# Supplementary material for: Revision of the family Chalcididae (Hymenoptera, Chalcidoidea) from Vietnam, with the description of 13 new species
Source: Zookeys. 2016 Apr 4;(576):1–202. doi: 10.3897/zookeys.576.8177 (PMC4829922; doi:10.3897/zookeys.576.8177)
Supplement: XML Treatment for Antrocephalus [file zookeys.576.8177-treatment1.xml]

<!DOCTYPE tp:taxon-treatment
  PUBLIC "-//TaxonX//DTD Taxonomic Treatment Publishing DTD v0 20100105//EN" "tax-treatment-NSO.dtd">
<tp:taxon-treatment xmlns:tp="http://www.plazi.org/taxpub"><tp:treatment-meta><kwd-group><label>Taxon classification</label><kwd><named-content content-type="kingdom">Animalia</named-content></kwd><kwd><named-content content-type="order">Hymenoptera</named-content></kwd><kwd><named-content content-type="family">Chalcididae</named-content></kwd></kwd-group><mixed-citation publication-type="journal"><person-group><name><surname>Narendran</surname><given-names>T. C.</given-names></name><name><surname>van Achterberg</surname><given-names>Cornelis</given-names></name></person-group><article-title>Revision of the family <tp:taxon-name><tp:taxon-name-part taxon-name-part-type="genus">Chalcididae</tp:taxon-name-part></tp:taxon-name> (<tp:taxon-name><tp:taxon-name-part taxon-name-part-type="order">Hymenoptera</tp:taxon-name-part></tp:taxon-name>, <tp:taxon-name><tp:taxon-name-part taxon-name-part-type="superfamily">Chalcidoidea</tp:taxon-name-part></tp:taxon-name>) from Vietnam, with the description of 13 new species</article-title><source>Zookeys</source><day>4</day><month>4</month><year>2016</year><volume>2016</volume><issue>576</issue><fpage>1</fpage><lpage>202</lpage><pub-id pub-id-type="doi">10.3897/zookeys.576.8177</pub-id></mixed-citation></tp:treatment-meta><tp:nomenclature><tp:taxon-name><tp:taxon-name-part taxon-name-part-type="genus">Antrocephalus</tp:taxon-name-part></tp:taxon-name><tp:taxon-authority>Kirby, 1883</tp:taxon-authority><xref ref-type="fig" rid="F4">Figs 9</xref><xref ref-type="fig" rid="F5">, 10–11</xref><xref ref-type="fig" rid="F6">, 12–13</xref><xref ref-type="fig" rid="F7">, 14–15</xref><xref ref-type="fig" rid="F8">, 16–17</xref><xref ref-type="fig" rid="F9">, 18</xref><xref ref-type="fig" rid="F10">, 19–20</xref><xref ref-type="fig" rid="F11">, 21–22</xref><xref ref-type="fig" rid="F12">, 23–24</xref><tp:nomenclature-citation-list><tp:nomenclature-citation><tp:taxon-name><tp:taxon-name-part taxon-name-part-type="genus">Antrocephalus</tp:taxon-name-part></tp:taxon-name><comment> Kirby, 1883: 54, 63. Type species: <tp:taxon-name><tp:taxon-name-part taxon-name-part-type="genus">Halticella</tp:taxon-name-part> <tp:taxon-name-part taxon-name-part-type="species">fascicornis</tp:taxon-name-part></tp:taxon-name> Walker; designated by <xref ref-type="bibr" rid="B84">Kirby (1883)</xref>.</comment></tp:nomenclature-citation><tp:nomenclature-citation><tp:taxon-name><tp:taxon-name-part taxon-name-part-type="genus">Coelochalcis</tp:taxon-name-part></tp:taxon-name><comment> Cameron, 1904: 110. Type species: <tp:taxon-name><tp:taxon-name-part taxon-name-part-type="genus">Coelochalcis</tp:taxon-name-part> <tp:taxon-name-part taxon-name-part-type="species">carinifrons</tp:taxon-name-part></tp:taxon-name> Cameron; by monotypy (synonymised with <tp:taxon-name><tp:taxon-name-part taxon-name-part-type="genus">Antrocephalus</tp:taxon-name-part></tp:taxon-name> by <xref ref-type="bibr" rid="B119">Narendran (1986)</xref>).</comment></tp:nomenclature-citation><tp:nomenclature-citation><tp:taxon-name><tp:taxon-name-part taxon-name-part-type="genus">Dilla</tp:taxon-name-part></tp:taxon-name><comment> Strand, 1911: 210. Type species: <tp:taxon-name><tp:taxon-name-part taxon-name-part-type="genus">Antrocephalus</tp:taxon-name-part> <tp:taxon-name-part taxon-name-part-type="species">rufipes</tp:taxon-name-part></tp:taxon-name> Kieffer; by original designation (synonymised with <tp:taxon-name><tp:taxon-name-part taxon-name-part-type="genus">Antrocephalus</tp:taxon-name-part></tp:taxon-name> by <xref ref-type="bibr" rid="B144">Steffan (1953)</xref>).</comment></tp:nomenclature-citation><tp:nomenclature-citation><tp:taxon-name><tp:taxon-name-part taxon-name-part-type="genus">Stomatoceroides</tp:taxon-name-part></tp:taxon-name><comment> Girault, 1913b: 140. Type species: <tp:taxon-name><tp:taxon-name-part taxon-name-part-type="genus">Stomatoceroides</tp:taxon-name-part> <tp:taxon-name-part taxon-name-part-type="species">bicolor</tp:taxon-name-part></tp:taxon-name> Girault; by original designation. (synonymised with <tp:taxon-name><tp:taxon-name-part taxon-name-part-type="genus">Antrocephalus</tp:taxon-name-part></tp:taxon-name> by <xref ref-type="bibr" rid="B9">Bouček (1988b)</xref>).</comment></tp:nomenclature-citation><tp:nomenclature-citation><tp:taxon-name><tp:taxon-name-part taxon-name-part-type="genus">Metarretocera</tp:taxon-name-part></tp:taxon-name><comment> Girault, 1927: 325. Type species: <tp:taxon-name><tp:taxon-name-part taxon-name-part-type="genus">Metarretocera</tp:taxon-name-part> <tp:taxon-name-part taxon-name-part-type="species">bursi</tp:taxon-name-part></tp:taxon-name> Girault, by monotypy (synonymised with <tp:taxon-name><tp:taxon-name-part taxon-name-part-type="genus">Antrocephalus</tp:taxon-name-part></tp:taxon-name> by <xref ref-type="bibr" rid="B9">Bouček (1988b)</xref>).</comment></tp:nomenclature-citation><tp:nomenclature-citation><tp:taxon-name><tp:taxon-name-part taxon-name-part-type="genus">Tainania</tp:taxon-name-part></tp:taxon-name><comment> Masi, 1929: 159. Type species <tp:taxon-name><tp:taxon-name-part taxon-name-part-type="genus">Tainania</tp:taxon-name-part> <tp:taxon-name-part taxon-name-part-type="species">acutiventris</tp:taxon-name-part></tp:taxon-name> Masi, by original designation (synonymised by Narendran, 1977 with <tp:taxon-name><tp:taxon-name-part taxon-name-part-type="genus">Antrocephalus</tp:taxon-name-part></tp:taxon-name>).</comment></tp:nomenclature-citation><tp:nomenclature-citation><tp:taxon-name><tp:taxon-name-part taxon-name-part-type="genus">Sabatiella</tp:taxon-name-part></tp:taxon-name><comment> Masi, 1929c: 167–168. Type species: <tp:taxon-name><tp:taxon-name-part taxon-name-part-type="genus">Sabatiella</tp:taxon-name-part> <tp:taxon-name-part taxon-name-part-type="species">nigra</tp:taxon-name-part></tp:taxon-name> Masi, by original designation (synonymised with <tp:taxon-name><tp:taxon-name-part taxon-name-part-type="genus">Antrocephalus</tp:taxon-name-part></tp:taxon-name> by <xref ref-type="bibr" rid="B64">Habu (1960)</xref>).</comment></tp:nomenclature-citation><tp:nomenclature-citation><tp:taxon-name><tp:taxon-name-part taxon-name-part-type="genus">Stomatocerella</tp:taxon-name-part></tp:taxon-name><comment> Girault, 1930: [4]. Type species: <tp:taxon-name><tp:taxon-name-part taxon-name-part-type="genus">Stomatocerella</tp:taxon-name-part> <tp:taxon-name-part taxon-name-part-type="species">anna</tp:taxon-name-part></tp:taxon-name> Girault; by monotypy (synonymised with <tp:taxon-name><tp:taxon-name-part taxon-name-part-type="genus">Antrocephalus</tp:taxon-name-part></tp:taxon-name> by <xref ref-type="bibr" rid="B9">Bouček (1988b)</xref>).</comment></tp:nomenclature-citation><tp:nomenclature-citation><tp:taxon-name><tp:taxon-name-part taxon-name-part-type="genus">Uxa</tp:taxon-name-part></tp:taxon-name><comment> Girault, 1930:4. Type species <tp:taxon-name><tp:taxon-name-part taxon-name-part-type="genus">Stomatoceroides</tp:taxon-name-part> <tp:taxon-name-part taxon-name-part-type="species">clariscapus</tp:taxon-name-part></tp:taxon-name> Dodd; by original designation [synonymized with <tp:taxon-name><tp:taxon-name-part taxon-name-part-type="genus">Antrocephalus</tp:taxon-name-part></tp:taxon-name> by <xref ref-type="bibr" rid="B9">Bouček (1988b)</xref>].</comment></tp:nomenclature-citation><tp:nomenclature-citation><tp:taxon-name><tp:taxon-name-part taxon-name-part-type="genus">Dillisca</tp:taxon-name-part></tp:taxon-name><comment> Ghesquière, 1946: 367. Replacement name for <tp:taxon-name><tp:taxon-name-part taxon-name-part-type="genus">Dilla</tp:taxon-name-part></tp:taxon-name> Strand considered to be preoccupied by <tp:taxon-name><tp:taxon-name-part taxon-name-part-type="genus">Dila</tp:taxon-name-part></tp:taxon-name> Fisher de Waldheim (synonymized with <tp:taxon-name><tp:taxon-name-part taxon-name-part-type="genus">Antrocephalus</tp:taxon-name-part></tp:taxon-name> by <xref ref-type="bibr" rid="B144">Steffan (1953)</xref>).</comment></tp:nomenclature-citation></tp:nomenclature-citation-list></tp:nomenclature><tp:treatment-sec sec-type="Diagnosis"><title>Diagnosis.</title><p>The genus <italic><tp:taxon-name><tp:taxon-name-part taxon-name-part-type="genus">Antrocephalus</tp:taxon-name-part></tp:taxon-name></italic> is a difficult genus to define its limits. This is because the genus comes very close to <italic><tp:taxon-name><tp:taxon-name-part taxon-name-part-type="genus">Hockeria</tp:taxon-name-part></tp:taxon-name></italic> and rarely also to <italic><tp:taxon-name><tp:taxon-name-part taxon-name-part-type="genus">Kriechbaumerella</tp:taxon-name-part></tp:taxon-name></italic>. Only with extensive expertise in the taxonomy of these genera one can authoritatively identify this genus, which in future perhaps will be more reliably possible by using molecular markers.</p></tp:treatment-sec><tp:treatment-sec sec-type="Description"><title>Description.</title><p>Head with a horse shoe-shaped carina running behind anterior ocellus; scrobe fairly deep and reaching anterior ocellus; pronotum with anterior carinae and often with submedian tubercles in majority of species; apex of scutellum variable; geno-temporal margin with or without geno-temporal furrow; metasoma usually with two submedian short or long carinae in most species.</p></tp:treatment-sec><tp:treatment-sec sec-type="Hosts"><title>Hosts.</title><p>Pupae of <tp:taxon-name><tp:taxon-name-part taxon-name-part-type="order">Lepidoptera</tp:taxon-name-part></tp:taxon-name>.</p></tp:treatment-sec><tp:treatment-sec sec-type="Distribution"><title>Distribution.</title><p>Europe, Asia, Australia and New Guinea. Apparently introduced in South America (<xref ref-type="bibr" rid="B9">Bouček 1988b</xref>).</p></tp:treatment-sec><tp:treatment-sec sec-type="Variation"><title>Variation.</title><p>There is a wide variation of the general characters. In some species the pronotal carina and tubercles are weak or absent; in a few species the scrobe is shallow, not very deep as in typical species, in some others the metasoma without basal carinae on T1 indistinct.</p></tp:treatment-sec><tp:treatment-sec sec-type="Key to Vietnamese species of Antrocephalus Kirby"><title>Key to Vietnamese species of <italic><tp:taxon-name><tp:taxon-name-part taxon-name-part-type="genus">Antrocephalus</tp:taxon-name-part></tp:taxon-name></italic> Kirby (based on females)</title><table-wrap content-type="key" position="anchor" orientation="portrait"><table id="TID0EOVAE" rules="all"><tbody><tr><td rowspan="1" colspan="1">1</td><td rowspan="1" colspan="1">Basal carinae on T1 absent (but with a pit basally); pre-orbital carina joining directly with auricular carina (= dorsal carinate margin of clypeus); scutellum with a median fovea</td><td rowspan="1" colspan="1">
                      <bold>2</bold>
                    </td></tr><tr><td rowspan="1" colspan="1">–</td><td rowspan="1" colspan="1">Basal carinae on T1 present; pre-orbital carina not directly joining auricular carina; scutellum variable</td><td rowspan="1" colspan="1">
                      <bold>4</bold>
                    </td></tr><tr><td rowspan="1" colspan="1">2</td><td rowspan="1" colspan="1">Apex of scutellum with a thin split between both lobes; fore wing without two broad infuscations</td><td rowspan="1" colspan="1">
                      <bold><italic><tp:taxon-name><tp:taxon-name-part taxon-name-part-type="genus">Antrocephalus</tp:taxon-name-part> <tp:taxon-name-part taxon-name-part-type="species">lugubris</tp:taxon-name-part></tp:taxon-name></italic> (Masi)</bold>
                    </td></tr><tr><td rowspan="1" colspan="1">–</td><td rowspan="1" colspan="1">Apex of scutellum weakly or well emarginate; fore wing with two broad infuscations</td><td rowspan="1" colspan="1">
                      <bold>3</bold>
                    </td></tr><tr><td rowspan="1" colspan="1">3</td><td rowspan="1" colspan="1">Pronotum with anterior carinae and submedially with two tiny tubercles; <abbrev xmlns:xlink="http://www.w3.org/1999/xlink" xlink:title="postmarginal vein" xlink:type="simple">PMV</abbrev> about 1.5 × as long as <abbrev xmlns:xlink="http://www.w3.org/1999/xlink" xlink:title="marginal vein" xlink:type="simple">MV</abbrev>; apex of scutellum well emarginate</td><td rowspan="1" colspan="1">
                      <bold><italic><tp:taxon-name><tp:taxon-name-part taxon-name-part-type="genus">Antrocephalus</tp:taxon-name-part> <tp:taxon-name-part taxon-name-part-type="species">maculipennis</tp:taxon-name-part></tp:taxon-name></italic> Cameron</bold>
                    </td></tr><tr><td rowspan="1" colspan="1">–</td><td rowspan="1" colspan="1">Pronotum with anterior carinae and tubercles absent; <abbrev xmlns:xlink="http://www.w3.org/1999/xlink" xlink:title="postmarginal vein" xlink:type="simple">PMV</abbrev> about as long as <abbrev xmlns:xlink="http://www.w3.org/1999/xlink" xlink:title="marginal vein" xlink:type="simple">MV</abbrev>; apex of scutellum weakly emarginate</td><td rowspan="1" colspan="1">
                      <bold><italic><tp:taxon-name><tp:taxon-name-part taxon-name-part-type="genus">Antrocephalus</tp:taxon-name-part> <tp:taxon-name-part taxon-name-part-type="species">neogalleriae</tp:taxon-name-part></tp:taxon-name></italic> sp. n.</bold>
                    </td></tr><tr><td rowspan="1" colspan="1">4</td><td rowspan="1" colspan="1">Geno-temporal furrow absent in front of occipital carina; pre-orbital carina less developed and not visible in lateral view (Fig. <xref ref-type="fig" rid="F4">9</xref>)</td><td rowspan="1" colspan="1">
                      <bold><italic><tp:taxon-name><tp:taxon-name-part taxon-name-part-type="genus">Antrocephalus</tp:taxon-name-part> <tp:taxon-name-part taxon-name-part-type="species">decipiens</tp:taxon-name-part></tp:taxon-name></italic> (Masi)</bold>
                    </td></tr><tr><td rowspan="1" colspan="1">–</td><td rowspan="1" colspan="1">Geno-temporal furrow present and usually deep; pre-orbital carina distinct and visible in lateral view</td><td rowspan="1" colspan="1">
                      <bold>5</bold>
                    </td></tr><tr><td rowspan="1" colspan="1">5</td><td rowspan="1" colspan="1">
                      <abbrev xmlns:xlink="http://www.w3.org/1999/xlink" xlink:title="postmarginal vein" xlink:type="simple">PMV</abbrev> about 1.5 × longer than <abbrev xmlns:xlink="http://www.w3.org/1999/xlink" xlink:title="marginal vein" xlink:type="simple">MV</abbrev></td><td rowspan="1" colspan="1">
                      <bold>6</bold>
                    </td></tr><tr><td rowspan="1" colspan="1">–</td><td rowspan="1" colspan="1">
                      <abbrev xmlns:xlink="http://www.w3.org/1999/xlink" xlink:title="postmarginal vein" xlink:type="simple">PMV</abbrev> slightly longer than <abbrev xmlns:xlink="http://www.w3.org/1999/xlink" xlink:title="marginal vein" xlink:type="simple">MV</abbrev></td><td rowspan="1" colspan="1">
                      <bold><italic><tp:taxon-name><tp:taxon-name-part taxon-name-part-type="genus">Antrocephalus</tp:taxon-name-part> <tp:taxon-name-part taxon-name-part-type="species">sepyra</tp:taxon-name-part></tp:taxon-name></italic> (Walker)</bold>
                    </td></tr><tr><td rowspan="1" colspan="1">6</td><td rowspan="1" colspan="1">Ventral comb of teeth of hind femur occupying 0.7 × length of femur (Fig. <xref ref-type="fig" rid="F8">16</xref>); apex of scutellum distinctly incised (Fig. <xref ref-type="fig" rid="F8">17</xref>); hind femur red</td><td rowspan="1" colspan="1">
                      <bold><italic><tp:taxon-name><tp:taxon-name-part taxon-name-part-type="genus">Antrocephalus</tp:taxon-name-part> <tp:taxon-name-part taxon-name-part-type="species">nasutus</tp:taxon-name-part></tp:taxon-name></italic> (Holmgren)</bold>
                    </td></tr><tr><td rowspan="1" colspan="1">–</td><td rowspan="1" colspan="1">Ventral comb of teeth of hind femur occupying much less than 0.7 of femur (Fig. <xref ref-type="fig" rid="F12">23</xref>); apex of scutellum less emarginated (Fig. <xref ref-type="fig" rid="F12">24</xref>); hind femur black with base and apex red</td><td rowspan="1" colspan="1">
                      <bold><italic><tp:taxon-name><tp:taxon-name-part taxon-name-part-type="genus">Antrocephalus</tp:taxon-name-part> <tp:taxon-name-part taxon-name-part-type="species">validicornis</tp:taxon-name-part></tp:taxon-name></italic> (Holmgren)</bold>
                    </td></tr></tbody></table></table-wrap><fig id="F4" position="float" orientation="portrait"><label>Figure 9.</label><caption><p>
          <italic><tp:taxon-name><tp:taxon-name-part taxon-name-part-type="genus">Antrocephalus</tp:taxon-name-part> <tp:taxon-name-part taxon-name-part-type="species">decipiens</tp:taxon-name-part></tp:taxon-name></italic> (Masi), ♀, Vietnam, Cát Tiên N.P., habitus lateral.</p></caption><graphic xmlns:xlink="http://www.w3.org/1999/xlink" xlink:href="zookeys-576-001-g004.jpg" position="float" orientation="portrait" xlink:type="simple" id="oo_83606.jpg"/></fig><fig id="F5" position="float" orientation="portrait"><label>Figures 10–11.</label><caption><p>
          <italic><tp:taxon-name><tp:taxon-name-part taxon-name-part-type="genus">Antrocephalus</tp:taxon-name-part> <tp:taxon-name-part taxon-name-part-type="species">decipiens</tp:taxon-name-part></tp:taxon-name></italic> (Masi), ♀, Vietnam, Cát Tiên N.P. <bold>10</bold> mesonotum dorsal <bold>11</bold> fore wing.</p></caption><graphic xmlns:xlink="http://www.w3.org/1999/xlink" xlink:href="zookeys-576-001-g005.jpg" position="float" orientation="portrait" xlink:type="simple" id="oo_83607.jpg"/></fig><fig id="F6" position="float" orientation="portrait"><label>Figures 12–13.</label><caption><p>
          <italic><tp:taxon-name><tp:taxon-name-part taxon-name-part-type="genus">Antrocephalus</tp:taxon-name-part> <tp:taxon-name-part taxon-name-part-type="species">lugubris</tp:taxon-name-part></tp:taxon-name></italic> (Masi), ♀, Vietnam, Cát Tiên N.P. <bold>12</bold> habitus lateral <bold>13</bold> mesonotum dorsal.</p></caption><graphic xmlns:xlink="http://www.w3.org/1999/xlink" xlink:href="zookeys-576-001-g006.jpg" position="float" orientation="portrait" xlink:type="simple" id="oo_83608.jpg"/></fig><fig id="F7" position="float" orientation="portrait"><label>Figures 14–15.</label><caption><p>
          <italic><tp:taxon-name><tp:taxon-name-part taxon-name-part-type="genus">Antrocephalus</tp:taxon-name-part> <tp:taxon-name-part taxon-name-part-type="species">maculipennis</tp:taxon-name-part></tp:taxon-name></italic> Cameron, ♀, Vietnam, Cát Tiên N. P. <bold>14</bold> habitus lateral <bold>15</bold> scutellum dorsal.</p></caption><graphic xmlns:xlink="http://www.w3.org/1999/xlink" xlink:href="zookeys-576-001-g007.jpg" position="float" orientation="portrait" xlink:type="simple" id="oo_83609.jpg"/></fig><fig id="F8" position="float" orientation="portrait"><label>Figures 16–17.</label><caption><p>
          <italic><tp:taxon-name><tp:taxon-name-part taxon-name-part-type="genus">Antrocephalus</tp:taxon-name-part> <tp:taxon-name-part taxon-name-part-type="species">nasutus</tp:taxon-name-part></tp:taxon-name></italic> (Holmgren), ♀, Vietnam, Cat Tien N.P. <bold>16</bold> habitus lateral <bold>17</bold> mesonotum dorsal.</p></caption><graphic xmlns:xlink="http://www.w3.org/1999/xlink" xlink:href="zookeys-576-001-g008.jpg" position="float" orientation="portrait" xlink:type="simple" id="oo_83610.jpg"/></fig><fig id="F9" position="float" orientation="portrait"><label>Figure 18.</label><caption><p>
          <italic><tp:taxon-name><tp:taxon-name-part taxon-name-part-type="genus">Antrocephalus</tp:taxon-name-part> <tp:taxon-name-part taxon-name-part-type="species">neogalleriae</tp:taxon-name-part></tp:taxon-name></italic> sp. n., ♀, holotype, habitus lateral.</p></caption><graphic xmlns:xlink="http://www.w3.org/1999/xlink" xlink:href="zookeys-576-001-g009.jpg" position="float" orientation="portrait" xlink:type="simple" id="oo_83611.jpg"/></fig><fig id="F10" position="float" orientation="portrait"><label>Figures 19–20.</label><caption><p>
          <italic><tp:taxon-name><tp:taxon-name-part taxon-name-part-type="genus">Antrocephalus</tp:taxon-name-part> <tp:taxon-name-part taxon-name-part-type="species">neogalleriae</tp:taxon-name-part></tp:taxon-name></italic> sp. n., ♀, holotype. <bold>19</bold> head anterior <bold>20</bold> mesonotum dorsal.</p></caption><graphic xmlns:xlink="http://www.w3.org/1999/xlink" xlink:href="zookeys-576-001-g010.jpg" position="float" orientation="portrait" xlink:type="simple" id="oo_83612.jpg"/></fig><fig id="F11" position="float" orientation="portrait"><label>Figures 21–22.</label><caption><p>
          <italic><tp:taxon-name><tp:taxon-name-part taxon-name-part-type="genus">Antrocephalus</tp:taxon-name-part> <tp:taxon-name-part taxon-name-part-type="species">sepyra</tp:taxon-name-part></tp:taxon-name></italic> (Walker), ♂, Vietnam, Núi Chúa N. P. <bold>21</bold> habitus lateral <bold>22</bold> scutellum dorsal.</p></caption><graphic xmlns:xlink="http://www.w3.org/1999/xlink" xlink:href="zookeys-576-001-g011.jpg" position="float" orientation="portrait" xlink:type="simple" id="oo_83613.jpg"/></fig><fig id="F12" position="float" orientation="portrait"><label>Figures 23–24.</label><caption><p>
          <italic><tp:taxon-name><tp:taxon-name-part taxon-name-part-type="genus">Antrocephalus</tp:taxon-name-part> <tp:taxon-name-part taxon-name-part-type="species">validicornis</tp:taxon-name-part></tp:taxon-name></italic> (Holmgren), ♀, Vietnam, Núi Chúa N. P. <bold>23</bold> habitus lateral <bold>24</bold> mesonotum dorsal.</p></caption><graphic xmlns:xlink="http://www.w3.org/1999/xlink" xlink:href="zookeys-576-001-g012.jpg" position="float" orientation="portrait" xlink:type="simple" id="oo_83614.jpg"/></fig></tp:treatment-sec><ref-list><ref id="B84"><mixed-citation xmlns:xlink="http://www.w3.org/1999/xlink" xlink:type="simple">
          <person-group><name name-style="western"><surname>Kirby</surname><given-names>WF</given-names></name></person-group> (<year>1883</year>) <article-title>Remarks on the genera of the subfamily <tp:taxon-name><tp:taxon-name-part taxon-name-part-type="subfamily">Chalcidinae</tp:taxon-name-part></tp:taxon-name>, with synonymic notes and descriptions of new species of <tp:taxon-name><tp:taxon-name-part taxon-name-part-type="subfamily">Leucospidinae</tp:taxon-name-part></tp:taxon-name> and <tp:taxon-name><tp:taxon-name-part taxon-name-part-type="subfamily">Chalcidinae</tp:taxon-name-part></tp:taxon-name>.</article-title> <source>Journal of the Linnean Society (Zoology)</source> <volume>17</volume>: <fpage>53</fpage>–<lpage>78</lpage>. doi: <ext-link xlink:type="simple" ext-link-type="doi" xlink:href="10.1111/j.1096-3642.1883.tb00236.x">10.1111/j.1096-3642.1883.tb00236.x</ext-link></mixed-citation></ref><ref id="B119"><mixed-citation xmlns:xlink="http://www.w3.org/1999/xlink" xlink:type="simple">
          <person-group><name name-style="western"><surname>Narendran</surname><given-names>TC</given-names></name></person-group> (<year>1986</year>) <article-title>Family <tp:taxon-name><tp:taxon-name-part taxon-name-part-type="genus">Chalcididae</tp:taxon-name-part></tp:taxon-name>.</article-title> In: <person-group><name name-style="western"><surname>Subba Rao</surname><given-names>BR</given-names></name><name name-style="western"><surname>Hayat</surname><given-names>M</given-names></name></person-group> (<role>Eds</role>) <issue-title>The Chalcidoidea (Insecta: Hymenoptera) of India and the adjacent countries.</issue-title> <source>Oriental Insects 20: 11–41</source>, <fpage>307</fpage>–<lpage>310</lpage>. doi: <ext-link xlink:type="simple" ext-link-type="doi" xlink:href="10.1080/00305316.1986.10433716">10.1080/00305316.1986.10433716</ext-link></mixed-citation></ref><ref id="B144"><mixed-citation xmlns:xlink="http://www.w3.org/1999/xlink" xlink:type="simple">
          <person-group><name name-style="western"><surname>Steffan</surname><given-names>JR</given-names></name></person-group> (<year>1953</year>) <article-title>Les espèces françaises de <tp:taxon-name><tp:taxon-name-part taxon-name-part-type="subfamily">Haltichellinae</tp:taxon-name-part></tp:taxon-name> (Hyménoptères <tp:taxon-name><tp:taxon-name-part taxon-name-part-type="genus">Chalcididae</tp:taxon-name-part></tp:taxon-name>) (suite).</article-title> <source>Cahier des Naturalistes, Bulletin des Naturalistes Parisiens</source> (<series>n. s.</series>) <volume>8</volume>(<issue>1/2</issue>): <fpage>7</fpage>–<lpage>12</lpage>.</mixed-citation></ref><ref id="B9"><mixed-citation xmlns:xlink="http://www.w3.org/1999/xlink" xlink:type="simple">
          <person-group><name name-style="western"><surname>Bouček</surname><given-names>Z</given-names></name></person-group> (<year>1988b</year>) <source>Australasian <tp:taxon-name><tp:taxon-name-part taxon-name-part-type="superfamily">Chalcidoidea</tp:taxon-name-part></tp:taxon-name> (<tp:taxon-name><tp:taxon-name-part taxon-name-part-type="order">Hymenoptera</tp:taxon-name-part></tp:taxon-name>) – A biosystematic revision of genera of fourteen families, with a reclassification of species.</source> <publisher-name>CAB International</publisher-name>, <publisher-loc>Wallingford</publisher-loc>, <size units="page">832 pp</size>.</mixed-citation></ref><ref id="B64"><mixed-citation xmlns:xlink="http://www.w3.org/1999/xlink" xlink:type="simple">
          <person-group><name name-style="western"><surname>Habu</surname><given-names>A</given-names></name></person-group> (<year>1960</year>) <article-title>A revision of the <tp:taxon-name><tp:taxon-name-part taxon-name-part-type="genus">Chalcididae</tp:taxon-name-part></tp:taxon-name> (<tp:taxon-name><tp:taxon-name-part taxon-name-part-type="order">Hymenoptera</tp:taxon-name-part></tp:taxon-name>) of Japan with description of sixteen new species.</article-title> <source>Bulletin of National Institute of Agricultural Sciences, Tokyo (C)</source> <volume>11</volume>: <fpage>131</fpage>–<lpage>363</lpage>.</mixed-citation></ref></ref-list></tp:taxon-treatment>
