# Supplementary material for: Revision of the family Chalcididae (Hymenoptera, Chalcidoidea) from Vietnam, with the description of 13 new species
Source: Zookeys. 2016 Apr 4;(576):1–202. doi: 10.3897/zookeys.576.8177 (PMC4829922; doi:10.3897/zookeys.576.8177)
Supplement: XML Treatment for Antrocephalus maculipennis [file zookeys.576.8177-treatment4.xml]

<!DOCTYPE tp:taxon-treatment
  PUBLIC "-//TaxonX//DTD Taxonomic Treatment Publishing DTD v0 20100105//EN" "tax-treatment-NSO.dtd">
<tp:taxon-treatment xmlns:tp="http://www.plazi.org/taxpub"><tp:treatment-meta><kwd-group><label>Taxon classification</label><kwd><named-content content-type="kingdom">Animalia</named-content></kwd><kwd><named-content content-type="order">Hymenoptera</named-content></kwd><kwd><named-content content-type="family">Chalcididae</named-content></kwd></kwd-group><mixed-citation publication-type="journal"><person-group><name><surname>Narendran</surname><given-names>T. C.</given-names></name><name><surname>van Achterberg</surname><given-names>Cornelis</given-names></name></person-group><article-title>Revision of the family <tp:taxon-name><tp:taxon-name-part taxon-name-part-type="genus">Chalcididae</tp:taxon-name-part></tp:taxon-name> (<tp:taxon-name><tp:taxon-name-part taxon-name-part-type="order">Hymenoptera</tp:taxon-name-part></tp:taxon-name>, <tp:taxon-name><tp:taxon-name-part taxon-name-part-type="superfamily">Chalcidoidea</tp:taxon-name-part></tp:taxon-name>) from Vietnam, with the description of 13 new species</article-title><source>Zookeys</source><day>4</day><month>4</month><year>2016</year><volume>2016</volume><issue>576</issue><fpage>1</fpage><lpage>202</lpage><pub-id pub-id-type="doi">10.3897/zookeys.576.8177</pub-id></mixed-citation></tp:treatment-meta><tp:nomenclature><tp:taxon-name><tp:taxon-name-part taxon-name-part-type="genus">Antrocephalus</tp:taxon-name-part>
              <tp:taxon-name-part taxon-name-part-type="species">maculipennis</tp:taxon-name-part></tp:taxon-name><tp:taxon-authority>Cameron, 1905</tp:taxon-authority><xref ref-type="fig" rid="F7">Figs 14–15</xref><tp:nomenclature-citation-list><tp:nomenclature-citation><tp:taxon-name><tp:taxon-name-part taxon-name-part-type="genus">Antrocephalus</tp:taxon-name-part> <tp:taxon-name-part taxon-name-part-type="species">maculipennis</tp:taxon-name-part></tp:taxon-name><comment> Cameron, 1905: 95 (lectotype ♀ (<abbrev xmlns:xlink="http://www.w3.org/1999/xlink" content-type="institution" xlink:title="Natural History Museum, London, England, U.K." xlink:type="simple">BMNH</abbrev> No. Hym. 5, 258 on pin, selected by Narendran, 1989).</comment></tp:nomenclature-citation></tp:nomenclature-citation-list></tp:nomenclature><tp:treatment-sec sec-type="material"><title>Material.</title><p>
              <named-content xmlns:xlink="http://www.w3.org/1999/xlink" content-type="specimen-count" xlink:type="simple">1 ♀</named-content> (<named-content xmlns:xlink="http://www.w3.org/1999/xlink" content-type="dwc:institutional_code" xlink:type="simple">RMNH</named-content>), “S. <bold>Vietnam</bold>: Dak Lak, Chu Yang Sin N. P., Krong K’Mar, 590–840 m, <named-content xmlns:xlink="http://www.w3.org/1999/xlink" content-type="date" xlink:type="simple">22–26.x.2005</named-content>, Mal[aise] traps 13–23, C. v. Achterberg &amp; R. de Vries, <named-content xmlns:xlink="http://www.w3.org/1999/xlink" content-type="dwc:institutional_code" xlink:type="simple">RMNH</named-content>’05”.</p></tp:treatment-sec><tp:treatment-sec sec-type="Diagnosis"><title>Diagnosis.</title><p>This species comes near <italic><tp:taxon-name><tp:taxon-name-part taxon-name-part-type="genus">Antrocephalus</tp:taxon-name-part> <tp:taxon-name-part taxon-name-part-type="species">niger</tp:taxon-name-part></tp:taxon-name></italic> (Masi) in the key to Oriental species of <italic><tp:taxon-name><tp:taxon-name-part taxon-name-part-type="genus">Antrocephalus</tp:taxon-name-part></tp:taxon-name></italic> by <xref ref-type="bibr" rid="B122">Narendran (1989)</xref>, but differs from that species in having the fore wing with two dark brown or black infuscations whereas in <italic><tp:taxon-name><tp:taxon-name-part taxon-name-part-type="genus">Antrocephalus</tp:taxon-name-part> <tp:taxon-name-part taxon-name-part-type="species">niger</tp:taxon-name-part></tp:taxon-name></italic> the fore wing has only one dark infuscation. This species also resembles <italic><tp:taxon-name><tp:taxon-name-part taxon-name-part-type="genus">Antrocephalus</tp:taxon-name-part> <tp:taxon-name-part taxon-name-part-type="species">cariniceps</tp:taxon-name-part></tp:taxon-name></italic> (Cameron) in general appearance, but <italic><tp:taxon-name><tp:taxon-name-part taxon-name-part-type="genus">Antrocephalus</tp:taxon-name-part> <tp:taxon-name-part taxon-name-part-type="species">cariniceps</tp:taxon-name-part></tp:taxon-name></italic> has a distinct long pair of basal carinae at the base of T1, whereas in <italic><tp:taxon-name><tp:taxon-name-part taxon-name-part-type="genus">Antrocephalus</tp:taxon-name-part> <tp:taxon-name-part taxon-name-part-type="species">maculipennis</tp:taxon-name-part></tp:taxon-name></italic> such carinae are absent.</p></tp:treatment-sec><tp:treatment-sec sec-type="Description"><title>Description.</title><p>♀, length of body 5.6–6.6 mm. Black; fore wing with two brown patches: one starting from <abbrev xmlns:xlink="http://www.w3.org/1999/xlink" xlink:title="marginal vein" xlink:type="simple">MV</abbrev> extending to middle or beyond posteriorly; second one extending from latter patch to posterior part of the wing. Body with silvery pubescence. Head wider than mesosoma (excluding tegulae); pre-orbital carina distinct, not joining auricular carina; post-orbital carina slightly indicated, malar groove carinate. Scape reaching anterior ocellus, apex of scutellum well emarginated; anterior pronotal carinae and median tubercles distinct; pits on mesosoma close and interstices narrower than half diameter of a pit and micro-sculptured; propodeum with postspiracular teeth present; metasoma acuminate towards apex.</p><!--PageBreak--><!--PageBreak--></tp:treatment-sec><tp:treatment-sec sec-type="Host"><title>Host.</title><p>
              <italic><tp:taxon-name><tp:taxon-name-part taxon-name-part-type="genus">Opisina</tp:taxon-name-part> <tp:taxon-name-part taxon-name-part-type="species">arenosella</tp:taxon-name-part></tp:taxon-name></italic> Walker (<tp:taxon-name><tp:taxon-name-part taxon-name-part-type="order">Lepidoptera</tp:taxon-name-part></tp:taxon-name>: <tp:taxon-name><tp:taxon-name-part taxon-name-part-type="family">Oecophoridae</tp:taxon-name-part></tp:taxon-name>) (<xref ref-type="bibr" rid="B130">Pillai and Nair 1993</xref>).</p></tp:treatment-sec><tp:treatment-sec sec-type="Distribution"><title>Distribution.</title><p>India, East Malaysia (Sarawak) (<xref ref-type="bibr" rid="B122">Narendran 1989</xref>), Vietnam (new record).</p></tp:treatment-sec><tp:treatment-sec><!--Section generated to contain objects referenced in tp:taxon-treatment.--><fig id="F7" position="float" orientation="portrait"><label>Figures 14–15.</label><caption><p>
          <italic><tp:taxon-name><tp:taxon-name-part taxon-name-part-type="genus">Antrocephalus</tp:taxon-name-part> <tp:taxon-name-part taxon-name-part-type="species">maculipennis</tp:taxon-name-part></tp:taxon-name></italic> Cameron, ♀, Vietnam, Cát Tiên N. P. <bold>14</bold> habitus lateral <bold>15</bold> scutellum dorsal.</p></caption><graphic xmlns:xlink="http://www.w3.org/1999/xlink" xlink:href="zookeys-576-001-g007.jpg" position="float" orientation="portrait" xlink:type="simple" id="oo_83609.jpg"/></fig></tp:treatment-sec><ref-list><ref id="B122"><mixed-citation xmlns:xlink="http://www.w3.org/1999/xlink" xlink:type="simple">
          <person-group><name name-style="western"><surname>Narendran</surname><given-names>TC</given-names></name></person-group> (<year>1989</year>) <article-title>Oriental <tp:taxon-name><tp:taxon-name-part taxon-name-part-type="genus">Chalcididae</tp:taxon-name-part></tp:taxon-name> (<tp:taxon-name><tp:taxon-name-part taxon-name-part-type="order">Hymenoptera</tp:taxon-name-part></tp:taxon-name>: <tp:taxon-name><tp:taxon-name-part taxon-name-part-type="superfamily">Chalcidoidea</tp:taxon-name-part></tp:taxon-name>).</article-title> <source>Zoological Monograph</source>. <publisher-name>Department of Zoology, University of Calicut</publisher-name>, <publisher-loc>Kerala</publisher-loc>, <fpage>1</fpage>–<lpage>441</lpage>.</mixed-citation></ref><ref id="B130"><mixed-citation xmlns:xlink="http://www.w3.org/1999/xlink" xlink:type="simple">
          <person-group><name name-style="western"><surname>Pillai</surname><given-names>GB</given-names></name><name name-style="western"><surname>Nair</surname><given-names>KR</given-names></name></person-group> (<year>1993</year>) <article-title>A checklist of parasitoids and predators of <italic><tp:taxon-name><tp:taxon-name-part taxon-name-part-type="genus">Opisina</tp:taxon-name-part> <tp:taxon-name-part taxon-name-part-type="species">arenosella</tp:taxon-name-part></tp:taxon-name></italic> Wlk. on coconut.</article-title> <source>Indian Coconut Journal</source> <volume>23</volume>(<issue>9</issue>): <fpage>2</fpage>–<lpage>9</lpage>. <comment>[parasitoid identification needs confirmation]</comment></mixed-citation></ref></ref-list></tp:taxon-treatment>
