# Supplementary material for: Revision of the family Chalcididae (Hymenoptera, Chalcidoidea) from Vietnam, with the description of 13 new species
Source: Zookeys. 2016 Apr 4;(576):1–202. doi: 10.3897/zookeys.576.8177 (PMC4829922; doi:10.3897/zookeys.576.8177)
Supplement: XML Treatment for Antrocephalus validicornis [file zookeys.576.8177-treatment8.xml]

<!DOCTYPE tp:taxon-treatment
  PUBLIC "-//TaxonX//DTD Taxonomic Treatment Publishing DTD v0 20100105//EN" "tax-treatment-NSO.dtd">
<tp:taxon-treatment xmlns:tp="http://www.plazi.org/taxpub"><tp:treatment-meta><kwd-group><label>Taxon classification</label><kwd><named-content content-type="kingdom">Animalia</named-content></kwd><kwd><named-content content-type="order">Hymenoptera</named-content></kwd><kwd><named-content content-type="family">Chalcididae</named-content></kwd></kwd-group><mixed-citation publication-type="journal"><person-group><name><surname>Narendran</surname><given-names>T. C.</given-names></name><name><surname>van Achterberg</surname><given-names>Cornelis</given-names></name></person-group><article-title>Revision of the family <tp:taxon-name><tp:taxon-name-part taxon-name-part-type="genus">Chalcididae</tp:taxon-name-part></tp:taxon-name> (<tp:taxon-name><tp:taxon-name-part taxon-name-part-type="order">Hymenoptera</tp:taxon-name-part></tp:taxon-name>, <tp:taxon-name><tp:taxon-name-part taxon-name-part-type="superfamily">Chalcidoidea</tp:taxon-name-part></tp:taxon-name>) from Vietnam, with the description of 13 new species</article-title><source>Zookeys</source><day>4</day><month>4</month><year>2016</year><volume>2016</volume><issue>576</issue><fpage>1</fpage><lpage>202</lpage><pub-id pub-id-type="doi">10.3897/zookeys.576.8177</pub-id></mixed-citation></tp:treatment-meta><tp:nomenclature><tp:taxon-name><tp:taxon-name-part taxon-name-part-type="genus">Antrocephalus</tp:taxon-name-part>
              <tp:taxon-name-part taxon-name-part-type="species">validicornis</tp:taxon-name-part></tp:taxon-name><tp:taxon-authority>(Holmgren, 1868)</tp:taxon-authority><xref ref-type="fig" rid="F12">Figs 23–24</xref><tp:nomenclature-citation-list><tp:nomenclature-citation><tp:taxon-name><tp:taxon-name-part taxon-name-part-type="genus">Haltichella</tp:taxon-name-part> <tp:taxon-name-part taxon-name-part-type="species">validicornis</tp:taxon-name-part></tp:taxon-name><comment> Holmgren, 1868: 438 (♂, Java (<named-content xmlns:xlink="http://www.w3.org/1999/xlink" content-type="dwc:institutional_code" xlink:type="simple">NHRM</named-content>); lectotype designated by <xref ref-type="bibr" rid="B122">Narendran 1989</xref>).</comment></tp:nomenclature-citation><tp:nomenclature-citation><tp:taxon-name><tp:taxon-name-part taxon-name-part-type="genus">Antrocephalus</tp:taxon-name-part> <tp:taxon-name-part taxon-name-part-type="species">validicornis</tp:taxon-name-part></tp:taxon-name><comment>; <xref ref-type="bibr" rid="B122">Narendran 1989</xref>: 45.</comment></tp:nomenclature-citation></tp:nomenclature-citation-list></tp:nomenclature><tp:treatment-sec sec-type="material"><title>Material.</title><p>
              <named-content xmlns:xlink="http://www.w3.org/1999/xlink" content-type="specimen-count" xlink:type="simple">1 ♀</named-content> (<named-content xmlns:xlink="http://www.w3.org/1999/xlink" content-type="dwc:institutional_code" xlink:type="simple">RMNH</named-content>), “<bold>Vietnam</bold>: Ninh Thuân, Núi Chúa N. P., northeast part, Mal[aise] traps, 90–150 m, <named-content xmlns:xlink="http://www.w3.org/1999/xlink" content-type="date" xlink:type="simple">23–30.v.2007</named-content>, C. v. Achterberg &amp; R. de Vries, <named-content xmlns:xlink="http://www.w3.org/1999/xlink" content-type="dwc:institutional_code" xlink:type="simple">RMNH</named-content>’07”.</p></tp:treatment-sec><tp:treatment-sec sec-type="Diagnosis"><title>Diagnosis.</title><p>
              <italic><tp:taxon-name><tp:taxon-name-part taxon-name-part-type="genus">Antrocephalus</tp:taxon-name-part> <tp:taxon-name-part taxon-name-part-type="species">validicornis</tp:taxon-name-part></tp:taxon-name></italic> comes near <italic><tp:taxon-name><tp:taxon-name-part taxon-name-part-type="genus">Antrocephalus</tp:taxon-name-part> <tp:taxon-name-part taxon-name-part-type="species">phaeospilus</tp:taxon-name-part></tp:taxon-name></italic> Waterston in the key to species provided by <xref ref-type="bibr" rid="B122">Narendran (1989)</xref>, but differs from it in having: 1) hind femur more than twice as long as wide (in <italic><tp:taxon-name><tp:taxon-name-part taxon-name-part-type="genus">Antrocephalus</tp:taxon-name-part> <tp:taxon-name-part taxon-name-part-type="species">phaeospilus</tp:taxon-name-part></tp:taxon-name></italic> less than twice as long as wide); 2) hind femur black with base and apex red (in <italic><tp:taxon-name><tp:taxon-name-part taxon-name-part-type="genus">Antrocephalus</tp:taxon-name-part> <tp:taxon-name-part taxon-name-part-type="species">phaeospilus</tp:taxon-name-part></tp:taxon-name></italic> completely red); 3) apex of scutellum only emarginate; not bi-lobed (in <italic><tp:taxon-name><tp:taxon-name-part taxon-name-part-type="genus">Antrocephalus</tp:taxon-name-part> <tp:taxon-name-part taxon-name-part-type="species">phaeospilus</tp:taxon-name-part></tp:taxon-name></italic> apex of scutellum bi-lobed) and 4) eyes bare (in <italic><tp:taxon-name><tp:taxon-name-part taxon-name-part-type="genus">Antrocephalus</tp:taxon-name-part> <tp:taxon-name-part taxon-name-part-type="species">phaeospilus</tp:taxon-name-part></tp:taxon-name></italic> eyes setose). <italic><tp:taxon-name><tp:taxon-name-part taxon-name-part-type="genus">Antrocephalus</tp:taxon-name-part> <tp:taxon-name-part taxon-name-part-type="species">validicornis</tp:taxon-name-part></tp:taxon-name></italic> superficially resembles <italic><tp:taxon-name><tp:taxon-name-part taxon-name-part-type="genus">Antrocephalus</tp:taxon-name-part> <tp:taxon-name-part taxon-name-part-type="species">atulyus</tp:taxon-name-part></tp:taxon-name></italic> Narendran (Narendran, 1989), but differs from it in having: 1) comb of teeth on ventral margin of hind femur starting near middle length of femur to apex (in <italic><tp:taxon-name><tp:taxon-name-part taxon-name-part-type="genus">Antrocephalus</tp:taxon-name-part> <tp:taxon-name-part taxon-name-part-type="species">atulyus</tp:taxon-name-part></tp:taxon-name></italic> comb of teeth starts well before middle length of femur); 2) interstices of pronotum and of anterior part of mesoscutum rugose and somewhat carinate (in <italic><tp:taxon-name><tp:taxon-name-part taxon-name-part-type="genus">Antrocephalus</tp:taxon-name-part> <tp:taxon-name-part taxon-name-part-type="species">atulyus</tp:taxon-name-part></tp:taxon-name></italic> interstices mostly smooth and shiny); 3) apex of scutellum emarginate (in <italic><tp:taxon-name><tp:taxon-name-part taxon-name-part-type="genus">Antrocephalus</tp:taxon-name-part> <tp:taxon-name-part taxon-name-part-type="species">atulyus</tp:taxon-name-part></tp:taxon-name></italic> apex of scutellum bi-lobed) and 4) fore wing without any brown or black infuscation (in <italic><tp:taxon-name><tp:taxon-name-part taxon-name-part-type="genus">Antrocephalus</tp:taxon-name-part> <tp:taxon-name-part taxon-name-part-type="species">atulyus</tp:taxon-name-part></tp:taxon-name></italic> fore wing with brownish infuscation adjoining <abbrev xmlns:xlink="http://www.w3.org/1999/xlink" xlink:title="marginal vein" xlink:type="simple">MV</abbrev>). Among Vietnamese species of <italic><tp:taxon-name><tp:taxon-name-part taxon-name-part-type="genus">Antrocephalus</tp:taxon-name-part></tp:taxon-name></italic>, <italic><tp:taxon-name><tp:taxon-name-part taxon-name-part-type="genus">Antrocephalus</tp:taxon-name-part> <tp:taxon-name-part taxon-name-part-type="species">validicornis</tp:taxon-name-part></tp:taxon-name></italic> comes near <italic><tp:taxon-name><tp:taxon-name-part taxon-name-part-type="genus">Antrocephalus</tp:taxon-name-part> <tp:taxon-name-part taxon-name-part-type="species">nasutus</tp:taxon-name-part></tp:taxon-name></italic> (Holmgren) in having <abbrev xmlns:xlink="http://www.w3.org/1999/xlink" xlink:title="postmarginal vein" xlink:type="simple">PMV</abbrev> distinctly longer than <abbrev xmlns:xlink="http://www.w3.org/1999/xlink" xlink:title="marginal vein" xlink:type="simple">MV</abbrev>, but differs from it in having: 1) hind femur with ventral comb of teeth starting from middle length of hind femur, occupying 0.5 × length of femur (in <italic><tp:taxon-name><tp:taxon-name-part taxon-name-part-type="genus">Antrocephalus</tp:taxon-name-part> <tp:taxon-name-part taxon-name-part-type="species">nasutus</tp:taxon-name-part></tp:taxon-name></italic> comb of teeth starts well before middle length of hind femur, occupying 0.7 × length of femur); 2) apex of scutellum shallowly emarginate (in <italic><tp:taxon-name><tp:taxon-name-part taxon-name-part-type="genus">Antrocephalus</tp:taxon-name-part> <tp:taxon-name-part taxon-name-part-type="species">nasutus</tp:taxon-name-part></tp:taxon-name></italic> apex of scutellum deeply incised) and 3) hind femur black with base and apex red (in <italic><tp:taxon-name><tp:taxon-name-part taxon-name-part-type="genus">Antrocephalus</tp:taxon-name-part> <tp:taxon-name-part taxon-name-part-type="species">nasutus</tp:taxon-name-part></tp:taxon-name></italic> hind femur red).</p></tp:treatment-sec><tp:treatment-sec sec-type="Description"><title>Description.</title><p>♀♂. Head with post-orbital carinae indistinct or absent; geno-temporal furrow distinct; eyes bare; interstices of pronotum and anterior part of mesoscutum rugose and somewhat carinate; apex of scutellum carinate; fore wing without black or brown infuscation; <abbrev xmlns:xlink="http://www.w3.org/1999/xlink" xlink:title="postmarginal vein" xlink:type="simple">PMV</abbrev> distinctly longer than <abbrev xmlns:xlink="http://www.w3.org/1999/xlink" xlink:title="marginal vein" xlink:type="simple">MV</abbrev>; hind femur black with base and apex red, its length more than twice its maximum width; hind femur without an inner basal tooth; metasoma with two carinae on T1, carinae much shorter than 1.25 × T1.</p></tp:treatment-sec><tp:treatment-sec sec-type="Host"><title>Host.</title><p>Unknown.</p></tp:treatment-sec><tp:treatment-sec sec-type="Distribution"><title>Distribution.</title><p>Vietnam (new record), Indonesia (Java), Malaysia (<xref ref-type="bibr" rid="B122">Narendran 1989</xref>).</p></tp:treatment-sec><tp:treatment-sec><!--Section generated to contain objects referenced in tp:taxon-treatment.--><fig id="F12" position="float" orientation="portrait"><label>Figures 23–24.</label><caption><p>
          <italic><tp:taxon-name><tp:taxon-name-part taxon-name-part-type="genus">Antrocephalus</tp:taxon-name-part> <tp:taxon-name-part taxon-name-part-type="species">validicornis</tp:taxon-name-part></tp:taxon-name></italic> (Holmgren), ♀, Vietnam, Núi Chúa N. P. <bold>23</bold> habitus lateral <bold>24</bold> mesonotum dorsal.</p></caption><graphic xmlns:xlink="http://www.w3.org/1999/xlink" xlink:href="zookeys-576-001-g012.jpg" position="float" orientation="portrait" xlink:type="simple" id="oo_83614.jpg"/></fig></tp:treatment-sec><ref-list><ref id="B122"><mixed-citation xmlns:xlink="http://www.w3.org/1999/xlink" xlink:type="simple">
          <person-group><name name-style="western"><surname>Narendran</surname><given-names>TC</given-names></name></person-group> (<year>1989</year>) <article-title>Oriental <tp:taxon-name><tp:taxon-name-part taxon-name-part-type="genus">Chalcididae</tp:taxon-name-part></tp:taxon-name> (<tp:taxon-name><tp:taxon-name-part taxon-name-part-type="order">Hymenoptera</tp:taxon-name-part></tp:taxon-name>: <tp:taxon-name><tp:taxon-name-part taxon-name-part-type="superfamily">Chalcidoidea</tp:taxon-name-part></tp:taxon-name>).</article-title> <source>Zoological Monograph</source>. <publisher-name>Department of Zoology, University of Calicut</publisher-name>, <publisher-loc>Kerala</publisher-loc>, <fpage>1</fpage>–<lpage>441</lpage>.</mixed-citation></ref></ref-list></tp:taxon-treatment>
