# Supplementary material for: Revision of the family Chalcididae (Hymenoptera, Chalcidoidea) from Vietnam, with the description of 13 new species
Source: Zookeys. 2016 Apr 4;(576):1–202. doi: 10.3897/zookeys.576.8177 (PMC4829922; doi:10.3897/zookeys.576.8177)
Supplement: XML Treatment for Brachymeria [file zookeys.576.8177-treatment9.xml]

<!DOCTYPE tp:taxon-treatment
  PUBLIC "-//TaxonX//DTD Taxonomic Treatment Publishing DTD v0 20100105//EN" "tax-treatment-NSO.dtd">
<tp:taxon-treatment xmlns:tp="http://www.plazi.org/taxpub"><tp:treatment-meta><kwd-group><label>Taxon classification</label><kwd><named-content content-type="kingdom">Animalia</named-content></kwd><kwd><named-content content-type="order">Hymenoptera</named-content></kwd><kwd><named-content content-type="family">Chalcididae</named-content></kwd></kwd-group><mixed-citation publication-type="journal"><person-group><name><surname>Narendran</surname><given-names>T. C.</given-names></name><name><surname>van Achterberg</surname><given-names>Cornelis</given-names></name></person-group><article-title>Revision of the family <tp:taxon-name><tp:taxon-name-part taxon-name-part-type="genus">Chalcididae</tp:taxon-name-part></tp:taxon-name> (<tp:taxon-name><tp:taxon-name-part taxon-name-part-type="order">Hymenoptera</tp:taxon-name-part></tp:taxon-name>, <tp:taxon-name><tp:taxon-name-part taxon-name-part-type="superfamily">Chalcidoidea</tp:taxon-name-part></tp:taxon-name>) from Vietnam, with the description of 13 new species</article-title><source>Zookeys</source><day>4</day><month>4</month><year>2016</year><volume>2016</volume><issue>576</issue><fpage>1</fpage><lpage>202</lpage><pub-id pub-id-type="doi">10.3897/zookeys.576.8177</pub-id></mixed-citation></tp:treatment-meta><tp:nomenclature><tp:taxon-name><tp:taxon-name-part taxon-name-part-type="genus">Brachymeria</tp:taxon-name-part></tp:taxon-name><tp:taxon-authority>Westwood, 1829</tp:taxon-authority><xref ref-type="fig" rid="F13">Figs 25</xref><xref ref-type="fig" rid="F14">, 26</xref><xref ref-type="fig" rid="F15">, 27–28</xref><xref ref-type="fig" rid="F16">, 29–30</xref><xref ref-type="fig" rid="F17">, 31–32</xref><xref ref-type="fig" rid="F18">, 33–35</xref><xref ref-type="fig" rid="F19">, 36–37</xref><xref ref-type="fig" rid="F20">, 38–39</xref><xref ref-type="fig" rid="F21">, 40–41</xref><xref ref-type="fig" rid="F22">, 42–43</xref><xref ref-type="fig" rid="F23">, 44–45</xref><xref ref-type="fig" rid="F24">, 46–47</xref><xref ref-type="fig" rid="F25">, 48–50</xref><xref ref-type="fig" rid="F26">, 51</xref><xref ref-type="fig" rid="F27">, 52–53</xref><xref ref-type="fig" rid="F28">, 54–55</xref><xref ref-type="fig" rid="F29">, 56</xref><xref ref-type="fig" rid="F30">, 57–58</xref><xref ref-type="fig" rid="F31">, 59</xref><xref ref-type="fig" rid="F32">, 60–61</xref><xref ref-type="fig" rid="F33">, 62</xref><xref ref-type="fig" rid="F34">, 63–64</xref><xref ref-type="fig" rid="F35">, 65</xref><xref ref-type="fig" rid="F36">, 66–67</xref><xref ref-type="fig" rid="F37">, 68–70</xref><!--PageBreak--><!--PageBreak--><tp:nomenclature-citation-list><tp:nomenclature-citation><tp:taxon-name><tp:taxon-name-part taxon-name-part-type="genus">Brachymeria</tp:taxon-name-part></tp:taxon-name><comment> Westwood (in Stephens), 1829: 36. Type species: <tp:taxon-name><tp:taxon-name-part taxon-name-part-type="genus">Chalcis</tp:taxon-name-part> <tp:taxon-name-part taxon-name-part-type="species">minuta</tp:taxon-name-part></tp:taxon-name> Fabricius; designated by Westwood, 1839.</comment></tp:nomenclature-citation><tp:nomenclature-citation><tp:taxon-name><tp:taxon-name-part taxon-name-part-type="genus">Thaumatelia</tp:taxon-name-part></tp:taxon-name><comment> Kirby, 1883: 60. Type species: <tp:taxon-name><tp:taxon-name-part taxon-name-part-type="genus">Chalcis</tp:taxon-name-part> <tp:taxon-name-part taxon-name-part-type="species">separata</tp:taxon-name-part></tp:taxon-name> Walker, by monotypy (synonymised with <tp:taxon-name><tp:taxon-name-part taxon-name-part-type="genus">Brachymeria</tp:taxon-name-part></tp:taxon-name> Westwood by <xref ref-type="bibr" rid="B68">Halstead 1991</xref>).</comment></tp:nomenclature-citation><tp:nomenclature-citation><tp:taxon-name><tp:taxon-name-part taxon-name-part-type="genus">Oncochalcis</tp:taxon-name-part></tp:taxon-name><comment> Cameron, 1904: 162. Type species: <tp:taxon-name><tp:taxon-name-part taxon-name-part-type="genus">Oncochalcis</tp:taxon-name-part> <tp:taxon-name-part taxon-name-part-type="species">marginata</tp:taxon-name-part></tp:taxon-name> Cameron, by monotypy; (synonymised with <tp:taxon-name><tp:taxon-name-part taxon-name-part-type="genus">Brachymeria</tp:taxon-name-part></tp:taxon-name> Westwood by <xref ref-type="bibr" rid="B128">Nikol’skaya 1960</xref>).</comment></tp:nomenclature-citation><tp:nomenclature-citation><tp:taxon-name><tp:taxon-name-part taxon-name-part-type="genus">Holochalcis</tp:taxon-name-part></tp:taxon-name><comment> Kieffer, 1905: 258. Type species: <tp:taxon-name><tp:taxon-name-part taxon-name-part-type="genus">Holochalcis</tp:taxon-name-part> <tp:taxon-name-part taxon-name-part-type="species">madagascariensis</tp:taxon-name-part></tp:taxon-name> Kieffer, by subsequent designation of <xref ref-type="bibr" rid="B41">Gahan and Fagan (1923)</xref>; (synonymised with <tp:taxon-name><tp:taxon-name-part taxon-name-part-type="genus">Brachymeria</tp:taxon-name-part></tp:taxon-name> Westwood by Narendran (in Subba Rao &amp; Hayat), 1987b).</comment></tp:nomenclature-citation><tp:nomenclature-citation><tp:taxon-name><tp:taxon-name-part taxon-name-part-type="genus">Tumidicoxa</tp:taxon-name-part></tp:taxon-name><comment> Girault, 1911: 378. Type species: <tp:taxon-name><tp:taxon-name-part taxon-name-part-type="genus">Tumidicoxa</tp:taxon-name-part> <tp:taxon-name-part taxon-name-part-type="species">nigra</tp:taxon-name-part></tp:taxon-name> Girault; by original designation; (synonymised with <tp:taxon-name><tp:taxon-name-part taxon-name-part-type="genus">Brachymeria</tp:taxon-name-part></tp:taxon-name> Westwood by Girault (1913)).</comment></tp:nomenclature-citation><tp:nomenclature-citation><tp:taxon-name><tp:taxon-name-part taxon-name-part-type="genus">Thaumatelia</tp:taxon-name-part></tp:taxon-name><comment> Kirby, 1883: 60. Type species <tp:taxon-name><tp:taxon-name-part taxon-name-part-type="genus">Chalcis</tp:taxon-name-part> <tp:taxon-name-part taxon-name-part-type="species">separata</tp:taxon-name-part></tp:taxon-name> Walker, by monotypy; (synonymised with <tp:taxon-name><tp:taxon-name-part taxon-name-part-type="genus">Brachymeria</tp:taxon-name-part></tp:taxon-name> Westwood by <xref ref-type="bibr" rid="B68">Halstead 1991</xref>).</comment></tp:nomenclature-citation><tp:nomenclature-citation><tp:taxon-name><tp:taxon-name-part taxon-name-part-type="genus">Thaumateliana</tp:taxon-name-part></tp:taxon-name><comment> Girault, 1912: 160–161. Type species: <tp:taxon-name><tp:taxon-name-part taxon-name-part-type="genus">Thaumateliana</tp:taxon-name-part> <tp:taxon-name-part taxon-name-part-type="species">bicolor</tp:taxon-name-part></tp:taxon-name> Girault, by monotypy; (synonymised with <tp:taxon-name><tp:taxon-name-part taxon-name-part-type="genus">Thaumatelia</tp:taxon-name-part></tp:taxon-name> Kirby by Narendran and Verghese 1989).</comment></tp:nomenclature-citation><tp:nomenclature-citation><tp:taxon-name><tp:taxon-name-part taxon-name-part-type="genus">Pseudepitelia</tp:taxon-name-part></tp:taxon-name><comment> Girault, 1913: 104. Type species: <tp:taxon-name><tp:taxon-name-part taxon-name-part-type="genus">Pseudepitelia</tp:taxon-name-part> <tp:taxon-name-part taxon-name-part-type="species">rubrifemur</tp:taxon-name-part></tp:taxon-name> Girault, by original designation; (synonymised with <tp:taxon-name><tp:taxon-name-part taxon-name-part-type="genus">Brachymeria</tp:taxon-name-part></tp:taxon-name> Westwood by <xref ref-type="bibr" rid="B55">Girault 1915a</xref>).</comment></tp:nomenclature-citation><tp:nomenclature-citation><tp:taxon-name><tp:taxon-name-part taxon-name-part-type="genus">Brachepitelia</tp:taxon-name-part></tp:taxon-name><comment> Girault, 1913a: 106. Type species: <tp:taxon-name><tp:taxon-name-part taxon-name-part-type="genus">Brachepitelia</tp:taxon-name-part> <tp:taxon-name-part taxon-name-part-type="species">rubripes</tp:taxon-name-part></tp:taxon-name> Girault, by original designation and monotypy; (synonymised with <tp:taxon-name><tp:taxon-name-part taxon-name-part-type="genus">Brachymeria</tp:taxon-name-part></tp:taxon-name> Westwood by <xref ref-type="bibr" rid="B55">Girault (1915a)</xref>).</comment></tp:nomenclature-citation><!--PageBreak--><tp:nomenclature-citation><tp:taxon-name><tp:taxon-name-part taxon-name-part-type="genus">Tumidicoxoides</tp:taxon-name-part></tp:taxon-name><comment> Girault, 1913b: 86. Type species: <tp:taxon-name><tp:taxon-name-part taxon-name-part-type="genus">Tumidicoxoides</tp:taxon-name-part> <tp:taxon-name-part taxon-name-part-type="species">kurandaensis</tp:taxon-name-part></tp:taxon-name> Girault, by original designation; (synonymy with <tp:taxon-name><tp:taxon-name-part taxon-name-part-type="genus">Brachymeria</tp:taxon-name-part></tp:taxon-name> Westwood by <xref ref-type="bibr" rid="B59">Girault (1926)</xref>).</comment></tp:nomenclature-citation><tp:nomenclature-citation><tp:taxon-name><tp:taxon-name-part taxon-name-part-type="genus">Tumidicoxella</tp:taxon-name-part></tp:taxon-name><comment> Girault, 1913c: 74. As a subgenus of <tp:taxon-name><tp:taxon-name-part taxon-name-part-type="genus">Tumidicoxa</tp:taxon-name-part></tp:taxon-name>; type species: <tp:taxon-name><tp:taxon-name-part taxon-name-part-type="genus">Tumidicoxa</tp:taxon-name-part> (<tp:taxon-name-part taxon-name-part-type="subgenus">Tumidicoxella</tp:taxon-name-part>) <tp:taxon-name-part taxon-name-part-type="species">nigra</tp:taxon-name-part></tp:taxon-name> Girault by original designation.</comment></tp:nomenclature-citation><tp:nomenclature-citation><tp:taxon-name><tp:taxon-name-part taxon-name-part-type="genus">Microchalcis</tp:taxon-name-part></tp:taxon-name><comment> Girault, 1915a: 328. Type species: <tp:taxon-name><tp:taxon-name-part taxon-name-part-type="genus">Microchalcis</tp:taxon-name-part> <tp:taxon-name-part taxon-name-part-type="species">atricorpus</tp:taxon-name-part></tp:taxon-name> Girault by original designation; (synonymised by Bouček, 1988).</comment></tp:nomenclature-citation><tp:nomenclature-citation><tp:taxon-name><tp:taxon-name-part taxon-name-part-type="genus">Dirrhinomorpha</tp:taxon-name-part></tp:taxon-name><comment> Girault &amp; Dodd (in <xref ref-type="bibr" rid="B55">Girault 1915a</xref>): 327. Type species: <tp:taxon-name><tp:taxon-name-part taxon-name-part-type="genus">Dirrhinomorpha</tp:taxon-name-part> <tp:taxon-name-part taxon-name-part-type="species">angusta</tp:taxon-name-part></tp:taxon-name> Girault &amp; Dodd, by original designation; (synonymised with <tp:taxon-name><tp:taxon-name-part taxon-name-part-type="genus">Brachymeria</tp:taxon-name-part></tp:taxon-name> Westwood and treated as subgenus of <tp:taxon-name><tp:taxon-name-part taxon-name-part-type="subgenus">Brachymeria</tp:taxon-name-part></tp:taxon-name> by Bouček 1988).</comment></tp:nomenclature-citation><tp:nomenclature-citation><tp:taxon-name><tp:taxon-name-part taxon-name-part-type="genus">Meyeriella</tp:taxon-name-part></tp:taxon-name><comment> Krausse, 1917: 95. Type species: <tp:taxon-name><tp:taxon-name-part taxon-name-part-type="genus">Meyeriella</tp:taxon-name-part> <tp:taxon-name-part taxon-name-part-type="species">indica</tp:taxon-name-part></tp:taxon-name> Krausse, by monotypy (synonymised with <tp:taxon-name><tp:taxon-name-part taxon-name-part-type="genus">Brachymeria</tp:taxon-name-part></tp:taxon-name> Westwood by Narendran, 1986).</comment></tp:nomenclature-citation><tp:nomenclature-citation><tp:taxon-name><tp:taxon-name-part taxon-name-part-type="genus">Neobrachymeria</tp:taxon-name-part></tp:taxon-name><comment> Masi, 1929c: 196–198. As a subgenus of <tp:taxon-name><tp:taxon-name-part taxon-name-part-type="genus">Brachymeria</tp:taxon-name-part></tp:taxon-name>. Type species: <tp:taxon-name><tp:taxon-name-part taxon-name-part-type="genus">Brachymeria</tp:taxon-name-part> <tp:taxon-name-part taxon-name-part-type="species">confalonierii</tp:taxon-name-part></tp:taxon-name> Masi by original designation.</comment></tp:nomenclature-citation><tp:nomenclature-citation><tp:taxon-name><tp:taxon-name-part taxon-name-part-type="genus">Australochalcis</tp:taxon-name-part></tp:taxon-name><comment> Girault, 1939: 326. Type species: <tp:taxon-name><tp:taxon-name-part taxon-name-part-type="genus">Australochalcis</tp:taxon-name-part> <tp:taxon-name-part taxon-name-part-type="species">humilicrus</tp:taxon-name-part></tp:taxon-name> Girault, by original designation and monotypy (listed as synonym of <tp:taxon-name><tp:taxon-name-part taxon-name-part-type="genus">Brachymeria</tp:taxon-name-part></tp:taxon-name> Westwood by Bouček, 1988).</comment></tp:nomenclature-citation><tp:nomenclature-citation><tp:taxon-name><tp:taxon-name-part taxon-name-part-type="genus">Matsumurameria</tp:taxon-name-part></tp:taxon-name><comment> Habu, 1960: 209. As a subgenus of <tp:taxon-name><tp:taxon-name-part taxon-name-part-type="genus">Brachymeria</tp:taxon-name-part></tp:taxon-name>. Type species: <tp:taxon-name><tp:taxon-name-part taxon-name-part-type="genus">Chalcis</tp:taxon-name-part> <tp:taxon-name-part taxon-name-part-type="species">taiwanus</tp:taxon-name-part></tp:taxon-name> Matsumura, by original designation.</comment></tp:nomenclature-citation><tp:nomenclature-citation><tp:taxon-name><tp:taxon-name-part taxon-name-part-type="genus">Gahanula</tp:taxon-name-part></tp:taxon-name><comment> Burks, 1960: 261. Type species: <tp:taxon-name><tp:taxon-name-part taxon-name-part-type="genus">Brachymeria</tp:taxon-name-part> <tp:taxon-name-part taxon-name-part-type="species">discreta</tp:taxon-name-part></tp:taxon-name> Gahan, by original designation (as a subgenus of <tp:taxon-name><tp:taxon-name-part taxon-name-part-type="genus">Brachymeria</tp:taxon-name-part></tp:taxon-name>).</comment></tp:nomenclature-citation></tp:nomenclature-citation-list></tp:nomenclature><tp:treatment-sec sec-type="Diagnosis"><title>Diagnosis.</title><p>Head oval in profile; scrobe deep with carinate margins; in some species head with pre-orbital or post-orbital carinae or with both carinae present; malar sulcus carinate or ridged; antennal formula 11171 (clava 1 to 3 segmented). Mesosoma with umbilicate punctures; fore wing with <abbrev xmlns:xlink="http://www.w3.org/1999/xlink" xlink:title="postmarginal vein" xlink:type="simple">PMV</abbrev> usually half or about half as long as <abbrev xmlns:xlink="http://www.w3.org/1999/xlink" xlink:title="marginal vein" xlink:type="simple">MV</abbrev> and usually twice as long as <abbrev xmlns:xlink="http://www.w3.org/1999/xlink" xlink:title="stigmal vein" xlink:type="simple">STV</abbrev>. Hind coxa in ♀ in some cases with an inner ventro-mesal tooth; hind femur with a ventral row of irregular teeth and in some species with an inner basal tooth; hind tibia arcuate; metasoma sessile, T1 always the longest; ovipositor sheath slightly compressed and slightly exserted; in some species metasoma elongate.</p></tp:treatment-sec><tp:treatment-sec sec-type="Hosts"><title>Hosts.</title><p>The species are mostly primary parasitoids in pupae of holometabolous insects, especially of <tp:taxon-name><tp:taxon-name-part taxon-name-part-type="order">Lepidoptera</tp:taxon-name-part></tp:taxon-name>, but some species attack <tp:taxon-name><tp:taxon-name-part taxon-name-part-type="order">Diptera</tp:taxon-name-part></tp:taxon-name>, <tp:taxon-name><tp:taxon-name-part taxon-name-part-type="order">Coleoptera</tp:taxon-name-part></tp:taxon-name> or <tp:taxon-name><tp:taxon-name-part taxon-name-part-type="order">Hymenoptera</tp:taxon-name-part></tp:taxon-name>. Most species are primary parasitoids, but some are hyperparasitoids attacking parasitoid <tp:taxon-name><tp:taxon-name-part taxon-name-part-type="order">Hymenoptera</tp:taxon-name-part></tp:taxon-name> or <tp:taxon-name><tp:taxon-name-part taxon-name-part-type="order">Diptera</tp:taxon-name-part></tp:taxon-name> in <tp:taxon-name><tp:taxon-name-part taxon-name-part-type="order">Lepidoptera</tp:taxon-name-part></tp:taxon-name>.</p></tp:treatment-sec><tp:treatment-sec sec-type="Distribution"><title>Distribution.</title><p>Worldwide.</p></tp:treatment-sec><tp:treatment-sec sec-type="Key to Vietnamese species of Brachymeria Westwood"><title>Key to Vietnamese species of <italic><tp:taxon-name><tp:taxon-name-part taxon-name-part-type="genus">Brachymeria</tp:taxon-name-part></tp:taxon-name></italic> Westwood</title><table-wrap content-type="key" position="anchor" orientation="portrait"><table id="TID0EIDBG" rules="all"><tbody><tr><td rowspan="1" colspan="1">1</td><td rowspan="1" colspan="1">Postclypeus hardly or not differentiated from face and densely pubescent and groove absent (only smooth short anteclypeus visible); hind coxa with a trichoid zone on ventral side; [hind tibia completely yellow with base and ventral margin above black]</td><td rowspan="1" colspan="1">
                      <bold><italic><tp:taxon-name><tp:taxon-name-part taxon-name-part-type="genus">Brachymeria</tp:taxon-name-part> <tp:taxon-name-part taxon-name-part-type="species">taiwana</tp:taxon-name-part></tp:taxon-name></italic> Habu</bold>
                    </td></tr><tr><td rowspan="1" colspan="1">–</td><td rowspan="1" colspan="1">Postclypeus distinctly differentiated from face and sparsely pubescent; hind coxa without a trichoid zone</td><td rowspan="1" colspan="1">
                      <bold>2</bold>
                    </td></tr><!--PageBreak--><tr><td rowspan="1" colspan="1">2</td><td rowspan="1" colspan="1">Inner side of hind femur with a small basal tubercle</td><td rowspan="1" colspan="1">
                      <bold>3</bold>
                    </td></tr><tr><td rowspan="1" colspan="1">–</td><td rowspan="1" colspan="1">Inner side of hind femur without a basal tubercle</td><td rowspan="1" colspan="1">
                      <bold>4</bold>
                    </td></tr><tr><td rowspan="1" colspan="1">3</td><td rowspan="1" colspan="1">Hind femur 1.8–2.1 times as long as wide; dorsal side of hind femur in lateral view dilated straightly from base to widest part, hence also straightly contracted towards apex so that dorsal side is weakly angulate; apical whitish patch on hind femur is generally limited on outer dorsal side, not extending to inner side</td><td rowspan="1" colspan="1">
                      <bold><italic><tp:taxon-name><tp:taxon-name-part taxon-name-part-type="genus">Brachymeria</tp:taxon-name-part> <tp:taxon-name-part taxon-name-part-type="species">podagrica</tp:taxon-name-part></tp:taxon-name></italic> (Fabricius)</bold>
                    </td></tr><tr><td rowspan="1" colspan="1">-</td><td rowspan="1" colspan="1">Hind femur less than 1.7 times as long as wide; dorsal side of hind femur in lateral view not dilated, but rounded from base to apex; apical yellow patch extend to inner side</td><td rowspan="1" colspan="1">
                      <bold><italic><tp:taxon-name><tp:taxon-name-part taxon-name-part-type="genus">Brachymeria</tp:taxon-name-part> <tp:taxon-name-part taxon-name-part-type="species">minuta</tp:taxon-name-part></tp:taxon-name></italic> (Linnaeus)</bold>
                    </td></tr><tr><td rowspan="1" colspan="1">4</td><td rowspan="1" colspan="1">Inner side of hind coxa of ♀ with a minute tooth ventrally</td><td rowspan="1" colspan="1">
                      <bold>5</bold>
                    </td></tr><tr><td rowspan="1" colspan="1">–</td><td rowspan="1" colspan="1">Inner side of hind coxa of ♀ without minute tooth ventrally</td><td rowspan="1" colspan="1">
                      <bold>6</bold>
                    </td></tr><tr><td rowspan="1" colspan="1">5</td><td rowspan="1" colspan="1">Hind tibia yellow with base and ventral margin black (Fig. <xref ref-type="fig" rid="F3">7</xref>); scape longer, reaching level of anterior ocellus (Fig. <xref ref-type="fig" rid="F24">46</xref>)</td><td rowspan="1" colspan="1">
                      <bold><italic><tp:taxon-name><tp:taxon-name-part taxon-name-part-type="genus">Brachymeria</tp:taxon-name-part> <tp:taxon-name-part taxon-name-part-type="species">lasus</tp:taxon-name-part></tp:taxon-name></italic> (Walker)</bold>
                    </td></tr><tr><td rowspan="1" colspan="1">–</td><td rowspan="1" colspan="1">Hind tibia black with more or less yellow subbasal area and yellow apical area dorso-laterally (Fig. <xref ref-type="fig" rid="F18">33</xref>); scape shorter, remaining distinctly below level of anterior ocellus (Fig. <xref ref-type="fig" rid="F18">33</xref>)</td><td rowspan="1" colspan="1">
                      <bold><italic><tp:taxon-name><tp:taxon-name-part taxon-name-part-type="genus">Brachymeria</tp:taxon-name-part> <tp:taxon-name-part taxon-name-part-type="species">coxodentata</tp:taxon-name-part></tp:taxon-name></italic> Joseph, Narendran &amp; Joy</bold>
                    </td></tr><tr><td rowspan="1" colspan="1">6</td><td rowspan="1" colspan="1">Post-orbital carina absent</td><td rowspan="1" colspan="1">
                      <bold>7</bold>
                    </td></tr><tr><td rowspan="1" colspan="1">–</td><td rowspan="1" colspan="1">Post-orbital carina present</td><td rowspan="1" colspan="1">
                      <bold>10</bold>
                    </td></tr><tr><td rowspan="1" colspan="1">7</td><td rowspan="1" colspan="1">Hind tibia entirely yellow, except its dark ventral carina; T1 densely finely punctate and with satin sheen</td><td rowspan="1" colspan="1">
                      <bold><italic><tp:taxon-name><tp:taxon-name-part taxon-name-part-type="genus">Brachymeria</tp:taxon-name-part> <tp:taxon-name-part taxon-name-part-type="species">carinata</tp:taxon-name-part></tp:taxon-name></italic> Joseph, Narendran &amp; Joy</bold>
                    </td></tr><tr><td rowspan="1" colspan="1">–</td><td rowspan="1" colspan="1">Hind tibia bicoloured medially or largely black or reddish black basally; T1 smooth or largely so and strongly shiny</td><td rowspan="1" colspan="1">
                      <bold>8</bold>
                    </td></tr><tr><td rowspan="1" colspan="1">8</td><td rowspan="1" colspan="1">Hind tibia yellow medially and only basally reddish black or black; apex of scutellum weakly emarginate</td><td rowspan="1" colspan="1">
                      <bold><italic><tp:taxon-name><tp:taxon-name-part taxon-name-part-type="genus">Brachymeria</tp:taxon-name-part> <tp:taxon-name-part taxon-name-part-type="species">margaroniae</tp:taxon-name-part></tp:taxon-name></italic> Joseph, Narendran &amp; Joy</bold>
                    </td></tr><tr><td rowspan="1" colspan="1">–</td><td rowspan="1" colspan="1">Hind tibia with blackish or brown band medially; apex of scutellum rounded</td><td rowspan="1" colspan="1">
                      <bold>9</bold>
                    </td></tr><tr><td rowspan="1" colspan="1">9</td><td rowspan="1" colspan="1">Second hind tarsal segment distinctly longer than wide in dorsal view (Fig. <xref ref-type="fig" rid="F37">70</xref>); hind tibia with brownish band medially (Fig. <xref ref-type="fig" rid="F37">68</xref>)</td><td rowspan="1" colspan="1">
                      <bold><italic><tp:taxon-name><tp:taxon-name-part taxon-name-part-type="genus">Brachymeria</tp:taxon-name-part> <tp:taxon-name-part taxon-name-part-type="species">shansiensis</tp:taxon-name-part></tp:taxon-name></italic> Habu</bold>
                    </td></tr><tr><td rowspan="1" colspan="1">–</td><td rowspan="1" colspan="1">Second hind tarsal segment hardly longer than wide in dorsal view (Fig. <xref ref-type="fig" rid="F20">38</xref>); hind tibia with blackish band medially (Fig. <xref ref-type="fig" rid="F20">38</xref>)</td><td rowspan="1" colspan="1">
                      <bold><italic><tp:taxon-name><tp:taxon-name-part taxon-name-part-type="genus">Brachymeria</tp:taxon-name-part> <tp:taxon-name-part taxon-name-part-type="species">excarinata</tp:taxon-name-part></tp:taxon-name></italic> Gahan</bold>
                    </td></tr><tr><td rowspan="1" colspan="1">10</td><td rowspan="1" colspan="1">Pre-orbital carinae raised and converge to join with scrobal margin; [scutellum with a single median ridge or carina; hind tibia completely yellow]</td><td rowspan="1" colspan="1">
                      <bold><italic><tp:taxon-name><tp:taxon-name-part taxon-name-part-type="genus">Brachymeria</tp:taxon-name-part> <tp:taxon-name-part taxon-name-part-type="species">scutellocarinata</tp:taxon-name-part></tp:taxon-name></italic> Joseph, Narendran &amp; Joy</bold>
                    </td></tr><tr><td rowspan="1" colspan="1">–</td><td rowspan="1" colspan="1">Pre-orbital carina absent <bold>or</bold> if present and joining scrobal margin then not raised</td><td rowspan="1" colspan="1">
                      <bold>11</bold>
                    </td></tr><tr><td rowspan="1" colspan="1">11</td><td rowspan="1" colspan="1">Hind tibia entirely yellow except ventral carina ventrally</td><td rowspan="1" colspan="1">
                      <bold>12</bold>
                    </td></tr><tr><td rowspan="1" colspan="1">–</td><td rowspan="1" colspan="1">Hind tibia at least ventrally and part of inner side black or dark brown</td><td rowspan="1" colspan="1">
                      <bold>14</bold>
                    </td></tr><tr><td rowspan="1" colspan="1">12</td><td rowspan="1" colspan="1">Setae dorsally on mesosoma and metasoma golden yellow and dense (Fig. <xref ref-type="fig" rid="F15">28</xref>); metasoma about as long as pronotum, mesoscutum and scutellum combined (Fig. <xref ref-type="fig" rid="F15">27</xref>)</td><td rowspan="1" colspan="1">
                      <bold><italic><tp:taxon-name><tp:taxon-name-part taxon-name-part-type="genus">Brachymeria</tp:taxon-name-part> <tp:taxon-name-part taxon-name-part-type="species">aurea</tp:taxon-name-part></tp:taxon-name></italic> Girault</bold>
                    </td></tr><!--PageBreak--><tr><td rowspan="1" colspan="1">–</td><td rowspan="1" colspan="1">Setae dorsally on mesosoma and metasoma silvery or greyish or pale yellow (Fig. <xref ref-type="fig" rid="F14">26</xref>); metasoma slightly shorter than pronotum, mesoscutum and scutellum combined (Fig. <xref ref-type="fig" rid="F16">29</xref>)</td><td rowspan="1" colspan="1">
                      <bold>13</bold>
                    </td></tr><tr><td rowspan="1" colspan="1">13</td><td rowspan="1" colspan="1">Hind femur with large black medial patch and remainder yellow; posterior lamella of scutellum emarginated medio-posteriorly</td><td rowspan="1" colspan="1">
                      <bold><italic><tp:taxon-name><tp:taxon-name-part taxon-name-part-type="genus">Brachymeria</tp:taxon-name-part> <tp:taxon-name-part taxon-name-part-type="species">megaspila</tp:taxon-name-part></tp:taxon-name></italic> (Cameron)</bold>
                    </td></tr><tr><td rowspan="1" colspan="1">–</td><td rowspan="1" colspan="1">Hind femur black except an ivory patch apically (Fig. <xref ref-type="fig" rid="F27">52</xref>); posterior lamella of scutellum evenly convex medio-posteriorly (Fig. <xref ref-type="fig" rid="F27">53</xref>)</td><td rowspan="1" colspan="1">
                      <bold><italic><tp:taxon-name><tp:taxon-name-part taxon-name-part-type="genus">Brachymeria</tp:taxon-name-part> <tp:taxon-name-part taxon-name-part-type="species">marmonti</tp:taxon-name-part></tp:taxon-name></italic> (Girault)</bold>
                    </td></tr><tr><td rowspan="1" colspan="1">14</td><td rowspan="1" colspan="1">Hind femur red or brownish red with its apex yellow (rarely hind femur red with black patch medially in some extralimital specimens); apex of scutellum emarginate and with dense silvery pubescence; hind tibia yellow with its base and ventral side black or dark brown</td><td rowspan="1" colspan="1">
                      <bold><italic><tp:taxon-name><tp:taxon-name-part taxon-name-part-type="genus">Brachymeria</tp:taxon-name-part> <tp:taxon-name-part taxon-name-part-type="species">bengalensis</tp:taxon-name-part></tp:taxon-name></italic> (Cameron)</bold>
                    </td></tr><tr><td rowspan="1" colspan="1">–</td><td rowspan="1" colspan="1">Hind femur black with its apex pale yellow; if hind femur red then without yellow or pale part apically; apex of scutellum without dense silvery pubescence and convex to distinctly emarginate medio-posteriorly; colour of hind tibia variable</td><td rowspan="1" colspan="1">
                      <bold>15</bold>
                    </td></tr><tr><td rowspan="1" colspan="1">15</td><td rowspan="1" colspan="1">Metasoma with golden pubescence; remainder of body with white or grey pubescence; metasoma red but T1 medially and T2 to T5 anteriorly black; hind tibia black with weak brown subbasal spot and its apex yellow</td><td rowspan="1" colspan="1">
                      <bold><italic><tp:taxon-name><tp:taxon-name-part taxon-name-part-type="genus">Brachymeria</tp:taxon-name-part> <tp:taxon-name-part taxon-name-part-type="species">semirusula</tp:taxon-name-part></tp:taxon-name></italic> sp. n.</bold>
                    </td></tr><tr><td rowspan="1" colspan="1">–</td><td rowspan="1" colspan="1">Metasoma with silvery or grey or white pubescence; metasoma completely black; colour of hind tibia variable</td><td rowspan="1" colspan="1">
                      <bold>16</bold>
                    </td></tr><tr><td rowspan="1" colspan="1">16</td><td rowspan="1" colspan="1">Hind tibia yellow with its base and ventral side black or dark brown</td><td rowspan="1" colspan="1">
                      <bold>17</bold>
                    </td></tr><tr><td rowspan="1" colspan="1">–</td><td rowspan="1" colspan="1">Hind tibia with different pattern, mostly black or black with its base and apex pale</td><td rowspan="1" colspan="1">
                      <bold>18</bold>
                    </td></tr><tr><td rowspan="1" colspan="1">17</td><td rowspan="1" colspan="1">Metasoma globose or subglobose in lateral view (Fig. <xref ref-type="fig" rid="F19">36</xref>); clava more than twice as long as preceding segment</td><td rowspan="1" colspan="1">
                      <bold><italic><tp:taxon-name><tp:taxon-name-part taxon-name-part-type="genus">Brachymeria</tp:taxon-name-part> <tp:taxon-name-part taxon-name-part-type="species">euploeae</tp:taxon-name-part></tp:taxon-name></italic></bold> (<bold>Westwood)</bold></td></tr><tr><td rowspan="1" colspan="1">–</td><td rowspan="1" colspan="1">Metasoma acuminate posteriorly in lateral view (Fig. <xref ref-type="fig" rid="F22">42</xref>); clava shorter than twice length of preceding segment</td><td rowspan="1" colspan="1">
                      <bold><italic><tp:taxon-name><tp:taxon-name-part taxon-name-part-type="genus">Brachymeria</tp:taxon-name-part> <tp:taxon-name-part taxon-name-part-type="species">jambolana</tp:taxon-name-part></tp:taxon-name></italic> Gahan</bold>
                    </td></tr><tr><td rowspan="1" colspan="1">18</td><td rowspan="1" colspan="1">Scutellum with a weak median carina or smooth ridge; [body black with inner side of fore and mid tibiae blackish brown and minute tan spot at apex of hind femur; hind tibia completely black; metasoma acuminate posteriorly and T1 faintly sculptured]</td><td rowspan="1" colspan="1">
                      <bold><italic><tp:taxon-name><tp:taxon-name-part taxon-name-part-type="genus">Brachymeria</tp:taxon-name-part> <tp:taxon-name-part taxon-name-part-type="species">lugubris</tp:taxon-name-part></tp:taxon-name></italic> (Walker)</bold>
                    </td></tr><tr><td rowspan="1" colspan="1">–</td><td rowspan="1" colspan="1">Scutellum without median carina or smooth ridge</td><td rowspan="1" colspan="1">
                      <bold>19</bold>
                    </td></tr><tr><td rowspan="1" colspan="1">19</td><td rowspan="1" colspan="1">Metasoma globose or subglobose in lateral view (Fig. <xref ref-type="fig" rid="F23">44</xref>); hind tibia black with a small subbasal pale spot and apically with yellow patch (Fig. <xref ref-type="fig" rid="F23">45</xref>)</td><td rowspan="1" colspan="1">
                      <bold><italic><tp:taxon-name><tp:taxon-name-part taxon-name-part-type="genus">Brachymeria</tp:taxon-name-part> <tp:taxon-name-part taxon-name-part-type="species">kamijoi</tp:taxon-name-part></tp:taxon-name></italic> Habu</bold>
                    </td></tr><tr><td rowspan="1" colspan="1">–</td><td rowspan="1" colspan="1">Metasoma acuminate in lateral view (Figs <xref ref-type="fig" rid="F21">40</xref>, <xref ref-type="fig" rid="F25">48</xref>, <xref ref-type="fig" rid="F29">56</xref>); colour of hind tibia variable</td><td rowspan="1" colspan="1">
                      <bold>20</bold>
                    </td></tr><tr><td rowspan="1" colspan="1">20</td><td rowspan="1" colspan="1">Hind femur red, without yellowish spot apically (Fig. <xref ref-type="fig" rid="F13">25</xref>); pre-orbital carina hardly indicated; hind tibia ferruginous or black with base and apex reddish brown</td><td rowspan="1" colspan="1">
                      <bold><italic><tp:taxon-name><tp:taxon-name-part taxon-name-part-type="genus">Brachymeria</tp:taxon-name-part> <tp:taxon-name-part taxon-name-part-type="species">alternipes</tp:taxon-name-part></tp:taxon-name></italic> (Walker)</bold>
                    </td></tr><tr><td rowspan="1" colspan="1">–</td><td rowspan="1" colspan="1">Hind femur black or dark brown and with yellow spot apically (Figs <xref ref-type="fig" rid="F21">40</xref>, <xref ref-type="fig" rid="F25">48</xref>, <xref ref-type="fig" rid="F29">56</xref>); pre-orbital carina present; colour of hind tibia variable</td><td rowspan="1" colspan="1">
                      <bold>21</bold>
                    </td></tr><!--PageBreak--><tr><td rowspan="1" colspan="1">21</td><td rowspan="1" colspan="1">Apex of scutellum rounded (Figs <xref ref-type="fig" rid="F21">41</xref>, <xref ref-type="fig" rid="F25">50</xref>)</td><td rowspan="1" colspan="1">
                      <bold>22</bold>
                    </td></tr><tr><td rowspan="1" colspan="1">–</td><td rowspan="1" colspan="1">Apex of scutellum weakly emarginate to distinctly incised medio-posteriorly (fig. 57)</td><td rowspan="1" colspan="1">
                      <bold>23</bold>
                    </td></tr><tr><td rowspan="1" colspan="1">22</td><td rowspan="1" colspan="1">Scape slightly longer than combined length of F1 to F4; scrobe not reaching anterior ocellus (Fig. <xref ref-type="fig" rid="F25">49</xref>); area below scrobe with a distinct raised portion</td><td rowspan="1" colspan="1">
                      <bold><italic><tp:taxon-name><tp:taxon-name-part taxon-name-part-type="genus">Brachymeria</tp:taxon-name-part> <tp:taxon-name-part taxon-name-part-type="species">longiscaposa</tp:taxon-name-part></tp:taxon-name></italic> Joseph, Narendran &amp; Joy</bold>
                    </td></tr><tr><td rowspan="1" colspan="1">–</td><td rowspan="1" colspan="1">Scape about as long as combined length of F1 to F4; scrobe reaching anterior ocellusc; area below scrobe without a raised smooth part</td><td rowspan="1" colspan="1">
                      <bold><italic><tp:taxon-name><tp:taxon-name-part taxon-name-part-type="genus">Brachymeria</tp:taxon-name-part> <tp:taxon-name-part taxon-name-part-type="species">hime</tp:taxon-name-part></tp:taxon-name></italic> Habu</bold>
                    </td></tr><tr><td rowspan="1" colspan="1">23</td><td rowspan="1" colspan="1">Base of hind tibia black; scape longer than combined length of F1 to F3 but not equal or exceeding combined length of F1 to F4; [scrobe not reaching anterior ocellus; pre- and post-orbital carinae present; apex of scutellum weakly emarginated]</td><td rowspan="1" colspan="1">
                      <bold><italic><tp:taxon-name><tp:taxon-name-part taxon-name-part-type="genus">Brachymeria</tp:taxon-name-part> <tp:taxon-name-part taxon-name-part-type="species">olethria</tp:taxon-name-part></tp:taxon-name></italic> (Waterston)</bold>
                    </td></tr><tr><td rowspan="1" colspan="1">–</td><td rowspan="1" colspan="1">Base of hind tibia black, pale yellowish or yellowish brown; scape either shorter than combined length of F1 to F3 or at the most equal to combined length of F1 to F3</td><td rowspan="1" colspan="1">
                      <bold>24</bold>
                    </td></tr><tr><td rowspan="1" colspan="1">24</td><td rowspan="1" colspan="1">Scape shorter than combined length of F1 to F3; upper margin of clypeus smoothly curved and not angulate medially; clava as long as wide; apex of scutellum distinctly emarginate and bi-lobed (Fig. <xref ref-type="fig" rid="F30">57</xref>)</td><td rowspan="1" colspan="1">
                      <bold><italic><tp:taxon-name><tp:taxon-name-part taxon-name-part-type="genus">Brachymeria</tp:taxon-name-part> <tp:taxon-name-part taxon-name-part-type="species">neowiebesina</tp:taxon-name-part></tp:taxon-name></italic> sp. n.</bold>
                    </td></tr><tr><td rowspan="1" colspan="1">–</td><td rowspan="1" colspan="1">Scape as long as combined length of F1 to F3; upper margin of clypeus angulate medially; clava slightly longer than 1.5 × its width; apex of scutellum weakly emarginate</td><td rowspan="1" colspan="1">
                      <bold><italic><tp:taxon-name><tp:taxon-name-part taxon-name-part-type="genus">Brachymeria</tp:taxon-name-part> <tp:taxon-name-part taxon-name-part-type="species">wiebesina</tp:taxon-name-part></tp:taxon-name></italic> Joseph, Narendran &amp; Joy</bold>
                    </td></tr></tbody></table></table-wrap><fig id="F13" position="float" orientation="portrait"><label>Figure 25.</label><caption><p>
          <italic><tp:taxon-name><tp:taxon-name-part taxon-name-part-type="genus">Brachymeria</tp:taxon-name-part> <tp:taxon-name-part taxon-name-part-type="species">alternipes</tp:taxon-name-part></tp:taxon-name></italic> (Walker), ♂, Vietnam, Hoang Lien N. R., habitus, lateral.</p></caption><graphic xmlns:xlink="http://www.w3.org/1999/xlink" xlink:href="zookeys-576-001-g013.jpg" position="float" orientation="portrait" xlink:type="simple" id="oo_83615.jpg"/></fig><fig id="F14" position="float" orientation="portrait"><label>Figure 26.</label><caption><p>
          <italic><tp:taxon-name><tp:taxon-name-part taxon-name-part-type="genus">Brachymeria</tp:taxon-name-part> <tp:taxon-name-part taxon-name-part-type="species">alternipes</tp:taxon-name-part></tp:taxon-name></italic> (Walker), ♂, Vietnam, Hoang Lien N. R., mesonotum, dorsal.</p></caption><graphic xmlns:xlink="http://www.w3.org/1999/xlink" xlink:href="zookeys-576-001-g014.jpg" position="float" orientation="portrait" xlink:type="simple" id="oo_83616.jpg"/></fig><fig id="F15" position="float" orientation="portrait"><label>Figures 27–28.</label><caption><p>
          <italic><tp:taxon-name><tp:taxon-name-part taxon-name-part-type="genus">Brachymeria</tp:taxon-name-part> <tp:taxon-name-part taxon-name-part-type="species">aurea</tp:taxon-name-part></tp:taxon-name></italic> (Girault), ♀, Vietnam, Cát Tiên N. P. <bold>27</bold> habitus lateral <bold>28</bold> mesonotum dorsal.</p></caption><graphic xmlns:xlink="http://www.w3.org/1999/xlink" xlink:href="zookeys-576-001-g015.jpg" position="float" orientation="portrait" xlink:type="simple" id="oo_83617.jpg"/></fig><fig id="F16" position="float" orientation="portrait"><label>Figures 29–30.</label><caption><p>
          <italic><tp:taxon-name><tp:taxon-name-part taxon-name-part-type="genus">Brachymeria</tp:taxon-name-part> <tp:taxon-name-part taxon-name-part-type="species">bengalensis</tp:taxon-name-part></tp:taxon-name></italic> (Cameron), ♀, Vietnam, Núi Chúa N. P. <bold>29</bold> habitus lateral <bold>30</bold> scutellum dorsal.</p></caption><graphic xmlns:xlink="http://www.w3.org/1999/xlink" xlink:href="zookeys-576-001-g016.jpg" position="float" orientation="portrait" xlink:type="simple" id="oo_83618.jpg"/></fig><fig id="F17" position="float" orientation="portrait"><label>Figures 31–32.</label><caption><p>
          <italic><tp:taxon-name><tp:taxon-name-part taxon-name-part-type="genus">Brachymeria</tp:taxon-name-part> <tp:taxon-name-part taxon-name-part-type="species">carinata</tp:taxon-name-part></tp:taxon-name></italic> Joseph, Narendran &amp; Joy, ♀, Vietnam, Núi Chúa N. P. <bold>31</bold> habitus lateral <bold>32</bold> scutellum, dorsal.</p></caption><graphic xmlns:xlink="http://www.w3.org/1999/xlink" xlink:href="zookeys-576-001-g017.jpg" position="float" orientation="portrait" xlink:type="simple" id="oo_83619.jpg"/></fig><fig id="F18" position="float" orientation="portrait"><label>Figures 33–35.</label><caption><p>
          <italic><tp:taxon-name><tp:taxon-name-part taxon-name-part-type="genus">Brachymeria</tp:taxon-name-part> <tp:taxon-name-part taxon-name-part-type="species">coxodentata</tp:taxon-name-part></tp:taxon-name></italic> Joseph, Narendran &amp; Joy, ♀, Vietnam, Cat Ba N. P. <bold>33</bold> habitus lateral <bold>34</bold> scutellum dorsal <bold>35</bold> hind coxa ventral.</p></caption><graphic xmlns:xlink="http://www.w3.org/1999/xlink" xlink:href="zookeys-576-001-g018.jpg" position="float" orientation="portrait" xlink:type="simple" id="oo_83620.jpg"/></fig><fig id="F19" position="float" orientation="portrait"><label>Figures 36–37.</label><caption><p>
          <italic><tp:taxon-name><tp:taxon-name-part taxon-name-part-type="genus">Brachymeria</tp:taxon-name-part> <tp:taxon-name-part taxon-name-part-type="species">euploeae</tp:taxon-name-part></tp:taxon-name></italic> (Westwood), ♀, Vietnam, Chu Yang Sin N. P. <bold>36</bold> habitus lateral <bold>37</bold> scutellum dorsal.</p></caption><graphic xmlns:xlink="http://www.w3.org/1999/xlink" xlink:href="zookeys-576-001-g019.jpg" position="float" orientation="portrait" xlink:type="simple" id="oo_83621.jpg"/></fig><fig id="F20" position="float" orientation="portrait"><label>Figures 38–39.</label><caption><p>
          <italic><tp:taxon-name><tp:taxon-name-part taxon-name-part-type="genus">Brachymeria</tp:taxon-name-part> <tp:taxon-name-part taxon-name-part-type="species">excarinata</tp:taxon-name-part></tp:taxon-name></italic> Gahan, ♀, Vietnam, Cát Tiên N. P. <bold>38</bold> habitus lateral <bold>39</bold> scutellum dorsal.</p></caption><graphic xmlns:xlink="http://www.w3.org/1999/xlink" xlink:href="zookeys-576-001-g020.jpg" position="float" orientation="portrait" xlink:type="simple" id="oo_83622.jpg"/></fig><fig id="F21" position="float" orientation="portrait"><label>Figures 40–41.</label><caption><p>
          <italic><tp:taxon-name><tp:taxon-name-part taxon-name-part-type="genus">Brachymeria</tp:taxon-name-part> <tp:taxon-name-part taxon-name-part-type="species">hime</tp:taxon-name-part></tp:taxon-name></italic> Habu, ♀, Vietnam, Cát Tiên N. P. <bold>40</bold> habitus lateral <bold>41</bold> scutellum dorsal.</p></caption><graphic xmlns:xlink="http://www.w3.org/1999/xlink" xlink:href="zookeys-576-001-g021.jpg" position="float" orientation="portrait" xlink:type="simple" id="oo_83623.jpg"/></fig><fig id="F22" position="float" orientation="portrait"><label>Figures 42–43.</label><caption><p>
          <italic><tp:taxon-name><tp:taxon-name-part taxon-name-part-type="genus">Brachymeria</tp:taxon-name-part> <tp:taxon-name-part taxon-name-part-type="species">jambolana</tp:taxon-name-part></tp:taxon-name></italic> Gahan, ♀, Vietnam, Cát Tiên N. P. <bold>42</bold> habitus lateral <bold>43</bold> mesonotum dorsal.</p></caption><graphic xmlns:xlink="http://www.w3.org/1999/xlink" xlink:href="zookeys-576-001-g022.jpg" position="float" orientation="portrait" xlink:type="simple" id="oo_83624.jpg"/></fig><fig id="F23" position="float" orientation="portrait"><label>Figures 44–45.</label><caption><p>
          <italic><tp:taxon-name><tp:taxon-name-part taxon-name-part-type="genus">Brachymeria</tp:taxon-name-part> <tp:taxon-name-part taxon-name-part-type="species">kamijoi</tp:taxon-name-part></tp:taxon-name></italic> Habu, ♀, Vietnam, Chu Yang Sin N. P. <bold>44</bold> habitus lateral <bold>45</bold> mesonotum dorsal.</p></caption><graphic xmlns:xlink="http://www.w3.org/1999/xlink" xlink:href="zookeys-576-001-g023.jpg" position="float" orientation="portrait" xlink:type="simple" id="oo_83625.jpg"/></fig><fig id="F24" position="float" orientation="portrait"><label>Figures 46–47.</label><caption><p>
          <italic><tp:taxon-name><tp:taxon-name-part taxon-name-part-type="genus">Brachymeria</tp:taxon-name-part> <tp:taxon-name-part taxon-name-part-type="species">lasus</tp:taxon-name-part></tp:taxon-name></italic> (Walker), ♀, Vietnam, Cát Tiên N. P. <bold>46</bold> habitus lateral <bold>47</bold> mesonotum dorsal.</p></caption><graphic xmlns:xlink="http://www.w3.org/1999/xlink" xlink:href="zookeys-576-001-g024.jpg" position="float" orientation="portrait" xlink:type="simple" id="oo_83626.jpg"/></fig><fig id="F25" position="float" orientation="portrait"><label>Figures 48–50.</label><caption><p>
          <italic><tp:taxon-name><tp:taxon-name-part taxon-name-part-type="genus">Brachymeria</tp:taxon-name-part> <tp:taxon-name-part taxon-name-part-type="species">longiscaposa</tp:taxon-name-part></tp:taxon-name></italic> Joseph, Narendran &amp; Joy, ♀, Vietnam, Cát Tiên N. P. <bold>48</bold> habitus lateral <bold>49</bold> head anterior <bold>50</bold> mesonotum dorsal.</p></caption><graphic xmlns:xlink="http://www.w3.org/1999/xlink" xlink:href="zookeys-576-001-g025.jpg" position="float" orientation="portrait" xlink:type="simple" id="oo_83627.jpg"/></fig><fig id="F26" position="float" orientation="portrait"><label>Figure 51.</label><caption><p>
          <italic><tp:taxon-name><tp:taxon-name-part taxon-name-part-type="genus">Brachymeria</tp:taxon-name-part> <tp:taxon-name-part taxon-name-part-type="species">lugubris</tp:taxon-name-part></tp:taxon-name></italic> (Walker), ♀, Vietnam, Cát Tiên N. P., habitus lateral.</p></caption><graphic xmlns:xlink="http://www.w3.org/1999/xlink" xlink:href="zookeys-576-001-g026.jpg" position="float" orientation="portrait" xlink:type="simple" id="oo_83628.jpg"/></fig><fig id="F27" position="float" orientation="portrait"><label>Figures 52–53.</label><caption><p>
          <italic><tp:taxon-name><tp:taxon-name-part taxon-name-part-type="genus">Brachymeria</tp:taxon-name-part> <tp:taxon-name-part taxon-name-part-type="species">marmonti</tp:taxon-name-part></tp:taxon-name></italic> (Girault), ♀, Vietnam, Cát Tiên N. P. <bold>52</bold> habitus lateral <bold>53</bold> scutellum dorsal.</p></caption><graphic xmlns:xlink="http://www.w3.org/1999/xlink" xlink:href="zookeys-576-001-g027.jpg" position="float" orientation="portrait" xlink:type="simple" id="oo_83629.jpg"/></fig><fig id="F28" position="float" orientation="portrait"><label>Figures 54–55.</label><caption><p>
          <italic><tp:taxon-name><tp:taxon-name-part taxon-name-part-type="genus">Brachymeria</tp:taxon-name-part> <tp:taxon-name-part taxon-name-part-type="species">minuta</tp:taxon-name-part></tp:taxon-name></italic> (Linnaeus), ♀, Vietnam, Núi Chúa N. P. <bold>54</bold> habitus lateral <bold>55</bold> mesonotum dorsal.</p></caption><graphic xmlns:xlink="http://www.w3.org/1999/xlink" xlink:href="zookeys-576-001-g028.jpg" position="float" orientation="portrait" xlink:type="simple" id="oo_83630.jpg"/></fig><fig id="F29" position="float" orientation="portrait"><label>Figure 56.</label><caption><p>
          <italic><tp:taxon-name><tp:taxon-name-part taxon-name-part-type="genus">Brachymeria</tp:taxon-name-part> <tp:taxon-name-part taxon-name-part-type="species">neowiebesina</tp:taxon-name-part></tp:taxon-name></italic> sp. n., ♀, holotype, habitus lateral.</p></caption><graphic xmlns:xlink="http://www.w3.org/1999/xlink" xlink:href="zookeys-576-001-g029.jpg" position="float" orientation="portrait" xlink:type="simple" id="oo_83631.jpg"/></fig><fig id="F30" position="float" orientation="portrait"><label>Figures 57–58.</label><caption><p>
          <italic><tp:taxon-name><tp:taxon-name-part taxon-name-part-type="genus">Brachymeria</tp:taxon-name-part> <tp:taxon-name-part taxon-name-part-type="species">neowiebesina</tp:taxon-name-part></tp:taxon-name></italic> sp. n., ♀, holotype. <bold>57</bold> mesonotum dorsal <bold>58</bold> head anterior.</p></caption><graphic xmlns:xlink="http://www.w3.org/1999/xlink" xlink:href="zookeys-576-001-g030.jpg" position="float" orientation="portrait" xlink:type="simple" id="oo_83633.jpg"/></fig><fig id="F31" position="float" orientation="portrait"><label>Figure 59.</label><caption><p>
          <italic><tp:taxon-name><tp:taxon-name-part taxon-name-part-type="genus">Brachymeria</tp:taxon-name-part> <tp:taxon-name-part taxon-name-part-type="species">podagrica</tp:taxon-name-part></tp:taxon-name></italic> (Fabricius), ♀, Vietnam, Núi Chúa N. P., habitus lateral.</p></caption><graphic xmlns:xlink="http://www.w3.org/1999/xlink" xlink:href="zookeys-576-001-g031.jpg" position="float" orientation="portrait" xlink:type="simple" id="oo_83634.jpg"/></fig><fig id="F32" position="float" orientation="portrait"><label>Figures 60–61.</label><caption><p>
          <italic><tp:taxon-name><tp:taxon-name-part taxon-name-part-type="genus">Brachymeria</tp:taxon-name-part> <tp:taxon-name-part taxon-name-part-type="species">podagrica</tp:taxon-name-part></tp:taxon-name></italic> (Fabricius), ♀, Vietnam, Núi Chúa N. P. <bold>60</bold> head anterior <bold>61</bold> mesosoma dorsal.</p></caption><graphic xmlns:xlink="http://www.w3.org/1999/xlink" xlink:href="zookeys-576-001-g032.jpg" position="float" orientation="portrait" xlink:type="simple" id="oo_83635.jpg"/></fig><fig id="F33" position="float" orientation="portrait"><label>Figure 62.</label><caption><p>
          <italic><tp:taxon-name><tp:taxon-name-part taxon-name-part-type="genus">Brachymeria</tp:taxon-name-part> <tp:taxon-name-part taxon-name-part-type="species">scutellocarinata</tp:taxon-name-part></tp:taxon-name></italic> Joseph, Narendran &amp; Joy, ♀, Vietnam, Cát Tiên N. P., habitus lateral.</p></caption><graphic xmlns:xlink="http://www.w3.org/1999/xlink" xlink:href="zookeys-576-001-g033.jpg" position="float" orientation="portrait" xlink:type="simple" id="oo_83636.jpg"/></fig><fig id="F34" position="float" orientation="portrait"><label>Figures 63–64.</label><caption><p>
          <italic><tp:taxon-name><tp:taxon-name-part taxon-name-part-type="genus">Brachymeria</tp:taxon-name-part> <tp:taxon-name-part taxon-name-part-type="species">scutellocarinata</tp:taxon-name-part></tp:taxon-name></italic> Joseph, Narendran &amp; Joy, ♀, Vietnam, Cát Tiên N. P. <bold>63</bold> mesonotum dorsal <bold>64</bold> head anterior.</p></caption><graphic xmlns:xlink="http://www.w3.org/1999/xlink" xlink:href="zookeys-576-001-g034.jpg" position="float" orientation="portrait" xlink:type="simple" id="oo_83637.jpg"/></fig><fig id="F35" position="float" orientation="portrait"><label>Figure 65.</label><caption><p>
          <italic><tp:taxon-name><tp:taxon-name-part taxon-name-part-type="genus">Brachymeria</tp:taxon-name-part> <tp:taxon-name-part taxon-name-part-type="species">semirusula</tp:taxon-name-part></tp:taxon-name></italic> sp. n., ♀, holotype, habitus lateral.</p></caption><graphic xmlns:xlink="http://www.w3.org/1999/xlink" xlink:href="zookeys-576-001-g035.jpg" position="float" orientation="portrait" xlink:type="simple" id="oo_83638.jpg"/></fig><fig id="F36" position="float" orientation="portrait"><label>Figures 66–67.</label><caption><p>
          <italic><tp:taxon-name><tp:taxon-name-part taxon-name-part-type="genus">Brachymeria</tp:taxon-name-part> <tp:taxon-name-part taxon-name-part-type="species">semirusula</tp:taxon-name-part></tp:taxon-name></italic> sp. n., ♀, holotype. <bold>66</bold> mesonotum dorsal <bold>67</bold> head anterior.</p></caption><graphic xmlns:xlink="http://www.w3.org/1999/xlink" xlink:href="zookeys-576-001-g036.jpg" position="float" orientation="portrait" xlink:type="simple" id="oo_83639.jpg"/></fig><fig id="F37" position="float" orientation="portrait"><label>Figures 68–70.</label><caption><p>
          <italic><tp:taxon-name><tp:taxon-name-part taxon-name-part-type="genus">Brachymeria</tp:taxon-name-part> <tp:taxon-name-part taxon-name-part-type="species">shansiensis</tp:taxon-name-part></tp:taxon-name></italic> Habu, ♀, Núi Chúa N. P. <bold>68</bold> habitus lateral <bold>69</bold> scutellum dorsal <bold>70</bold> hind tarsus dorsal.</p></caption><graphic xmlns:xlink="http://www.w3.org/1999/xlink" xlink:href="zookeys-576-001-g037.jpg" position="float" orientation="portrait" xlink:type="simple" id="oo_83640.jpg"/></fig></tp:treatment-sec><tp:treatment-sec><!--Section generated to contain objects referenced in tp:taxon-treatment.--><fig id="F3" position="float" orientation="portrait"><label>Figures 7–8.</label><caption><p>nomenclature of hind leg of <italic><tp:taxon-name><tp:taxon-name-part taxon-name-part-type="genus">Brachymeria</tp:taxon-name-part> <tp:taxon-name-part taxon-name-part-type="species">lasus</tp:taxon-name-part></tp:taxon-name></italic> Walker, female, Vietnam and metasoma (lateral) of <italic><tp:taxon-name><tp:taxon-name-part taxon-name-part-type="genus">Sthulapada</tp:taxon-name-part> <tp:taxon-name-part taxon-name-part-type="species">vietnamensis</tp:taxon-name-part></tp:taxon-name></italic> sp. n., holotype.</p></caption><graphic xmlns:xlink="http://www.w3.org/1999/xlink" xlink:href="zookeys-576-001-g003.jpg" position="float" orientation="portrait" xlink:type="simple" id="oo_83605.jpg"/></fig></tp:treatment-sec><ref-list><ref id="B68"><mixed-citation xmlns:xlink="http://www.w3.org/1999/xlink" xlink:type="simple">
          <person-group><name name-style="western"><surname>Halstead</surname><given-names>JA</given-names></name></person-group> (<year>1991</year>) <article-title><italic><tp:taxon-name><tp:taxon-name-part taxon-name-part-type="genus">Thaumatelia</tp:taxon-name-part></tp:taxon-name></italic> Kirby, a generic synonym of <italic><tp:taxon-name><tp:taxon-name-part taxon-name-part-type="genus">Brachymeria</tp:taxon-name-part></tp:taxon-name></italic> Westwood (<tp:taxon-name><tp:taxon-name-part taxon-name-part-type="order">Hymenoptera</tp:taxon-name-part></tp:taxon-name>: <tp:taxon-name><tp:taxon-name-part taxon-name-part-type="genus">Chalcididae</tp:taxon-name-part></tp:taxon-name>).</article-title> <source>Proceedings of the Entomological Society of Washington</source> <volume>93</volume>(<issue>4</issue>): <fpage>951</fpage>–<lpage>952</lpage>.</mixed-citation></ref><ref id="B128"><mixed-citation xmlns:xlink="http://www.w3.org/1999/xlink" xlink:type="simple">
          <person-group><name name-style="western"><surname>Nikol’skaya</surname><given-names>MN</given-names></name></person-group> (<year>1960</year>) <article-title><tp:taxon-name><tp:taxon-name-part taxon-name-part-type="order">Hymenoptera</tp:taxon-name-part></tp:taxon-name> 7, 5. Chalcids of fam. <tp:taxon-name><tp:taxon-name-part taxon-name-part-type="genus">Chalcididae</tp:taxon-name-part></tp:taxon-name> and <tp:taxon-name><tp:taxon-name-part taxon-name-part-type="family">Leucospidae</tp:taxon-name-part></tp:taxon-name>.</article-title> <source>Fauna SSSR</source> (<series>n. s.</series>) <volume>76</volume>: <fpage>1</fpage>–<lpage>221</lpage>.</mixed-citation></ref><ref id="B41"><mixed-citation xmlns:xlink="http://www.w3.org/1999/xlink" xlink:type="simple">
          <person-group><name name-style="western"><surname>Gahan</surname><given-names>AB</given-names></name><name name-style="western"><surname>Fagan</surname><given-names>MM</given-names></name></person-group> (<year>1923</year>) <article-title>The type species of the genera of <tp:taxon-name><tp:taxon-name-part taxon-name-part-type="superfamily">Chalcidoidea</tp:taxon-name-part></tp:taxon-name> or Chalcid-flies.</article-title> <source>Bulletin of the United States National Museum, Washington</source> <volume>124</volume>: <fpage>1</fpage>–<lpage>173</lpage>. doi: <ext-link xlink:type="simple" ext-link-type="doi" xlink:href="10.5479/si.03629236.124.i">10.5479/si.03629236.124.i</ext-link></mixed-citation></ref><ref id="B55"><mixed-citation xmlns:xlink="http://www.w3.org/1999/xlink" xlink:type="simple">
          <person-group><name name-style="western"><surname>Girault</surname><given-names>AA</given-names></name></person-group> (<year>1915a</year>) <article-title>Australian <tp:taxon-name><tp:taxon-name-part taxon-name-part-type="order">Hymenoptera</tp:taxon-name-part></tp:taxon-name> <tp:taxon-name><tp:taxon-name-part taxon-name-part-type="superfamily">Chalcidoidea</tp:taxon-name-part></tp:taxon-name> XIV. The family <tp:taxon-name><tp:taxon-name-part taxon-name-part-type="genus">Chalcididae</tp:taxon-name-part></tp:taxon-name> with descriptions of new genera and species.</article-title> <source>Memoirs of the Queensland Museum</source> <volume>4</volume>: <fpage>314</fpage>–<lpage>365</lpage>.</mixed-citation></ref><ref id="B59"><mixed-citation xmlns:xlink="http://www.w3.org/1999/xlink" xlink:type="simple">
          <person-group><name name-style="western"><surname>Girault</surname><given-names>AA</given-names></name></person-group> (<year>1926</year>) <article-title>Notes and descriptions of Australian chalcid flies-IV (<tp:taxon-name><tp:taxon-name-part taxon-name-part-type="order">Hymenoptera</tp:taxon-name-part></tp:taxon-name>).</article-title> <source>Insecutor Inscitiae menstruus</source> <volume>14</volume>: <fpage>58</fpage>–<lpage>73</lpage>.</mixed-citation></ref></ref-list></tp:taxon-treatment>
