# Supplementary material for: Revision of the family Chalcididae (Hymenoptera, Chalcidoidea) from Vietnam, with the description of 13 new species
Source: Zookeys. 2016 Apr 4;(576):1–202. doi: 10.3897/zookeys.576.8177 (PMC4829922; doi:10.3897/zookeys.576.8177)
Supplement: XML Treatment for Brachymeria alternipes [file zookeys.576.8177-treatment10.xml]

<!DOCTYPE tp:taxon-treatment
  PUBLIC "-//TaxonX//DTD Taxonomic Treatment Publishing DTD v0 20100105//EN" "tax-treatment-NSO.dtd">
<tp:taxon-treatment xmlns:tp="http://www.plazi.org/taxpub"><tp:treatment-meta><kwd-group><label>Taxon classification</label><kwd><named-content content-type="kingdom">Animalia</named-content></kwd><kwd><named-content content-type="order">Hymenoptera</named-content></kwd><kwd><named-content content-type="family">Chalcididae</named-content></kwd></kwd-group><mixed-citation publication-type="journal"><person-group><name><surname>Narendran</surname><given-names>T. C.</given-names></name><name><surname>van Achterberg</surname><given-names>Cornelis</given-names></name></person-group><article-title>Revision of the family <tp:taxon-name><tp:taxon-name-part taxon-name-part-type="genus">Chalcididae</tp:taxon-name-part></tp:taxon-name> (<tp:taxon-name><tp:taxon-name-part taxon-name-part-type="order">Hymenoptera</tp:taxon-name-part></tp:taxon-name>, <tp:taxon-name><tp:taxon-name-part taxon-name-part-type="superfamily">Chalcidoidea</tp:taxon-name-part></tp:taxon-name>) from Vietnam, with the description of 13 new species</article-title><source>Zookeys</source><day>4</day><month>4</month><year>2016</year><volume>2016</volume><issue>576</issue><fpage>1</fpage><lpage>202</lpage><pub-id pub-id-type="doi">10.3897/zookeys.576.8177</pub-id></mixed-citation></tp:treatment-meta><tp:nomenclature><tp:taxon-name><tp:taxon-name-part taxon-name-part-type="genus">Brachymeria</tp:taxon-name-part>
              <tp:taxon-name-part taxon-name-part-type="species">alternipes</tp:taxon-name-part></tp:taxon-name><tp:taxon-authority>(Walker, 1871)</tp:taxon-authority><xref ref-type="fig" rid="F13">Figs 25</xref><xref ref-type="fig" rid="F14">, 26</xref><tp:nomenclature-citation-list><tp:nomenclature-citation><tp:taxon-name><tp:taxon-name-part taxon-name-part-type="genus">Chalcis</tp:taxon-name-part> <tp:taxon-name-part taxon-name-part-type="species">alternipes</tp:taxon-name-part></tp:taxon-name><comment> Walker, 1871: 49 (♂, Hong Kong (<abbrev xmlns:xlink="http://www.w3.org/1999/xlink" content-type="institution" xlink:title="Natural History Museum, London, England, U.K." xlink:type="simple">BMNH</abbrev>) (examined)).</comment></tp:nomenclature-citation><tp:nomenclature-citation><tp:taxon-name><tp:taxon-name-part taxon-name-part-type="genus">Brachymeria</tp:taxon-name-part> <tp:taxon-name-part taxon-name-part-type="species">alternipes</tp:taxon-name-part></tp:taxon-name><comment>; Joseph, Narendran &amp; Joy, 1973: 173; <xref ref-type="bibr" rid="B122">Narendran 1989</xref>: 245, 272.</comment></tp:nomenclature-citation></tp:nomenclature-citation-list></tp:nomenclature><tp:treatment-sec sec-type="material"><title>Material.</title><p>
              <named-content xmlns:xlink="http://www.w3.org/1999/xlink" content-type="specimen-count" xlink:type="simple">1 ♂</named-content> (<named-content xmlns:xlink="http://www.w3.org/1999/xlink" content-type="dwc:institutional_code" xlink:type="simple">RMNH</named-content>), “NW <bold>Vietnam</bold>: Tonkin, Hoang Lien N. R., SW Sa Pa, c 1550 m, <named-content xmlns:xlink="http://www.w3.org/1999/xlink" content-type="date" xlink:type="simple">22–29.x.1999</named-content>, Malaise traps, C. v. Achterberg, <named-content xmlns:xlink="http://www.w3.org/1999/xlink" content-type="dwc:institutional_code" xlink:type="simple">RMNH</named-content>’99”.</p></tp:treatment-sec><tp:treatment-sec sec-type="Diagnosis"><title>Diagnosis.</title><p>This species resembles <italic><tp:taxon-name><tp:taxon-name-part taxon-name-part-type="genus">Brachymeria</tp:taxon-name-part> <tp:taxon-name-part taxon-name-part-type="species">atridens</tp:taxon-name-part></tp:taxon-name></italic> (Walker) in general appearance, but differs from it in having: 1) scrobe distinctly reaching anterior ocellus (in <italic><tp:taxon-name><tp:taxon-name-part taxon-name-part-type="genus">Brachymeria</tp:taxon-name-part> <tp:taxon-name-part taxon-name-part-type="species">atridens</tp:taxon-name-part></tp:taxon-name></italic> scrobe not reaching anterior ocellus); 2) very weak or indistinct pre-orbital carina, (in <italic><tp:taxon-name><tp:taxon-name-part taxon-name-part-type="genus">Brachymeria</tp:taxon-name-part> <tp:taxon-name-part taxon-name-part-type="species">atridens</tp:taxon-name-part></tp:taxon-name></italic> pre-orbital carina strongly developed) and 3) hind femur without any patch (in <italic><tp:taxon-name><tp:taxon-name-part taxon-name-part-type="genus">Brachymeria</tp:taxon-name-part> <tp:taxon-name-part taxon-name-part-type="species">atridens</tp:taxon-name-part></tp:taxon-name></italic> hind femur often with a black patch of varying size on disc).</p></tp:treatment-sec><tp:treatment-sec sec-type="Description"><title>Description.</title><p>♂, length of body 4.8–5.9 mm.</p><p>
              <italic>Colour</italic>. Black with cinereous pubescence; antenna black, radicula brown; tegula pale brownish yellow; fore and mid femora black with bases and apices pale brownish yellow; all trochanters black; hind femur red without a distinct apical yellow spot; hind tibia black with base and apex red.</p><p>
              <italic>Head</italic>. Head densely pubescent; head as broad as mesosoma; <abbrev xmlns:xlink="http://www.w3.org/1999/xlink" xlink:title="distance between two posterior ocelli" xlink:type="simple">POL</abbrev> 1.7 × <abbrev xmlns:xlink="http://www.w3.org/1999/xlink" xlink:title="minimum distance between posterior ocelli and eye" xlink:type="simple">OOL</abbrev> in Vietnamese specimen; face and vertex with deep close umbilicate pits; scrobe smooth and shiny except area near anterior ocellus where it is rugulose, reaching anterior ocellus; antennal toruli situated well above level of lower eye margin; median area of face just below centre of interantennal projection slightly raised and smooth; labrum with approximately ten small round pits in Vietnamese specimen; malar space 0.4 × height of eye in profile; pre-orbital carina indistinct; post-orbital carina reaching geno-temporal margin. Antenna with scape densely pubescent dorsally, relative length: width of antennal segments of Vietnamese specimen: scape = 13:5; F1 = 8:7; F2 = 7:8; F3 = 6:8; F4 = 6:8; F5 = 5:7; F6 = 5:7; F6 = 5:7; clava = 14:7; antenna a little shorter than mesosoma.</p><p>
              <italic>Mesosoma</italic>. Pronotum with anterior margin carinate on sides; pronotum, mesoscutum and scutellum with close umbilicate pits. Interstices narrower than half diameter of a pit and mostly rugulose on anterior half of mesoscutum and on pronotum. Interstices smooth and carinate on scutellum; apex of scutellum emarginated and bi-lobed <!--PageBreak-->with dense pubescence all around posterior margin of scutellum. Upper dorsal margin of lateral panel of pronotum arched.</p><p>
              <italic>Wings</italic>. Fore wing 2.7 × longer than wide in Vietnamese specimen; <abbrev xmlns:xlink="http://www.w3.org/1999/xlink" xlink:title="marginal vein" xlink:type="simple">MV</abbrev> a little more than 0.6 × length of <abbrev xmlns:xlink="http://www.w3.org/1999/xlink" xlink:title="submarginal vein" xlink:type="simple">SMV</abbrev>, a little more than 3 × as long as <abbrev xmlns:xlink="http://www.w3.org/1999/xlink" xlink:title="postmarginal vein" xlink:type="simple">PMV</abbrev>; <abbrev xmlns:xlink="http://www.w3.org/1999/xlink" xlink:title="stigmal vein" xlink:type="simple">STV</abbrev> half-length of <abbrev xmlns:xlink="http://www.w3.org/1999/xlink" xlink:title="postmarginal vein" xlink:type="simple">PMV</abbrev>; wing disc fully pilose; marginal fringe shorter than one-fourth length of <abbrev xmlns:xlink="http://www.w3.org/1999/xlink" xlink:title="stigmal vein" xlink:type="simple">STV</abbrev>.</p><p>
              <italic>Legs</italic>. Hind coxa without an inner ventro-mesal tooth, dorsal side smooth and shiny, ventral side punctate and pubescent; hind femur twice as long as its width with 9–10 irregular teeth on outer ventral margin, outer disc with close pits, interstices of pits smooth and shiny.</p><p>
              <italic>Metasoma</italic>. Oval, a little shorter than mesosoma; T1 smooth and shiny, its posterior margin straight; T2 with sparse minute pits on anterior half; pits denser laterally, micro-sculptured on posterior half, posterior margin straight; T3 shallowly and sparsely pitted, interstices reticulate; T4 to T6 with close setigerous pits, interstices mostly carinate.</p><p>
              <italic>Female</italic>. Similar to male.</p></tp:treatment-sec><tp:treatment-sec sec-type="Host"><title>Host.</title><p>
              <italic><tp:taxon-name><tp:taxon-name-part taxon-name-part-type="genus">Anteraea</tp:taxon-name-part> <tp:taxon-name-part taxon-name-part-type="species">proylei</tp:taxon-name-part></tp:taxon-name></italic> Jolly (<tp:taxon-name><tp:taxon-name-part taxon-name-part-type="order">Lepidoptera</tp:taxon-name-part></tp:taxon-name>: <tp:taxon-name><tp:taxon-name-part taxon-name-part-type="family">Saturniidae</tp:taxon-name-part></tp:taxon-name> (Chalpathy et al. 1998).</p></tp:treatment-sec><tp:treatment-sec sec-type="Distribution"><title>Distribution.</title><p>Vietnam (new record), India, South China.</p></tp:treatment-sec><tp:treatment-sec sec-type="Variation"><title>Variation.</title><p>The Vietnamese specimen differs from the type as follows: hind femur with relatively small yellow spot at the junction of base of hind tibia and apical ventro-lateral part of hind femur; the male antenna length subequal to mesosomal length and metasoma a little longer than mesosoma (27:24).</p><!--PageBreak--></tp:treatment-sec><tp:treatment-sec><!--Section generated to contain objects referenced in tp:taxon-treatment.--><fig id="F13" position="float" orientation="portrait"><label>Figure 25.</label><caption><p>
          <italic><tp:taxon-name><tp:taxon-name-part taxon-name-part-type="genus">Brachymeria</tp:taxon-name-part> <tp:taxon-name-part taxon-name-part-type="species">alternipes</tp:taxon-name-part></tp:taxon-name></italic> (Walker), ♂, Vietnam, Hoang Lien N. R., habitus, lateral.</p></caption><graphic xmlns:xlink="http://www.w3.org/1999/xlink" xlink:href="zookeys-576-001-g013.jpg" position="float" orientation="portrait" xlink:type="simple" id="oo_83615.jpg"/></fig><fig id="F14" position="float" orientation="portrait"><label>Figure 26.</label><caption><p>
          <italic><tp:taxon-name><tp:taxon-name-part taxon-name-part-type="genus">Brachymeria</tp:taxon-name-part> <tp:taxon-name-part taxon-name-part-type="species">alternipes</tp:taxon-name-part></tp:taxon-name></italic> (Walker), ♂, Vietnam, Hoang Lien N. R., mesonotum, dorsal.</p></caption><graphic xmlns:xlink="http://www.w3.org/1999/xlink" xlink:href="zookeys-576-001-g014.jpg" position="float" orientation="portrait" xlink:type="simple" id="oo_83616.jpg"/></fig></tp:treatment-sec><ref-list><ref id="B122"><mixed-citation xmlns:xlink="http://www.w3.org/1999/xlink" xlink:type="simple">
          <person-group><name name-style="western"><surname>Narendran</surname><given-names>TC</given-names></name></person-group> (<year>1989</year>) <article-title>Oriental <tp:taxon-name><tp:taxon-name-part taxon-name-part-type="genus">Chalcididae</tp:taxon-name-part></tp:taxon-name> (<tp:taxon-name><tp:taxon-name-part taxon-name-part-type="order">Hymenoptera</tp:taxon-name-part></tp:taxon-name>: <tp:taxon-name><tp:taxon-name-part taxon-name-part-type="superfamily">Chalcidoidea</tp:taxon-name-part></tp:taxon-name>).</article-title> <source>Zoological Monograph</source>. <publisher-name>Department of Zoology, University of Calicut</publisher-name>, <publisher-loc>Kerala</publisher-loc>, <fpage>1</fpage>–<lpage>441</lpage>.</mixed-citation></ref></ref-list></tp:taxon-treatment>
