# Supplementary material for: Revision of the family Chalcididae (Hymenoptera, Chalcidoidea) from Vietnam, with the description of 13 new species
Source: Zookeys. 2016 Apr 4;(576):1–202. doi: 10.3897/zookeys.576.8177 (PMC4829922; doi:10.3897/zookeys.576.8177)
Supplement: XML Treatment for Brachymeria aurea [file zookeys.576.8177-treatment11.xml]

<!DOCTYPE tp:taxon-treatment
  PUBLIC "-//TaxonX//DTD Taxonomic Treatment Publishing DTD v0 20100105//EN" "tax-treatment-NSO.dtd">
<tp:taxon-treatment xmlns:tp="http://www.plazi.org/taxpub"><tp:treatment-meta><kwd-group><label>Taxon classification</label><kwd><named-content content-type="kingdom">Animalia</named-content></kwd><kwd><named-content content-type="order">Hymenoptera</named-content></kwd><kwd><named-content content-type="family">Chalcididae</named-content></kwd></kwd-group><mixed-citation publication-type="journal"><person-group><name><surname>Narendran</surname><given-names>T. C.</given-names></name><name><surname>van Achterberg</surname><given-names>Cornelis</given-names></name></person-group><article-title>Revision of the family <tp:taxon-name><tp:taxon-name-part taxon-name-part-type="genus">Chalcididae</tp:taxon-name-part></tp:taxon-name> (<tp:taxon-name><tp:taxon-name-part taxon-name-part-type="order">Hymenoptera</tp:taxon-name-part></tp:taxon-name>, <tp:taxon-name><tp:taxon-name-part taxon-name-part-type="superfamily">Chalcidoidea</tp:taxon-name-part></tp:taxon-name>) from Vietnam, with the description of 13 new species</article-title><source>Zookeys</source><day>4</day><month>4</month><year>2016</year><volume>2016</volume><issue>576</issue><fpage>1</fpage><lpage>202</lpage><pub-id pub-id-type="doi">10.3897/zookeys.576.8177</pub-id></mixed-citation></tp:treatment-meta><tp:nomenclature><tp:taxon-name><tp:taxon-name-part taxon-name-part-type="genus">Brachymeria</tp:taxon-name-part>
              <tp:taxon-name-part taxon-name-part-type="species">aurea</tp:taxon-name-part></tp:taxon-name><tp:taxon-authority>(Girault, 1915)</tp:taxon-authority><xref ref-type="fig" rid="F15">Figs 27–28</xref><!--PageBreak--><tp:nomenclature-citation-list><tp:nomenclature-citation><tp:taxon-name><tp:taxon-name-part taxon-name-part-type="genus">Chalcis</tp:taxon-name-part> <tp:taxon-name-part taxon-name-part-type="species">area</tp:taxon-name-part></tp:taxon-name><comment> Girault, 1915a: 321 (♀ (?), Australia, Queensland (<named-content xmlns:xlink="http://www.w3.org/1999/xlink" content-type="dwc:institutional_code" xlink:type="simple">QMB</named-content>)).</comment></tp:nomenclature-citation><tp:nomenclature-citation><tp:taxon-name><tp:taxon-name-part taxon-name-part-type="genus">Chalcis</tp:taxon-name-part> <tp:taxon-name-part taxon-name-part-type="species">delli</tp:taxon-name-part></tp:taxon-name><comment> Girault, 1924b: 176 (♀ (?), Australia, Queensland (OMB); synonymised with <tp:taxon-name><tp:taxon-name-part taxon-name-part-type="genus">Brachymeria</tp:taxon-name-part> <tp:taxon-name-part taxon-name-part-type="species">aurea</tp:taxon-name-part></tp:taxon-name> (Girault) by <xref ref-type="bibr" rid="B9">Bouček 1988b</xref>).</comment></tp:nomenclature-citation><tp:nomenclature-citation><tp:taxon-name><tp:taxon-name-part taxon-name-part-type="genus">Brachymeria</tp:taxon-name-part> <tp:taxon-name-part taxon-name-part-type="species">auratopubescence</tp:taxon-name-part></tp:taxon-name><comment> Joseph, Narendran &amp; Joy, 1972: 345 (holotype ♀, <named-content xmlns:xlink="http://www.w3.org/1999/xlink" content-type="dwc:institutional_code" xlink:type="simple">BPBM</named-content>) India; synonymised with <tp:taxon-name><tp:taxon-name-part taxon-name-part-type="genus">Brachymeria</tp:taxon-name-part> <tp:taxon-name-part taxon-name-part-type="species">aurea</tp:taxon-name-part></tp:taxon-name> (Girault) by <xref ref-type="bibr" rid="B122">Narendran 1989</xref>).</comment></tp:nomenclature-citation></tp:nomenclature-citation-list></tp:nomenclature><tp:treatment-sec sec-type="material"><title>Material</title><p>(<named-content xmlns:xlink="http://www.w3.org/1999/xlink" content-type="dwc:institutional_code" xlink:type="simple">RMNH</named-content>, <abbrev xmlns:xlink="http://www.w3.org/1999/xlink" content-type="institution" xlink:title="Institute of Ecology &amp; Biological Resources, Vietnam Academy of Science &amp; Technology, Hanoi, Vietnam" xlink:type="simple">IEBR</abbrev>). <named-content xmlns:xlink="http://www.w3.org/1999/xlink" content-type="specimen-count" xlink:type="simple">2 ♀</named-content>, “S. <bold>Vietnam</bold>: Dóng Nai, Cát Tiên N. P., ca 100 m, <named-content xmlns:xlink="http://www.w3.org/1999/xlink" content-type="date" xlink:type="simple">14–20.v.2007</named-content>, Mal. traps 20–23, <italic><tp:taxon-name><tp:taxon-name-part taxon-name-part-type="genus">Lagerstroemia</tp:taxon-name-part></tp:taxon-name></italic> tr[ail], C. v. Achterberg &amp; R. de Vries, <named-content xmlns:xlink="http://www.w3.org/1999/xlink" content-type="dwc:institutional_code" xlink:type="simple">RMNH</named-content>’07”; <named-content xmlns:xlink="http://www.w3.org/1999/xlink" content-type="specimen-count" xlink:type="simple">2 ♀</named-content>, id., but <named-content xmlns:xlink="http://www.w3.org/1999/xlink" content-type="date" xlink:type="simple">13–20.v.2007</named-content>.</p></tp:treatment-sec><tp:treatment-sec sec-type="Diagnosis"><title>Diagnosis.</title><p>This species comes near <italic><tp:taxon-name><tp:taxon-name-part taxon-name-part-type="genus">Brachymeria</tp:taxon-name-part> <tp:taxon-name-part taxon-name-part-type="species">megaspila</tp:taxon-name-part></tp:taxon-name></italic> Cameron in the key to species by <xref ref-type="bibr" rid="B122">Narendran (1989)</xref>, but differs from that species in having: 1) golden yellow pubescence on body (in <italic><tp:taxon-name><tp:taxon-name-part taxon-name-part-type="genus">Brachymeria</tp:taxon-name-part> <tp:taxon-name-part taxon-name-part-type="species">megaspila</tp:taxon-name-part></tp:taxon-name></italic> pubescence silvery white); 2) post-orbital carina weakly represented (in <italic><tp:taxon-name><tp:taxon-name-part taxon-name-part-type="genus">Brachymeria</tp:taxon-name-part> <tp:taxon-name-part taxon-name-part-type="species">megaspila</tp:taxon-name-part></tp:taxon-name></italic> post-orbital carina strongly represented) and 3) metasoma as long as mesosoma (in <italic><tp:taxon-name><tp:taxon-name-part taxon-name-part-type="genus">Brachymeria</tp:taxon-name-part> <tp:taxon-name-part taxon-name-part-type="species">megaspila</tp:taxon-name-part></tp:taxon-name></italic> metasoma shorter than mesosoma).</p></tp:treatment-sec><tp:treatment-sec sec-type="Description"><title>Description</title><p>(based on female from Cát Tiên N. P.). ♀, length 6.1 mm.</p><p>
              <italic>Colour</italic>. Black with following parts as follows: eye dull yellow; ocelli pale reflecting yellow; apex and base of scape pale brownish yellow; radicula pale brownish yellow; tegula yellow with basal margin dark reddish brown; all coxae concolorous with mesosoma; all femora black with apical half or apex yellow; fore and mid tibiae yellow with a black patch on outer middle part; hind tibia yellow with a dark brown strip each on inner and outer side at base (leaving a yellow strip at middle); all tarsi yellow; claws yellow except dark apex; arolium dark brown with pale yellow pads at apex. Pubescence on vertex, mesoscutum, scutellum and on metasoma golden yellow; pubescence on face, metapleuron and femora pale white.</p><p>
              <italic>Head</italic>. Width of head in anterior view 1.3 × its height (23:18); in dorsal view 2.3 × its length, subequal to width of mesosoma; <abbrev xmlns:xlink="http://www.w3.org/1999/xlink" xlink:title="distance between two posterior ocelli" xlink:type="simple">POL</abbrev> twice <abbrev xmlns:xlink="http://www.w3.org/1999/xlink" xlink:title="minimum distance between posterior ocelli and eye" xlink:type="simple">OOL</abbrev>; interocular space about 3 × <abbrev xmlns:xlink="http://www.w3.org/1999/xlink" xlink:title="distance between two posterior ocelli" xlink:type="simple">POL</abbrev>. Vertex with close setigerous pits, interstices narrower than diameter of a pit, micro-sculptured; setigerous pits on face closer and interstices carinate; scrobe reaching anterior ocellus, margins carinate; height of malar space 0.3 × height of eye in profile; eye height 1.7 × its length in profile; pre-orbital carina absent; post-orbital carina present reaching geno-temporal margin though broken at middle by a pit; area below scrobe slightly raised at middle, without an impunctate area (though interstices smooth and shiny in the raised part); lateral margins of scrobe faintly produced anteriorly beyond antennal toruli; anterior genal angle slightly acute; hind genal angle subrectangular. Antenna stout; radicula about 0.3 × length of scape; scape almost reaching anterior ocellus; ratios L:W of antennal segments: scape = 10:3; pedicel = 2:2; F1 = 3:3; F2 = 4:4; F3 = 3:4; F4 = 3:4; F5 = 3:4; F6 = 3:4; F7 = 3:4; clava = 4:4.</p><p>
              <italic>Mesosoma</italic>. Pronotum 3.2 × as broad as its median length (including collar), with close setigerous, umbilicate pits, interstices carinate and micro-sculptured, anterior <!--PageBreak--><!--PageBreak-->carina separating collar obsolescent at middle; posterior margin of pronotum concave with a row of golden yellow setae directed posteriorly; middle lobe of mesoscutum punctate as in pronotum, a little broader than long (18:16); scutellum as broad as its length, with a distinct, dense row of golden yellow pubescence around margin; apex bi-lobed; scutellum fairly high in profile gently sloping towards apex but perpendicular tooth weakly developed; facies femoralis sunken; metapleuron with close setigerous pits, interstices carinate.</p><p>
              <italic>Wings</italic>. Fore wing 2.9 × longer than wide; relative length of CC = 27; <abbrev xmlns:xlink="http://www.w3.org/1999/xlink" xlink:title="submarginal vein" xlink:type="simple">SMV</abbrev> = 21; parastigma = 4; <abbrev xmlns:xlink="http://www.w3.org/1999/xlink" xlink:title="marginal vein" xlink:type="simple">MV</abbrev> = 14; <abbrev xmlns:xlink="http://www.w3.org/1999/xlink" xlink:title="postmarginal vein" xlink:type="simple">PMV</abbrev> = 6; <abbrev xmlns:xlink="http://www.w3.org/1999/xlink" xlink:title="stigmal vein" xlink:type="simple">STV</abbrev> = 3.</p><p>
              <italic>Legs</italic>. Hind coxa smooth and shiny dorsally, closely pitted and pubescent on ventral side, ventro-mesal tooth absent, 0.6 × as long as hind femur; hind femur 1.8 × as long as broad, outer disc closely pitted and pubescent, outer ventral margin a row of 11 differently sized teeth; first proximal tooth larger than others; hind femur with inner basal tooth absent.</p><p>
              <italic>Metasoma</italic>. Metasoma as long as mesosoma, 1.8 × as long as its height; T1 4 × as long as T2 in dorsal view, smooth and shiny, with a small area of pubescence at apical part latero-dorsally; T2 with dense setigerous pits and pubescence on sides and anterior part, remaining part densely micro-sculptured except on distal admarginal area. T6 with 8–9 cross rows of setigerous pits; ovipositor sheath slightly visible in dorsal view.</p><p>
              <italic>Male</italic>. Unknown.</p></tp:treatment-sec><tp:treatment-sec sec-type="Host"><title>Host.</title><p>
              <italic><tp:taxon-name><tp:taxon-name-part taxon-name-part-type="genus">Delias</tp:taxon-name-part> <tp:taxon-name-part taxon-name-part-type="species">argenthona</tp:taxon-name-part></tp:taxon-name></italic> (F.) (<tp:taxon-name><tp:taxon-name-part taxon-name-part-type="order">Lepidoptera</tp:taxon-name-part></tp:taxon-name>: <tp:taxon-name><tp:taxon-name-part taxon-name-part-type="family">Pieridae</tp:taxon-name-part></tp:taxon-name>) (<xref ref-type="bibr" rid="B9">Bouček 1988b</xref>).</p></tp:treatment-sec><tp:treatment-sec sec-type="Distribution"><title>Distribution.</title><p>Philippines, Indonesia (Java, Sulawesi), Burma, Vietnam (new record) and Australia (<xref ref-type="bibr" rid="B122">Narendran 1989</xref>).</p></tp:treatment-sec><tp:treatment-sec sec-type="Variation"><title>Variation.</title><p>In Australian specimens the golden yellow pubescence is more brilliant and dense than in the Vietnamese or Indian specimens. Area below scrobe is without distinct smooth raised impunctate region in Vietnamese specimens. The colour of the hind femur is slightly variable. The yellow colour at apex of hind femur extends to base through dorsal side in many specimens but in Vietnamese specimens it does not reach the posterior yellow basal part.</p></tp:treatment-sec><tp:treatment-sec><!--Section generated to contain objects referenced in tp:taxon-treatment.--><fig id="F15" position="float" orientation="portrait"><label>Figures 27–28.</label><caption><p>
          <italic><tp:taxon-name><tp:taxon-name-part taxon-name-part-type="genus">Brachymeria</tp:taxon-name-part> <tp:taxon-name-part taxon-name-part-type="species">aurea</tp:taxon-name-part></tp:taxon-name></italic> (Girault), ♀, Vietnam, Cát Tiên N. P. <bold>27</bold> habitus lateral <bold>28</bold> mesonotum dorsal.</p></caption><graphic xmlns:xlink="http://www.w3.org/1999/xlink" xlink:href="zookeys-576-001-g015.jpg" position="float" orientation="portrait" xlink:type="simple" id="oo_83617.jpg"/></fig></tp:treatment-sec><ref-list><ref id="B9"><mixed-citation xmlns:xlink="http://www.w3.org/1999/xlink" xlink:type="simple">
          <person-group><name name-style="western"><surname>Bouček</surname><given-names>Z</given-names></name></person-group> (<year>1988b</year>) <source>Australasian <tp:taxon-name><tp:taxon-name-part taxon-name-part-type="superfamily">Chalcidoidea</tp:taxon-name-part></tp:taxon-name> (<tp:taxon-name><tp:taxon-name-part taxon-name-part-type="order">Hymenoptera</tp:taxon-name-part></tp:taxon-name>) – A biosystematic revision of genera of fourteen families, with a reclassification of species.</source> <publisher-name>CAB International</publisher-name>, <publisher-loc>Wallingford</publisher-loc>, <size units="page">832 pp</size>.</mixed-citation></ref><ref id="B122"><mixed-citation xmlns:xlink="http://www.w3.org/1999/xlink" xlink:type="simple">
          <person-group><name name-style="western"><surname>Narendran</surname><given-names>TC</given-names></name></person-group> (<year>1989</year>) <article-title>Oriental <tp:taxon-name><tp:taxon-name-part taxon-name-part-type="genus">Chalcididae</tp:taxon-name-part></tp:taxon-name> (<tp:taxon-name><tp:taxon-name-part taxon-name-part-type="order">Hymenoptera</tp:taxon-name-part></tp:taxon-name>: <tp:taxon-name><tp:taxon-name-part taxon-name-part-type="superfamily">Chalcidoidea</tp:taxon-name-part></tp:taxon-name>).</article-title> <source>Zoological Monograph</source>. <publisher-name>Department of Zoology, University of Calicut</publisher-name>, <publisher-loc>Kerala</publisher-loc>, <fpage>1</fpage>–<lpage>441</lpage>.</mixed-citation></ref></ref-list></tp:taxon-treatment>
