# Supplementary material for: Revision of the family Chalcididae (Hymenoptera, Chalcidoidea) from Vietnam, with the description of 13 new species
Source: Zookeys. 2016 Apr 4;(576):1–202. doi: 10.3897/zookeys.576.8177 (PMC4829922; doi:10.3897/zookeys.576.8177)
Supplement: XML Treatment for Brachymeria bengalensis [file zookeys.576.8177-treatment12.xml]

<!DOCTYPE tp:taxon-treatment
  PUBLIC "-//TaxonX//DTD Taxonomic Treatment Publishing DTD v0 20100105//EN" "tax-treatment-NSO.dtd">
<tp:taxon-treatment xmlns:tp="http://www.plazi.org/taxpub"><tp:treatment-meta><kwd-group><label>Taxon classification</label><kwd><named-content content-type="kingdom">Animalia</named-content></kwd><kwd><named-content content-type="order">Hymenoptera</named-content></kwd><kwd><named-content content-type="family">Chalcididae</named-content></kwd></kwd-group><mixed-citation publication-type="journal"><person-group><name><surname>Narendran</surname><given-names>T. C.</given-names></name><name><surname>van Achterberg</surname><given-names>Cornelis</given-names></name></person-group><article-title>Revision of the family <tp:taxon-name><tp:taxon-name-part taxon-name-part-type="genus">Chalcididae</tp:taxon-name-part></tp:taxon-name> (<tp:taxon-name><tp:taxon-name-part taxon-name-part-type="order">Hymenoptera</tp:taxon-name-part></tp:taxon-name>, <tp:taxon-name><tp:taxon-name-part taxon-name-part-type="superfamily">Chalcidoidea</tp:taxon-name-part></tp:taxon-name>) from Vietnam, with the description of 13 new species</article-title><source>Zookeys</source><day>4</day><month>4</month><year>2016</year><volume>2016</volume><issue>576</issue><fpage>1</fpage><lpage>202</lpage><pub-id pub-id-type="doi">10.3897/zookeys.576.8177</pub-id></mixed-citation></tp:treatment-meta><tp:nomenclature><tp:taxon-name><tp:taxon-name-part taxon-name-part-type="genus">Brachymeria</tp:taxon-name-part>
              <tp:taxon-name-part taxon-name-part-type="species">bengalensis</tp:taxon-name-part></tp:taxon-name><tp:taxon-authority>(Cameron, 1897)</tp:taxon-authority><xref ref-type="fig" rid="F16">Figs 29–30</xref><tp:nomenclature-citation-list><tp:nomenclature-citation><tp:taxon-name><tp:taxon-name-part taxon-name-part-type="genus">Chalcis</tp:taxon-name-part> <tp:taxon-name-part taxon-name-part-type="species">bengalensis</tp:taxon-name-part></tp:taxon-name><comment> Cameron, 1897: 39 (♀, India (<abbrev xmlns:xlink="http://www.w3.org/1999/xlink" content-type="institution" xlink:title="Natural History Museum, London, England, U.K." xlink:type="simple">BMNH</abbrev>) (examined)).</comment></tp:nomenclature-citation><tp:nomenclature-citation><tp:taxon-name><tp:taxon-name-part taxon-name-part-type="genus">Brachymeria</tp:taxon-name-part> <tp:taxon-name-part taxon-name-part-type="species">bengalensis</tp:taxon-name-part></tp:taxon-name><comment>; <xref ref-type="bibr" rid="B93">Mani 1938</xref>: 54; <xref ref-type="bibr" rid="B122">Narendran 1989</xref>: 243, 261.</comment></tp:nomenclature-citation><tp:nomenclature-citation><tp:taxon-name><tp:taxon-name-part taxon-name-part-type="genus">Brachymeria</tp:taxon-name-part> <tp:taxon-name-part taxon-name-part-type="species">yasumatsui</tp:taxon-name-part></tp:taxon-name><comment> Habu, 1963 (holotype ♀, Japan (<abbrev xmlns:xlink="http://www.w3.org/1999/xlink" content-type="institution" xlink:title="Entomological Laboratory, Faculty of Agriculture, Kyushu University, Fukuoka, Japan" xlink:type="simple">KYUN</abbrev>); (synonymised with <tp:taxon-name><tp:taxon-name-part taxon-name-part-type="genus">Brachymeria</tp:taxon-name-part> <tp:taxon-name-part taxon-name-part-type="species">bengalense</tp:taxon-name-part></tp:taxon-name> (Cameron) by Joseph, Narendran &amp; Joy, 1973)).</comment></tp:nomenclature-citation><tp:nomenclature-citation><tp:taxon-name><tp:taxon-name-part taxon-name-part-type="genus">Brachymeria</tp:taxon-name-part> <tp:taxon-name-part taxon-name-part-type="species">scrobatae</tp:taxon-name-part></tp:taxon-name><comment> Joseph, Narendran &amp; Joy, 1970: 286–289 (♀, holotype, India (<named-content xmlns:xlink="http://www.w3.org/1999/xlink" content-type="dwc:institutional_code" xlink:type="simple">DZUC</named-content>); synonymised with <tp:taxon-name><tp:taxon-name-part taxon-name-part-type="genus">Brachymeria</tp:taxon-name-part> <tp:taxon-name-part taxon-name-part-type="species">bengalense</tp:taxon-name-part></tp:taxon-name> (Cameron) by Joseph, Narendran &amp; Joy, 1973).</comment></tp:nomenclature-citation><tp:nomenclature-citation><tp:taxon-name><tp:taxon-name-part taxon-name-part-type="genus">Stypura</tp:taxon-name-part> <tp:taxon-name-part taxon-name-part-type="species">variabilis</tp:taxon-name-part></tp:taxon-name><comment> Mani, 1935: 250 (♀, lectotype (<named-content xmlns:xlink="http://www.w3.org/1999/xlink" content-type="dwc:institutional_code" xlink:type="simple">NZSI</named-content>) (designated and synonymised with <tp:taxon-name><tp:taxon-name-part taxon-name-part-type="genus">Brachymeria</tp:taxon-name-part> <tp:taxon-name-part taxon-name-part-type="species">bengalensis</tp:taxon-name-part></tp:taxon-name> (Cameron) by <xref ref-type="bibr" rid="B119">Narendran 1986</xref>).</comment></tp:nomenclature-citation></tp:nomenclature-citation-list></tp:nomenclature><tp:treatment-sec sec-type="material"><title>Material.</title><p>
              <named-content xmlns:xlink="http://www.w3.org/1999/xlink" content-type="specimen-count" xlink:type="simple">1 ♀</named-content> + <named-content xmlns:xlink="http://www.w3.org/1999/xlink" content-type="specimen-count" xlink:type="simple">1 ♂</named-content> (<named-content xmlns:xlink="http://www.w3.org/1999/xlink" content-type="dwc:institutional_code" xlink:type="simple">RMNH</named-content>, <abbrev xmlns:xlink="http://www.w3.org/1999/xlink" content-type="institution" xlink:title="Institute of Ecology &amp; Biological Resources, Vietnam Academy of Science &amp; Technology, Hanoi, Vietnam" xlink:type="simple">IEBR</abbrev>), “<bold>Vietnam</bold>: Ninh Thuân, Núi Chúa N. P., northeast part, Malaise traps, 90–150 m., <named-content xmlns:xlink="http://www.w3.org/1999/xlink" content-type="date" xlink:type="simple">23–30.v.2007</named-content>, C. v. Achterberg &amp; R. de Vries, <named-content xmlns:xlink="http://www.w3.org/1999/xlink" content-type="dwc:institutional_code" xlink:type="simple">RMNH</named-content>’07”; <named-content xmlns:xlink="http://www.w3.org/1999/xlink" content-type="specimen-count" xlink:type="simple">1 ♂</named-content> (<named-content xmlns:xlink="http://www.w3.org/1999/xlink" content-type="dwc:institutional_code" xlink:type="simple">RMNH</named-content>), “S. Vietnam: Dóng Nai, Cát Tiên N. P., c 100 m, <named-content xmlns:xlink="http://www.w3.org/1999/xlink" content-type="date" xlink:type="simple">13–20.v.2007</named-content>, Botanical Garden, Mal[aise] traps 14–19, C. v. Achterberg &amp; R. de Vries, <named-content xmlns:xlink="http://www.w3.org/1999/xlink" content-type="dwc:institutional_code" xlink:type="simple">RMNH</named-content>’07”; <named-content xmlns:xlink="http://www.w3.org/1999/xlink" content-type="specimen-count" xlink:type="simple">3 ♀</named-content> (<named-content xmlns:xlink="http://www.w3.org/1999/xlink" content-type="dwc:institutional_code" xlink:type="simple">BPBM</named-content>), “Vietnam, <named-content xmlns:xlink="http://www.w3.org/1999/xlink" content-type="date" xlink:type="simple">8.xii.1960</named-content>, C.M. Yoshimoto”.</p></tp:treatment-sec><tp:treatment-sec sec-type="Diagnosis"><title>Diagnosis.</title><p>This species comes near <italic><tp:taxon-name><tp:taxon-name-part taxon-name-part-type="genus">Brachymeria</tp:taxon-name-part> <tp:taxon-name-part taxon-name-part-type="species">deesensis</tp:taxon-name-part></tp:taxon-name></italic> (Cameron, 1905) in the key to species by <xref ref-type="bibr" rid="B122">Narendran (1989)</xref> but differs in having the hind femur reddish or orange brown (often with dark patches) with the apex yellow whereas in <italic><tp:taxon-name><tp:taxon-name-part taxon-name-part-type="genus">Brachymeria</tp:taxon-name-part> <tp:taxon-name-part taxon-name-part-type="species">deesensis</tp:taxon-name-part></tp:taxon-name></italic> the hind femur is black with the apex yellow. The shape of the apical emargination of the scutellum is also a little different in both species. It is possible that <italic><tp:taxon-name><tp:taxon-name-part taxon-name-part-type="genus">Brachymeria</tp:taxon-name-part> <tp:taxon-name-part taxon-name-part-type="species">deesensis</tp:taxon-name-part></tp:taxon-name></italic> Cameron will become a form of <italic><tp:taxon-name><tp:taxon-name-part taxon-name-part-type="genus">Brachymeria</tp:taxon-name-part> <tp:taxon-name-part taxon-name-part-type="species">bengalensis</tp:taxon-name-part></tp:taxon-name></italic> when it is better known.</p></tp:treatment-sec><tp:treatment-sec sec-type="Description"><title>Description.</title><p>♀, length of body 4.5–4.6 mm.</p><p>
              <italic>Colour</italic>. Black with following parts as follows: tegula yellowish brown; distal half of fore femur, fore tibia and fore tarsus, distal margin of mid femur, mid tibia and mid tarsus yellow or pale yellow. Coxae black or blackish brown, occasionally reddish brown or blackish red; hind trochanter reddish brown or blackish brown; hind femur red or brownish red with apex yellow and ventral row of teeth black; hind tibia yellow with base black or reddish brown which extends to distal end along ventral margin with a slightly increased width in middle part; tarsi pale yellow or whitish yellow with telotarsi black; metasoma black with lateral part reddish or brownish. Wings hyaline with veins dark brown; pubescence silvery.</p><p>
              <italic>Head</italic>. Width of head in anterior view a little wider than its height; wider than mesosoma in dorsal view; surface distinctly and shallowly pitted, interstices carinate; scrobe reaching anterior ocellus, smooth and shiny; <abbrev xmlns:xlink="http://www.w3.org/1999/xlink" xlink:title="distance between two posterior ocelli" xlink:type="simple">POL</abbrev> 3.3 × <abbrev xmlns:xlink="http://www.w3.org/1999/xlink" xlink:title="minimum distance between posterior ocelli and eye" xlink:type="simple">OOL</abbrev>; width of ocellar area three-fourths as wide as interocular space; interocellar space twice as wide as major axis of hind ocellus; face with pre-orbital carina absent; post-orbital carina present connecting geno-temporal margin and malar ridge; height of malar space 0.09–0.25 × height of eye in profile. Antenna not longer than mesosoma; scape not exceeding anterior ocellus; as long as F1, F2 and F3 combined; F1 a little wider than long or hardly a little wider than long; F1 to F5 almost equal in length; F6 and F7 equal in length and each slightly shorter than F5; clava a little less than twice length of F7.</p><p>
              <italic>Mesosoma</italic>. Mesosoma compactly pitted dorsally, interstices narrow and somewhat carinate, shagreened throughout; scutellum apex explanate and reflexed, distinctly emarginated and bi-lobed, with dense pubescence; propodeum with an obtuse, rather distinct tooth behind spiracle on either side.</p><p>
              <italic>Wings</italic>. Fore wing 2.5 × longer than wide; relative lengths of fore wing veins: <abbrev xmlns:xlink="http://www.w3.org/1999/xlink" xlink:title="submarginal vein" xlink:type="simple">SMV</abbrev> = 37; <abbrev xmlns:xlink="http://www.w3.org/1999/xlink" xlink:title="marginal vein" xlink:type="simple">MV</abbrev> = 21; <abbrev xmlns:xlink="http://www.w3.org/1999/xlink" xlink:title="postmarginal vein" xlink:type="simple">PMV</abbrev> = 8.</p><p>
              <italic>Legs</italic>. Hind coxa pubescent on ventral side, without an inner ventro-mesal tooth; hind femur 1. 8 × longer than wide, outer side finely punctate, not reticulate, with dense relatively short pubescence, inner side without a protuberance or tooth at base, outer ventral margin with a row of 11 to 12 black differently sized teeth.</p><p>
              <italic>Metasoma</italic>. Metasoma a little shorter than pronotum, mesoscutum and scutellum combined, high in profile, widest a little before middle, abruptly declined posteriorly; <!--PageBreak--><!--PageBreak-->T1 smooth, T2 with dense small pits with large setigerous pits at dorso-basal, latero-dorsal and dorso-lateral areas; T6 with close pits, interstices carinate and shagreened. Ovipositor sheath visible in dorsal view.</p><p>
              <italic>Male</italic>. Resembles female in almost all features except width of head equal to mesosoma and antenna slightly stouter.</p></tp:treatment-sec><tp:treatment-sec sec-type="Hosts"><title>Hosts.</title><p>
              <italic><tp:taxon-name><tp:taxon-name-part taxon-name-part-type="genus">Pieris</tp:taxon-name-part> <tp:taxon-name-part taxon-name-part-type="species">brassicae</tp:taxon-name-part></tp:taxon-name></italic> (Linnaeus) (<tp:taxon-name><tp:taxon-name-part taxon-name-part-type="order">Lepidoptera</tp:taxon-name-part></tp:taxon-name>: <tp:taxon-name><tp:taxon-name-part taxon-name-part-type="family">Pieridae</tp:taxon-name-part></tp:taxon-name>) (<xref ref-type="bibr" rid="B34">Devi and Singh 2002</xref>), <italic><tp:taxon-name><tp:taxon-name-part taxon-name-part-type="genus">Erias</tp:taxon-name-part> <tp:taxon-name-part taxon-name-part-type="species">vitella</tp:taxon-name-part></tp:taxon-name></italic> Fabricius (<tp:taxon-name><tp:taxon-name-part taxon-name-part-type="order">Lepidoptera</tp:taxon-name-part></tp:taxon-name>: <tp:taxon-name><tp:taxon-name-part taxon-name-part-type="family">Noctuidae</tp:taxon-name-part></tp:taxon-name>) (<xref ref-type="bibr" rid="B122">Narendran 1989</xref>).</p></tp:treatment-sec><tp:treatment-sec sec-type="Distribution"><title>Distribution.</title><p>India, Malaya, Indonesia, New Guinea, Vietnam, Laos, Thailand, Japan (including Ryukyu Islands), China (Taiwan) and Philippines (Joseph, Narendran &amp; Joy 1973; <xref ref-type="bibr" rid="B122">Narendran 1989</xref>).</p></tp:treatment-sec><tp:treatment-sec sec-type="Variation"><title>Variation.</title><p>The hind femur often has a black patch on outer disc and in some specimens a weak carina is found produced from ventral scrobal margin as in <italic><tp:taxon-name><tp:taxon-name-part taxon-name-part-type="genus">Brachymeria</tp:taxon-name-part> <tp:taxon-name-part taxon-name-part-type="species">bengalensis</tp:taxon-name-part> <tp:taxon-name-part taxon-name-part-type="subspecies">scrobatae</tp:taxon-name-part></tp:taxon-name></italic> Joseph, Narendran &amp; Joy.</p></tp:treatment-sec><tp:treatment-sec><!--Section generated to contain objects referenced in tp:taxon-treatment.--><fig id="F16" position="float" orientation="portrait"><label>Figures 29–30.</label><caption><p>
          <italic><tp:taxon-name><tp:taxon-name-part taxon-name-part-type="genus">Brachymeria</tp:taxon-name-part> <tp:taxon-name-part taxon-name-part-type="species">bengalensis</tp:taxon-name-part></tp:taxon-name></italic> (Cameron), ♀, Vietnam, Núi Chúa N. P. <bold>29</bold> habitus lateral <bold>30</bold> scutellum dorsal.</p></caption><graphic xmlns:xlink="http://www.w3.org/1999/xlink" xlink:href="zookeys-576-001-g016.jpg" position="float" orientation="portrait" xlink:type="simple" id="oo_83618.jpg"/></fig></tp:treatment-sec><ref-list><ref id="B93"><mixed-citation xmlns:xlink="http://www.w3.org/1999/xlink" xlink:type="simple">
          <person-group><name name-style="western"><surname>Mani</surname><given-names>MS</given-names></name></person-group> (<year>1938</year>) <source>Catalogue of Indian insects – Part 23 – <tp:taxon-name><tp:taxon-name-part taxon-name-part-type="superfamily">Chalcidoidea</tp:taxon-name-part></tp:taxon-name></source>. <publisher-loc>Delhi</publisher-loc>, <size units="page">174 pp</size>.</mixed-citation></ref><ref id="B122"><mixed-citation xmlns:xlink="http://www.w3.org/1999/xlink" xlink:type="simple">
          <person-group><name name-style="western"><surname>Narendran</surname><given-names>TC</given-names></name></person-group> (<year>1989</year>) <article-title>Oriental <tp:taxon-name><tp:taxon-name-part taxon-name-part-type="genus">Chalcididae</tp:taxon-name-part></tp:taxon-name> (<tp:taxon-name><tp:taxon-name-part taxon-name-part-type="order">Hymenoptera</tp:taxon-name-part></tp:taxon-name>: <tp:taxon-name><tp:taxon-name-part taxon-name-part-type="superfamily">Chalcidoidea</tp:taxon-name-part></tp:taxon-name>).</article-title> <source>Zoological Monograph</source>. <publisher-name>Department of Zoology, University of Calicut</publisher-name>, <publisher-loc>Kerala</publisher-loc>, <fpage>1</fpage>–<lpage>441</lpage>.</mixed-citation></ref><ref id="B119"><mixed-citation xmlns:xlink="http://www.w3.org/1999/xlink" xlink:type="simple">
          <person-group><name name-style="western"><surname>Narendran</surname><given-names>TC</given-names></name></person-group> (<year>1986</year>) <article-title>Family <tp:taxon-name><tp:taxon-name-part taxon-name-part-type="genus">Chalcididae</tp:taxon-name-part></tp:taxon-name>.</article-title> In: <person-group><name name-style="western"><surname>Subba Rao</surname><given-names>BR</given-names></name><name name-style="western"><surname>Hayat</surname><given-names>M</given-names></name></person-group> (<role>Eds</role>) <issue-title>The Chalcidoidea (Insecta: Hymenoptera) of India and the adjacent countries.</issue-title> <source>Oriental Insects 20: 11–41</source>, <fpage>307</fpage>–<lpage>310</lpage>. doi: <ext-link xlink:type="simple" ext-link-type="doi" xlink:href="10.1080/00305316.1986.10433716">10.1080/00305316.1986.10433716</ext-link></mixed-citation></ref><ref id="B34"><mixed-citation xmlns:xlink="http://www.w3.org/1999/xlink" xlink:type="simple">
          <person-group><name name-style="western"><surname>Devi</surname><given-names>HS</given-names></name><name name-style="western"><surname>Singh</surname><given-names>TK</given-names></name></person-group> (<year>2002</year>) <article-title>Larval population trend of <italic><tp:taxon-name><tp:taxon-name-part taxon-name-part-type="genus">Pieris</tp:taxon-name-part> <tp:taxon-name-part taxon-name-part-type="species">brassicae</tp:taxon-name-part></tp:taxon-name></italic> Linn. (<tp:taxon-name><tp:taxon-name-part taxon-name-part-type="order">Lepidoptera</tp:taxon-name-part></tp:taxon-name>: <tp:taxon-name><tp:taxon-name-part taxon-name-part-type="family">Pieridae</tp:taxon-name-part></tp:taxon-name>) and its associated natural enemies on <italic><tp:taxon-name><tp:taxon-name-part taxon-name-part-type="genus">Brassicae</tp:taxon-name-part> <tp:taxon-name-part taxon-name-part-type="species">pekinensis</tp:taxon-name-part></tp:taxon-name></italic> (Hubn.).</article-title> <source>Uttar Pradesh Journal of Zoology</source> <volume>22</volume>(<issue>2</issue>): <fpage>191</fpage>–<lpage>196</lpage>.</mixed-citation></ref></ref-list></tp:taxon-treatment>
