# Supplementary material for: Revision of the family Chalcididae (Hymenoptera, Chalcidoidea) from Vietnam, with the description of 13 new species
Source: Zookeys. 2016 Apr 4;(576):1–202. doi: 10.3897/zookeys.576.8177 (PMC4829922; doi:10.3897/zookeys.576.8177)
Supplement: XML Treatment for Brachymeria carinata [file zookeys.576.8177-treatment13.xml]

<!DOCTYPE tp:taxon-treatment
  PUBLIC "-//TaxonX//DTD Taxonomic Treatment Publishing DTD v0 20100105//EN" "tax-treatment-NSO.dtd">
<tp:taxon-treatment xmlns:tp="http://www.plazi.org/taxpub"><tp:treatment-meta><kwd-group><label>Taxon classification</label><kwd><named-content content-type="kingdom">Animalia</named-content></kwd><kwd><named-content content-type="order">Hymenoptera</named-content></kwd><kwd><named-content content-type="family">Chalcididae</named-content></kwd></kwd-group><mixed-citation publication-type="journal"><person-group><name><surname>Narendran</surname><given-names>T. C.</given-names></name><name><surname>van Achterberg</surname><given-names>Cornelis</given-names></name></person-group><article-title>Revision of the family <tp:taxon-name><tp:taxon-name-part taxon-name-part-type="genus">Chalcididae</tp:taxon-name-part></tp:taxon-name> (<tp:taxon-name><tp:taxon-name-part taxon-name-part-type="order">Hymenoptera</tp:taxon-name-part></tp:taxon-name>, <tp:taxon-name><tp:taxon-name-part taxon-name-part-type="superfamily">Chalcidoidea</tp:taxon-name-part></tp:taxon-name>) from Vietnam, with the description of 13 new species</article-title><source>Zookeys</source><day>4</day><month>4</month><year>2016</year><volume>2016</volume><issue>576</issue><fpage>1</fpage><lpage>202</lpage><pub-id pub-id-type="doi">10.3897/zookeys.576.8177</pub-id></mixed-citation></tp:treatment-meta><tp:nomenclature><tp:taxon-name><tp:taxon-name-part taxon-name-part-type="genus">Brachymeria</tp:taxon-name-part>
              <tp:taxon-name-part taxon-name-part-type="species">carinata</tp:taxon-name-part></tp:taxon-name><tp:taxon-authority>Joseph, Narendran &amp; Joy, 1970</tp:taxon-authority><xref ref-type="fig" rid="F17">Figs 31–32</xref><!--PageBreak--><tp:nomenclature-citation-list><tp:nomenclature-citation><tp:taxon-name><tp:taxon-name-part taxon-name-part-type="genus">Brachymeria</tp:taxon-name-part> <tp:taxon-name-part taxon-name-part-type="species">carinata</tp:taxon-name-part></tp:taxon-name><comment> Joseph, Narendran &amp; Joy, 1970: 22 (♀, India (Calicut) (<abbrev xmlns:xlink="http://www.w3.org/1999/xlink" content-type="institution" xlink:title="Natural History Museum, London, England, U.K." xlink:type="simple">BMNH</abbrev>)).</comment></tp:nomenclature-citation><tp:nomenclature-citation><tp:taxon-name><tp:taxon-name-part taxon-name-part-type="genus">Brachymeria</tp:taxon-name-part> <tp:taxon-name-part taxon-name-part-type="species">shansiensis</tp:taxon-name-part> <tp:taxon-name-part taxon-name-part-type="subspecies">vietnamensis</tp:taxon-name-part></tp:taxon-name><comment> Joseph, Narendran &amp; Joy, 1972: 348 ((♂ “♀”) Vietnam (<named-content xmlns:xlink="http://www.w3.org/1999/xlink" content-type="dwc:institutional_code" xlink:type="simple">BPBM</named-content>) (synonymised by <xref ref-type="bibr" rid="B122">Narendran 1989</xref>, with <tp:taxon-name><tp:taxon-name-part taxon-name-part-type="genus">Brachymeria</tp:taxon-name-part> <tp:taxon-name-part taxon-name-part-type="species">carinata</tp:taxon-name-part></tp:taxon-name> Joseph, Narendran &amp; Joy).</comment></tp:nomenclature-citation><tp:nomenclature-citation><tp:taxon-name><tp:taxon-name-part taxon-name-part-type="genus">Brachymeria</tp:taxon-name-part>
                  (<tp:taxon-name-part taxon-name-part-type="subgenus">Neobrachymeria</tp:taxon-name-part>)
                  <tp:taxon-name-part taxon-name-part-type="species">ghani</tp:taxon-name-part></tp:taxon-name><comment> Joseph, Narendran, &amp; Joy, 1973: 196. (♀, India (Madurai) (<named-content xmlns:xlink="http://www.w3.org/1999/xlink" content-type="dwc:institutional_code" xlink:type="simple">USNM</named-content>) (synonymised by <xref ref-type="bibr" rid="B122">Narendran 1989</xref>, with <tp:taxon-name><tp:taxon-name-part taxon-name-part-type="genus">Brachymeria</tp:taxon-name-part> <tp:taxon-name-part taxon-name-part-type="species">carinata</tp:taxon-name-part></tp:taxon-name> Joseph, Narendran &amp; Joy).</comment></tp:nomenclature-citation></tp:nomenclature-citation-list></tp:nomenclature><tp:treatment-sec sec-type="material"><title>Material.</title><p>
              <named-content xmlns:xlink="http://www.w3.org/1999/xlink" content-type="specimen-count" xlink:type="simple">1 ♀</named-content> (<named-content xmlns:xlink="http://www.w3.org/1999/xlink" content-type="dwc:institutional_code" xlink:type="simple">RMNH</named-content>), “<bold>Vietnam</bold>: Ninh Thuân, Núi Chúa N. P., dry south part; Mal. traps, 100–180 m, <named-content xmlns:xlink="http://www.w3.org/1999/xlink" content-type="date" xlink:type="simple">22–29.v.2007</named-content>, C. v. Achterberg &amp; R. de Vries, <named-content xmlns:xlink="http://www.w3.org/1999/xlink" content-type="dwc:institutional_code" xlink:type="simple">RMNH</named-content>’07”; <named-content xmlns:xlink="http://www.w3.org/1999/xlink" content-type="specimen-count" xlink:type="simple">1 ♀</named-content> (<named-content xmlns:xlink="http://www.w3.org/1999/xlink" content-type="dwc:institutional_code" xlink:type="simple">BPBM</named-content>), “Vietnam, <named-content xmlns:xlink="http://www.w3.org/1999/xlink" content-type="date" xlink:type="simple">8.xi.1960</named-content>, C.M. Yoshimoto”; <named-content xmlns:xlink="http://www.w3.org/1999/xlink" content-type="specimen-count" xlink:type="simple">2 ♀</named-content>, “Vietnam, <named-content xmlns:xlink="http://www.w3.org/1999/xlink" content-type="date" xlink:type="simple">12–28.xii.1963</named-content>, Gayden”.</p></tp:treatment-sec><tp:treatment-sec sec-type="Diagnosis"><title>Diagnosis.</title><p>This species comes near <italic><tp:taxon-name><tp:taxon-name-part taxon-name-part-type="genus">Brachymeria</tp:taxon-name-part> <tp:taxon-name-part taxon-name-part-type="species">margaroniae</tp:taxon-name-part></tp:taxon-name></italic> Joseph, Narendran &amp; Joy in general appearance, but differs from that species in having: 1) hind tibia with base yellow (in <italic><tp:taxon-name><tp:taxon-name-part taxon-name-part-type="genus">Brachymeria</tp:taxon-name-part> <tp:taxon-name-part taxon-name-part-type="species">margaroniae</tp:taxon-name-part></tp:taxon-name></italic> hind tibia with base reddish black); 2) area below scrobe with median raised smooth portion absent (in <italic><tp:taxon-name><tp:taxon-name-part taxon-name-part-type="genus">Brachymeria</tp:taxon-name-part> <tp:taxon-name-part taxon-name-part-type="species">margaroniae</tp:taxon-name-part></tp:taxon-name></italic> area below scrobe with a raised median smooth portion) and 3) <abbrev xmlns:xlink="http://www.w3.org/1999/xlink" xlink:title="marginal vein" xlink:type="simple">MV</abbrev> about 3 × <abbrev xmlns:xlink="http://www.w3.org/1999/xlink" xlink:title="postmarginal vein" xlink:type="simple">PMV</abbrev> (in <italic><tp:taxon-name><tp:taxon-name-part taxon-name-part-type="genus">Brachymeria</tp:taxon-name-part> <tp:taxon-name-part taxon-name-part-type="species">margaroniae</tp:taxon-name-part></tp:taxon-name></italic> <abbrev xmlns:xlink="http://www.w3.org/1999/xlink" xlink:title="marginal vein" xlink:type="simple">MV</abbrev> twice <abbrev xmlns:xlink="http://www.w3.org/1999/xlink" xlink:title="postmarginal vein" xlink:type="simple">PMV</abbrev>).</p></tp:treatment-sec><tp:treatment-sec sec-type="Description"><title>Description</title><p>(based on specimen from Núi Chúa N.P.), ♀, length of body 4.3 mm.</p><p>
              <italic>Colour</italic>. Black with following parts as follows: eyes dull grayish yellow with pale reflecting yellow spots; ocelli pale reflecting yellow; tegula pale yellow; all coxae and trochanters concolorous with mesosoma; femora black with apices yellow; all tibiae and tarsi yellow with a black line along ventral margin of hind tibia; wings hyaline with veins brown. Pubescence silvery white.</p><p>
              <italic>Head</italic>. Width of head in anterior view 1.2 × its height; width in dorsal view slightly broader than mesosoma (excluding tegulae) (26:25), 2.4 × its length. <abbrev xmlns:xlink="http://www.w3.org/1999/xlink" xlink:title="distance between two posterior ocelli" xlink:type="simple">POL</abbrev> 4 × <abbrev xmlns:xlink="http://www.w3.org/1999/xlink" xlink:title="minimum distance between posterior ocelli and eye" xlink:type="simple">OOL</abbrev>; <!--PageBreak--><!--PageBreak--><abbrev xmlns:xlink="http://www.w3.org/1999/xlink" xlink:title="distance between anterior ocellus and posterior ocellus" xlink:type="simple">AOL</abbrev> 2.3 × <abbrev xmlns:xlink="http://www.w3.org/1999/xlink" xlink:title="minimum distance between posterior ocelli and eye" xlink:type="simple">OOL</abbrev>; interocular distance 2.2 × <abbrev xmlns:xlink="http://www.w3.org/1999/xlink" xlink:title="distance between two posterior ocelli" xlink:type="simple">POL</abbrev>; pre-orbital carina present but not reaching malar ridge; post-orbital carina absent; scrobe reaching anterior ocellus; area below scrobe without a raised smooth area, parascrobal space and face longitudinally striate reticulate and densely pubescent; area above parascrobal space and vertex with close umbilicate setigerous pits, interstices rugose and carinate; height of malar space 0.2 × height of eye in profile; eye height 2.4 × its length in profile; anterior genal angle slightly acute, 80° to the vertical axis of malar space; posterior genal angle obtuse to the subvertical geno-temporal margin; gena densely pubescent. Antennal radicula 0.2 × length of scape; scape not reaching anterior ocellus. Relative L:W of antennal segments:scape = 14:3; pedicel = 3:4; anellus = 1:3; F1 = 3:5; F2 = 4:5; F3 = 4:5; F4 = 3:6; F5 = 3:6; F6 = 3:6; F7 = 3:6; clava = 6:6.</p><p>
              <italic>Mesosoma</italic>. Pronotum, mesoscutum and scutellum with close posterior margin of pronotum, slightly concave; lateral panel of pronotum micro-reticulate, without cross striae or carinae and with transverse fovea at lower margin; pronotum with a cross carina adjacent to posterior margin; carina of anterior side limited to sides only; middle lobe of mesoscutum a little shorter than its width (15:17); scutellum a little wider than long (14:12), apex entire; propodeum 50° to the plain of scutellum (not vertical or subvertical); postspiracular tooth indistinct.</p><p>
              <italic>Wings</italic>. Fore wing 2.6 × longer than wide; relative length of veins <abbrev xmlns:xlink="http://www.w3.org/1999/xlink" xlink:title="submarginal vein" xlink:type="simple">SMV</abbrev> 13; parastigma = 5; <abbrev xmlns:xlink="http://www.w3.org/1999/xlink" xlink:title="marginal vein" xlink:type="simple">MV</abbrev> = 17; <abbrev xmlns:xlink="http://www.w3.org/1999/xlink" xlink:title="postmarginal vein" xlink:type="simple">PMV</abbrev> = 6; <abbrev xmlns:xlink="http://www.w3.org/1999/xlink" xlink:title="stigmal vein" xlink:type="simple">STV</abbrev> = 3.</p><p>
              <italic>Legs</italic>. Hind coxa smooth and shiny on dorsal half, densely pubescent and punctate on ventral side, inner ventro-mesal tooth absent; hind femur 1.8 × as long as wide, outer ventral margin with a row of 12 differently sized teeth; inner basal tooth absent; mesosternal shelf present.</p><p>
              <italic>Metasoma</italic>. Metasoma slightly longer than mesosoma in dorsal view (30:26); T1 reaching middle, densely micro-sculptured; T2 to T5 densely micro-sculptured and pitted, with pubescence on sides; T6 with 7–8 cross rows of shallow pits, pits and interstices rugose. Ovipositor sheath projecting posteriorly and visible in dorsal view.</p><p>
              <italic>Male</italic>. Unknown.</p></tp:treatment-sec><tp:treatment-sec sec-type="Hosts"><title>Hosts.</title><p>Hyperparasitic in <tp:taxon-name><tp:taxon-name-part taxon-name-part-type="family">Psychidae</tp:taxon-name-part></tp:taxon-name> (<tp:taxon-name><tp:taxon-name-part taxon-name-part-type="order">Lepidoptera</tp:taxon-name-part></tp:taxon-name>).</p></tp:treatment-sec><tp:treatment-sec sec-type="Distribution"><title>Distribution.</title><p>Vietnam, India, China, Malaysia (North Borneo).</p></tp:treatment-sec><tp:treatment-sec><!--Section generated to contain objects referenced in tp:taxon-treatment.--><fig id="F17" position="float" orientation="portrait"><label>Figures 31–32.</label><caption><p>
          <italic><tp:taxon-name><tp:taxon-name-part taxon-name-part-type="genus">Brachymeria</tp:taxon-name-part> <tp:taxon-name-part taxon-name-part-type="species">carinata</tp:taxon-name-part></tp:taxon-name></italic> Joseph, Narendran &amp; Joy, ♀, Vietnam, Núi Chúa N. P. <bold>31</bold> habitus lateral <bold>32</bold> scutellum, dorsal.</p></caption><graphic xmlns:xlink="http://www.w3.org/1999/xlink" xlink:href="zookeys-576-001-g017.jpg" position="float" orientation="portrait" xlink:type="simple" id="oo_83619.jpg"/></fig></tp:treatment-sec><ref-list><ref id="B122"><mixed-citation xmlns:xlink="http://www.w3.org/1999/xlink" xlink:type="simple">
          <person-group><name name-style="western"><surname>Narendran</surname><given-names>TC</given-names></name></person-group> (<year>1989</year>) <article-title>Oriental <tp:taxon-name><tp:taxon-name-part taxon-name-part-type="genus">Chalcididae</tp:taxon-name-part></tp:taxon-name> (<tp:taxon-name><tp:taxon-name-part taxon-name-part-type="order">Hymenoptera</tp:taxon-name-part></tp:taxon-name>: <tp:taxon-name><tp:taxon-name-part taxon-name-part-type="superfamily">Chalcidoidea</tp:taxon-name-part></tp:taxon-name>).</article-title> <source>Zoological Monograph</source>. <publisher-name>Department of Zoology, University of Calicut</publisher-name>, <publisher-loc>Kerala</publisher-loc>, <fpage>1</fpage>–<lpage>441</lpage>.</mixed-citation></ref></ref-list></tp:taxon-treatment>
