# Supplementary material for: Revision of the family Chalcididae (Hymenoptera, Chalcidoidea) from Vietnam, with the description of 13 new species
Source: Zookeys. 2016 Apr 4;(576):1–202. doi: 10.3897/zookeys.576.8177 (PMC4829922; doi:10.3897/zookeys.576.8177)
Supplement: XML Treatment for Brachymeria coxodentata [file zookeys.576.8177-treatment14.xml]

<!DOCTYPE tp:taxon-treatment
  PUBLIC "-//TaxonX//DTD Taxonomic Treatment Publishing DTD v0 20100105//EN" "tax-treatment-NSO.dtd">
<tp:taxon-treatment xmlns:tp="http://www.plazi.org/taxpub"><tp:treatment-meta><kwd-group><label>Taxon classification</label><kwd><named-content content-type="kingdom">Animalia</named-content></kwd><kwd><named-content content-type="order">Hymenoptera</named-content></kwd><kwd><named-content content-type="family">Chalcididae</named-content></kwd></kwd-group><mixed-citation publication-type="journal"><person-group><name><surname>Narendran</surname><given-names>T. C.</given-names></name><name><surname>van Achterberg</surname><given-names>Cornelis</given-names></name></person-group><article-title>Revision of the family <tp:taxon-name><tp:taxon-name-part taxon-name-part-type="genus">Chalcididae</tp:taxon-name-part></tp:taxon-name> (<tp:taxon-name><tp:taxon-name-part taxon-name-part-type="order">Hymenoptera</tp:taxon-name-part></tp:taxon-name>, <tp:taxon-name><tp:taxon-name-part taxon-name-part-type="superfamily">Chalcidoidea</tp:taxon-name-part></tp:taxon-name>) from Vietnam, with the description of 13 new species</article-title><source>Zookeys</source><day>4</day><month>4</month><year>2016</year><volume>2016</volume><issue>576</issue><fpage>1</fpage><lpage>202</lpage><pub-id pub-id-type="doi">10.3897/zookeys.576.8177</pub-id></mixed-citation></tp:treatment-meta><tp:nomenclature><tp:taxon-name><tp:taxon-name-part taxon-name-part-type="genus">Brachymeria</tp:taxon-name-part>
              <tp:taxon-name-part taxon-name-part-type="species">coxodentata</tp:taxon-name-part></tp:taxon-name><tp:taxon-authority>Joseph, Narendran &amp; Joy, 1970</tp:taxon-authority><xref ref-type="fig" rid="F18">Figs 33–35</xref><tp:nomenclature-citation-list><tp:nomenclature-citation><tp:taxon-name><tp:taxon-name-part taxon-name-part-type="genus">Brachymeria</tp:taxon-name-part> <tp:taxon-name-part taxon-name-part-type="species">coxodentata</tp:taxon-name-part></tp:taxon-name><comment> Joseph, Narendran &amp; Joy, 1970: 283 (holotype, ♀, India (<abbrev xmlns:xlink="http://www.w3.org/1999/xlink" content-type="institution" xlink:title="Natural History Museum, London, England, U.K." xlink:type="simple">BMNH</abbrev>) (in original description holotype by mistake as ‘♂’), 1973: 16 (redescribed and keyed); <xref ref-type="bibr" rid="B122">Narendran 1989</xref>: 248 (diagnosis and keyed).</comment></tp:nomenclature-citation></tp:nomenclature-citation-list></tp:nomenclature><tp:treatment-sec sec-type="material"><title>Material.</title><p>
              <named-content xmlns:xlink="http://www.w3.org/1999/xlink" content-type="specimen-count" xlink:type="simple">1 ♀</named-content> (<named-content xmlns:xlink="http://www.w3.org/1999/xlink" content-type="dwc:institutional_code" xlink:type="simple">RMNH</named-content>), “N. <bold>Vietnam</bold>: Hai Phong, Cat Ba N. P., 87 m, <named-content xmlns:xlink="http://www.w3.org/1999/xlink" content-type="dwc:verbatimCoordinates" xlink:type="simple">N20°47'55", E107°00'19"</named-content>, <named-content xmlns:xlink="http://www.w3.org/1999/xlink" content-type="date" xlink:type="simple">18–24.x.2009</named-content>, Mal. trap, C. v. Achterberg &amp; R. de Vries, <named-content xmlns:xlink="http://www.w3.org/1999/xlink" content-type="dwc:institutional_code" xlink:type="simple">RMNH</named-content>’09”; <named-content xmlns:xlink="http://www.w3.org/1999/xlink" content-type="specimen-count" xlink:type="simple">1 ♀</named-content> (<named-content xmlns:xlink="http://www.w3.org/1999/xlink" content-type="dwc:institutional_code" xlink:type="simple">RMNH</named-content>), “S. Vietnam: Dóng Nai, Cát Tiên N. P., ca 100 m, <named-content xmlns:xlink="http://www.w3.org/1999/xlink" content-type="date" xlink:type="simple">13–20.v.2007</named-content>, Mal. traps 24–29, eco-trail, C. v. Achterberg &amp; R. de Vries, <named-content xmlns:xlink="http://www.w3.org/1999/xlink" content-type="dwc:institutional_code" xlink:type="simple">RMNH</named-content>’07”; <named-content xmlns:xlink="http://www.w3.org/1999/xlink" content-type="specimen-count" xlink:type="simple">1 ♀</named-content> (<abbrev xmlns:xlink="http://www.w3.org/1999/xlink" content-type="institution" xlink:title="Institute of Ecology &amp; Biological Resources, Vietnam Academy of Science &amp; Technology, Hanoi, Vietnam" xlink:type="simple">IEBR</abbrev>), id., but Botanical Garden, Malaise traps 14–19, <named-content xmlns:xlink="http://www.w3.org/1999/xlink" content-type="date" xlink:type="simple">13–20.v.2007</named-content>; <named-content xmlns:xlink="http://www.w3.org/1999/xlink" content-type="specimen-count" xlink:type="simple">1 ♀</named-content> (<named-content xmlns:xlink="http://www.w3.org/1999/xlink" content-type="dwc:institutional_code" xlink:type="simple">BPBM</named-content>), “Vietnam, R.E. Luch, <named-content xmlns:xlink="http://www.w3.org/1999/xlink" content-type="date" xlink:type="simple">13.vi.1960</named-content>”.</p></tp:treatment-sec><tp:treatment-sec sec-type="Diagnosis"><title>Diagnosis.</title><p>This species comes near <italic><tp:taxon-name><tp:taxon-name-part taxon-name-part-type="genus">Brachymeria</tp:taxon-name-part> <tp:taxon-name-part taxon-name-part-type="species">tapunensis</tp:taxon-name-part></tp:taxon-name></italic> Joseph, Narendran &amp; Joy in the key to species by <xref ref-type="bibr" rid="B80">Joseph et al. (1973)</xref>, but differs from it in having: 1) punctures on the mesosoma close and interstices carinate (in <italic><tp:taxon-name><tp:taxon-name-part taxon-name-part-type="genus">Brachymeria</tp:taxon-name-part> <tp:taxon-name-part taxon-name-part-type="species">tapunensis</tp:taxon-name-part></tp:taxon-name></italic> interstices of punctures on mesosoma as wide as the diameter of a pit on the median regions of scutellum and scapulae); 2) radicula 0.4 × length of scape (in <italic><tp:taxon-name><tp:taxon-name-part taxon-name-part-type="genus">Brachymeria</tp:taxon-name-part> <tp:taxon-name-part taxon-name-part-type="species">tapunensis</tp:taxon-name-part></tp:taxon-name></italic> radicula is 0.2 × length of scape) and 3) metasoma shorter than combined length of pronotum, mesoscutum and scutellum (in <italic><tp:taxon-name><tp:taxon-name-part taxon-name-part-type="genus">Brachymeria</tp:taxon-name-part> <tp:taxon-name-part taxon-name-part-type="species">tapunensis</tp:taxon-name-part></tp:taxon-name></italic> metasoma longer than combined length of pronotum, mesoscutum and scutellum).</p></tp:treatment-sec><tp:treatment-sec sec-type="Description"><title>Description</title><p>(based on specimen from Cat Ba N. P.). ♀, length of body 3.4 mm.</p><p>
              <italic>Colour</italic>. Black with following parts as follows: tegula pale yellowish white. Fore and mid legs: coxa concolorous with body, trochanter black with base and apex pale brown; femur black with apex pale whitish yellow; tibia pale yellow with a dark brown patch on ventro-lateral parts medially; tarsi pale yellow; telotarsi dark brown; hind leg: coxa, trochanter concolorous with mesosoma; femur black with apex pale yellow; tibia black with a pale relatively smaller yellow spot subbasally and one larger yellow spot at apex dorso-laterally; tarsi pale whitish yellow; telotarsi dark brown. Pubescence on body whitish; wings hyaline and veins dark brown.</p><p>
              <italic>Head</italic>. Head in dorsal view slightly wider than mesosoma (excluding tegula), 2.3 × its length; width in anterior view 1.2 × its height; <abbrev xmlns:xlink="http://www.w3.org/1999/xlink" xlink:title="distance between two posterior ocelli" xlink:type="simple">POL</abbrev> 1.8 × <abbrev xmlns:xlink="http://www.w3.org/1999/xlink" xlink:title="minimum distance between posterior ocelli and eye" xlink:type="simple">OOL</abbrev>; <abbrev xmlns:xlink="http://www.w3.org/1999/xlink" xlink:title="distance between anterior ocellus and posterior ocellus" xlink:type="simple">AOL</abbrev> a little shorter than <abbrev xmlns:xlink="http://www.w3.org/1999/xlink" xlink:title="minimum distance between posterior ocelli and eye" xlink:type="simple">OOL</abbrev> (3:4); width between eyes in dorsal view 3.4 × <abbrev xmlns:xlink="http://www.w3.org/1999/xlink" xlink:title="distance between two posterior ocelli" xlink:type="simple">POL</abbrev>; eye height in profile 1.5 × its length; height of malar space 0.3 × eye height; surface of head closely pitted with interstices carinate and rugose; scrobe smooth and shiny, reaching anterior ocellus, a little longer than wide; parascrobal space 0.4 × width of scrobe; height of eye in anterior view 1.5 × its width; width of clypeus 2.5 × its length; pre-orbital carina absent; post-orbital carina present, reaching geno-temporal margin; lateral ridges of scrobe not extended in front beyond antennal toruli. Antenna with relatively long radicula, 0.4 × as long as length of scape; scape not reaching anterior ocellus. Relative L:W of antennal segments:scape = 7:7; pedicel = 5:6; ring segment = 2:5 F1 = 7:7; F2 = 7:8; F3 = 7:8; F4 = 7:8; F5 = 7:8; F6 = 6:9; F7 = 6:9; clava = 12:10.</p><p>
              <italic>Mesosoma</italic>. Mesosoma with close umbilicate pits, interstices carinate and rugose, without any wider areas in scutellum; scutellum 1.2 × as wide as its length, high in lateral view, perpendicularly declined posteriorly, apical margin rounded</p><p>
              <italic>Wings</italic>. Fore wing 2.7 × longer than wide. Relative length of fore wing veins: <abbrev xmlns:xlink="http://www.w3.org/1999/xlink" xlink:title="submarginal vein" xlink:type="simple">SMV</abbrev> = 29; <abbrev xmlns:xlink="http://www.w3.org/1999/xlink" xlink:title="marginal vein" xlink:type="simple">MV</abbrev> = 12; <abbrev xmlns:xlink="http://www.w3.org/1999/xlink" xlink:title="postmarginal vein" xlink:type="simple">PMV</abbrev> = 7; <abbrev xmlns:xlink="http://www.w3.org/1999/xlink" xlink:title="stigmal vein" xlink:type="simple">STV</abbrev> = 3.</p><p>
              <italic>Legs</italic>. Hind coxa with an inner ventro-mesal tooth; hind femur 1.6 × longer than wide, outer ventral margin with 12 differently sized teeth.</p><p>
              <italic>Metasoma</italic>. Metasoma a little shorter than pronotum, mesoscutum and scutellum combined (17:19); 1.2 × longer than wide, about 1.5 × longer than high; T1 smooth and shiny; T6 with 5–6 cross rows of pits, each row with about 18–25 rows of pits.</p><p>
              <italic>Male</italic>. Similar to ♀ except hind coxa without ventro-mesal tooth.</p></tp:treatment-sec><tp:treatment-sec sec-type="Host"><title>Host.</title><p>Gregarious hyperparasitoid in hesperiid pupa on <italic><tp:taxon-name><tp:taxon-name-part taxon-name-part-type="genus">Lilium</tp:taxon-name-part></tp:taxon-name></italic> sp. (<xref ref-type="bibr" rid="B122">Narendran 1989</xref>).</p><!--PageBreak--></tp:treatment-sec><tp:treatment-sec sec-type="Distribution"><title>Distribution.</title><p>India, Philippines, Vietnam (new record), Malaysia, Thailand (<xref ref-type="bibr" rid="B122">Narendran 1989</xref>).</p></tp:treatment-sec><tp:treatment-sec><!--Section generated to contain objects referenced in tp:taxon-treatment.--><fig id="F18" position="float" orientation="portrait"><label>Figures 33–35.</label><caption><p>
          <italic><tp:taxon-name><tp:taxon-name-part taxon-name-part-type="genus">Brachymeria</tp:taxon-name-part> <tp:taxon-name-part taxon-name-part-type="species">coxodentata</tp:taxon-name-part></tp:taxon-name></italic> Joseph, Narendran &amp; Joy, ♀, Vietnam, Cat Ba N. P. <bold>33</bold> habitus lateral <bold>34</bold> scutellum dorsal <bold>35</bold> hind coxa ventral.</p></caption><graphic xmlns:xlink="http://www.w3.org/1999/xlink" xlink:href="zookeys-576-001-g018.jpg" position="float" orientation="portrait" xlink:type="simple" id="oo_83620.jpg"/></fig></tp:treatment-sec><ref-list><ref id="B122"><mixed-citation xmlns:xlink="http://www.w3.org/1999/xlink" xlink:type="simple">
          <person-group><name name-style="western"><surname>Narendran</surname><given-names>TC</given-names></name></person-group> (<year>1989</year>) <article-title>Oriental <tp:taxon-name><tp:taxon-name-part taxon-name-part-type="genus">Chalcididae</tp:taxon-name-part></tp:taxon-name> (<tp:taxon-name><tp:taxon-name-part taxon-name-part-type="order">Hymenoptera</tp:taxon-name-part></tp:taxon-name>: <tp:taxon-name><tp:taxon-name-part taxon-name-part-type="superfamily">Chalcidoidea</tp:taxon-name-part></tp:taxon-name>).</article-title> <source>Zoological Monograph</source>. <publisher-name>Department of Zoology, University of Calicut</publisher-name>, <publisher-loc>Kerala</publisher-loc>, <fpage>1</fpage>–<lpage>441</lpage>.</mixed-citation></ref><ref id="B80"><mixed-citation xmlns:xlink="http://www.w3.org/1999/xlink" xlink:type="simple">
          <person-group><name name-style="western"><surname>Joseph</surname><given-names>KJ</given-names></name><name name-style="western"><surname>Narendran</surname><given-names>TC</given-names></name><name name-style="western"><surname>Joy</surname><given-names>PJ</given-names></name></person-group> (<year>1973</year>) <article-title>Oriental <italic><tp:taxon-name><tp:taxon-name-part taxon-name-part-type="genus">Brachymeria</tp:taxon-name-part></tp:taxon-name></italic>. A monograph on the Oriental species of <italic><tp:taxon-name><tp:taxon-name-part taxon-name-part-type="genus">Brachymeria</tp:taxon-name-part></tp:taxon-name></italic> (<tp:taxon-name><tp:taxon-name-part taxon-name-part-type="order">Hymenoptera</tp:taxon-name-part></tp:taxon-name>: <tp:taxon-name><tp:taxon-name-part taxon-name-part-type="genus">Chalcididae</tp:taxon-name-part></tp:taxon-name>).</article-title> <source>University of Calicut, Zoology Monograph</source> <volume>1</volume>: <fpage>1</fpage>–<lpage>215</lpage>.</mixed-citation></ref></ref-list></tp:taxon-treatment>
