# Supplementary material for: Revision of the family Chalcididae (Hymenoptera, Chalcidoidea) from Vietnam, with the description of 13 new species
Source: Zookeys. 2016 Apr 4;(576):1–202. doi: 10.3897/zookeys.576.8177 (PMC4829922; doi:10.3897/zookeys.576.8177)
Supplement: XML Treatment for Brachymeria excarinata [file zookeys.576.8177-treatment16.xml]

<!DOCTYPE tp:taxon-treatment
  PUBLIC "-//TaxonX//DTD Taxonomic Treatment Publishing DTD v0 20100105//EN" "tax-treatment-NSO.dtd">
<tp:taxon-treatment xmlns:tp="http://www.plazi.org/taxpub"><tp:treatment-meta><kwd-group><label>Taxon classification</label><kwd><named-content content-type="kingdom">Animalia</named-content></kwd><kwd><named-content content-type="order">Hymenoptera</named-content></kwd><kwd><named-content content-type="family">Chalcididae</named-content></kwd></kwd-group><mixed-citation publication-type="journal"><person-group><name><surname>Narendran</surname><given-names>T. C.</given-names></name><name><surname>van Achterberg</surname><given-names>Cornelis</given-names></name></person-group><article-title>Revision of the family <tp:taxon-name><tp:taxon-name-part taxon-name-part-type="genus">Chalcididae</tp:taxon-name-part></tp:taxon-name> (<tp:taxon-name><tp:taxon-name-part taxon-name-part-type="order">Hymenoptera</tp:taxon-name-part></tp:taxon-name>, <tp:taxon-name><tp:taxon-name-part taxon-name-part-type="superfamily">Chalcidoidea</tp:taxon-name-part></tp:taxon-name>) from Vietnam, with the description of 13 new species</article-title><source>Zookeys</source><day>4</day><month>4</month><year>2016</year><volume>2016</volume><issue>576</issue><fpage>1</fpage><lpage>202</lpage><pub-id pub-id-type="doi">10.3897/zookeys.576.8177</pub-id></mixed-citation></tp:treatment-meta><tp:nomenclature><tp:taxon-name><tp:taxon-name-part taxon-name-part-type="genus">Brachymeria</tp:taxon-name-part>
              <tp:taxon-name-part taxon-name-part-type="species">excarinata</tp:taxon-name-part></tp:taxon-name><tp:taxon-authority>Gahan, 1925</tp:taxon-authority><xref ref-type="fig" rid="F20">Figs 38–39</xref><tp:nomenclature-citation-list><tp:nomenclature-citation><tp:taxon-name><tp:taxon-name-part taxon-name-part-type="genus">Brachymeria</tp:taxon-name-part> <tp:taxon-name-part taxon-name-part-type="species">excarinata</tp:taxon-name-part></tp:taxon-name><comment> Gahan, 1925: 90 (♀, Philippines (<named-content xmlns:xlink="http://www.w3.org/1999/xlink" content-type="dwc:institutional_code" xlink:type="simple">USNM</named-content>) (examined)).</comment></tp:nomenclature-citation><tp:nomenclature-citation><tp:taxon-name><tp:taxon-name-part taxon-name-part-type="genus">Brachymeria</tp:taxon-name-part> <tp:taxon-name-part taxon-name-part-type="species">apantelesi</tp:taxon-name-part></tp:taxon-name><comment> Risbec, 1956: 806 (♀♂, Gaorua (<named-content xmlns:xlink="http://www.w3.org/1999/xlink" content-type="dwc:institutional_code" xlink:type="simple">MNHN</named-content>) (synonymised with <tp:taxon-name><tp:taxon-name-part taxon-name-part-type="genus">Brachymeria</tp:taxon-name-part> <tp:taxon-name-part taxon-name-part-type="species">excarinata</tp:taxon-name-part></tp:taxon-name> Gahan by <xref ref-type="bibr" rid="B122">Narendran 1989</xref>).</comment></tp:nomenclature-citation><tp:nomenclature-citation><tp:taxon-name><tp:taxon-name-part taxon-name-part-type="genus">Brachymeria</tp:taxon-name-part> <tp:taxon-name-part taxon-name-part-type="species">excarinata</tp:taxon-name-part> <tp:taxon-name-part taxon-name-part-type="subspecies">plutellae</tp:taxon-name-part></tp:taxon-name><comment> Joseph, Narendran &amp; Joy, 1972: 19 (♂, India (<abbrev xmlns:xlink="http://www.w3.org/1999/xlink" content-type="institution" xlink:title="Natural History Museum, London, England, U.K." xlink:type="simple">BMNH</abbrev>) (as a subspecies of <tp:taxon-name><tp:taxon-name-part taxon-name-part-type="genus">Brachymeria</tp:taxon-name-part> <tp:taxon-name-part taxon-name-part-type="species">excarinata</tp:taxon-name-part></tp:taxon-name> Gahan)).</comment></tp:nomenclature-citation></tp:nomenclature-citation-list></tp:nomenclature><tp:treatment-sec sec-type="material"><title>Material.</title><p>
              <named-content xmlns:xlink="http://www.w3.org/1999/xlink" content-type="specimen-count" xlink:type="simple">1 ♀</named-content> (<named-content xmlns:xlink="http://www.w3.org/1999/xlink" content-type="dwc:institutional_code" xlink:type="simple">RMNH</named-content>), “S. <bold>Vietnam</bold>: Dóng Nai, Cát Tiên N. P., Dong trail, Malaise traps, c. 100 m, <named-content xmlns:xlink="http://www.w3.org/1999/xlink" content-type="date" xlink:type="simple">1–8.iv.2007</named-content>, Mai Phu Quy &amp; Nguyen Tanh Manh, <named-content xmlns:xlink="http://www.w3.org/1999/xlink" content-type="dwc:institutional_code" xlink:type="simple">RMNH</named-content>’07”; <named-content xmlns:xlink="http://www.w3.org/1999/xlink" content-type="specimen-count" xlink:type="simple">1 ♀</named-content> (<named-content xmlns:xlink="http://www.w3.org/1999/xlink" content-type="dwc:institutional_code" xlink:type="simple">RMNH</named-content>), id., but <named-content xmlns:xlink="http://www.w3.org/1999/xlink" content-type="date" xlink:type="simple">13–20.v.2007</named-content>, eco-trail, Malaise traps 25–29; <named-content xmlns:xlink="http://www.w3.org/1999/xlink" content-type="specimen-count" xlink:type="simple">2 ♀</named-content> + <named-content xmlns:xlink="http://www.w3.org/1999/xlink" content-type="specimen-count" xlink:type="simple">3 ♂</named-content> (<named-content xmlns:xlink="http://www.w3.org/1999/xlink" content-type="dwc:institutional_code" xlink:type="simple">RMNH</named-content>, <abbrev xmlns:xlink="http://www.w3.org/1999/xlink" content-type="institution" xlink:title="Institute of Ecology &amp; Biological Resources, Vietnam Academy of Science &amp; Technology, Hanoi, Vietnam" xlink:type="simple">IEBR</abbrev>), “Vietnam: Vinh Phú, Tién Phong, <named-content xmlns:xlink="http://www.w3.org/1999/xlink" content-type="date" xlink:type="simple">30.ix.2003</named-content>, Chi Vu Tri, <named-content xmlns:xlink="http://www.w3.org/1999/xlink" content-type="dwc:institutional_code" xlink:type="simple">RMNH</named-content>’03”; <named-content xmlns:xlink="http://www.w3.org/1999/xlink" content-type="specimen-count" xlink:type="simple">1 ♂</named-content> (<named-content xmlns:xlink="http://www.w3.org/1999/xlink" content-type="dwc:institutional_code" xlink:type="simple">RMNH</named-content>), “Vietnam: Ninh Thuân, Núi Chúa N. P., dry south part; Mal. traps, 100–180 m, <named-content xmlns:xlink="http://www.w3.org/1999/xlink" content-type="date" xlink:type="simple">22–29.v.2007</named-content>, C. v. Achterberg &amp; R. de Vries, <named-content xmlns:xlink="http://www.w3.org/1999/xlink" content-type="dwc:institutional_code" xlink:type="simple">RMNH</named-content>’07”; <named-content xmlns:xlink="http://www.w3.org/1999/xlink" content-type="specimen-count" xlink:type="simple">1 ♂</named-content> (<named-content xmlns:xlink="http://www.w3.org/1999/xlink" content-type="dwc:institutional_code" xlink:type="simple">RMNH</named-content>), “N. Vietnam: Hoa Binh, Pa Co, surr[oundings of] hotel, <named-content xmlns:xlink="http://www.w3.org/1999/xlink" content-type="date" xlink:type="simple">12.x.2009</named-content>, R. de Vries, <named-content xmlns:xlink="http://www.w3.org/1999/xlink" content-type="dwc:institutional_code" xlink:type="simple">RMNH</named-content>’07”.</p></tp:treatment-sec><tp:treatment-sec sec-type="Diagnosis"><title>Diagnosis.</title><p>This species comes near <italic><tp:taxon-name><tp:taxon-name-part taxon-name-part-type="genus">Brachymeria</tp:taxon-name-part> <tp:taxon-name-part taxon-name-part-type="species">manjerica</tp:taxon-name-part></tp:taxon-name></italic> Narendran in the key to species by <xref ref-type="bibr" rid="B122">Narendran (1989)</xref>, but differs from <italic><tp:taxon-name><tp:taxon-name-part taxon-name-part-type="genus">Brachymeria</tp:taxon-name-part> <tp:taxon-name-part taxon-name-part-type="species">manjerica</tp:taxon-name-part></tp:taxon-name></italic> in having: 1) pre-orbital carina distinct (in <italic><tp:taxon-name><tp:taxon-name-part taxon-name-part-type="genus">Brachymeria</tp:taxon-name-part> <tp:taxon-name-part taxon-name-part-type="species">manjerica</tp:taxon-name-part></tp:taxon-name></italic> pre-orbital carina absent); 2) head wider than mesosoma (head not wider than mesosoma in <italic><tp:taxon-name><tp:taxon-name-part taxon-name-part-type="genus">Brachymeria</tp:taxon-name-part> <tp:taxon-name-part taxon-name-part-type="species">manjerica</tp:taxon-name-part></tp:taxon-name></italic>), and 3) metasoma completely black (in <italic><tp:taxon-name><tp:taxon-name-part taxon-name-part-type="genus">Brachymeria</tp:taxon-name-part> <tp:taxon-name-part taxon-name-part-type="species">manjerica</tp:taxon-name-part></tp:taxon-name></italic> metasoma reddish brown from T3 to ovipositor sheath).</p></tp:treatment-sec><tp:treatment-sec sec-type="Description"><title>Description.</title><p>♀, length of body 1.4–4.5 mm.</p><p>
              <italic>Colour</italic>. Black except following: tegula clear yellow; coxae and trochanters black; femora black with apex yellow; fore tibia yellow with a black patch at middle on outer and ventral sides; mid tibia yellow with blackish band medially (Fig. <xref ref-type="fig" rid="F20">38</xref>); hind tibia yellow with subbasal and apical yellow spots; fore wing hyaline with veins black or brown.</p><p>
              <italic>Head</italic>. Width of head a little over its height in anterior view, wider than mesosoma in dorsal view; surface weakly or faintly pitted dorsally, rather irregularly carinate on dorsal part of face; faintly carinate on ventral part of face and gena; smooth at middle of face below scrobe; surface in scrobe polished; scrobe reaching anterior ocellus. Pre-orbital carina present; post-orbital carina absent. Distance between outer margin of posterior ocelli (= width of ocellar area) three-fourths distance between eyes (width of interocular space); <abbrev xmlns:xlink="http://www.w3.org/1999/xlink" xlink:title="distance between two posterior ocelli" xlink:type="simple">POL</abbrev> twice <abbrev xmlns:xlink="http://www.w3.org/1999/xlink" xlink:title="minimum distance between posterior ocelli and eye" xlink:type="simple">OOL</abbrev>; malar ridge 0. 32 × height of eye in profile; posterior genal angle more or less arcuate; right mandible with three pointed teeth. Antenna inserted a little above level of ventral margin of eyes; scape not exceeding anterior ocellus, as long as segments F1 to F4 combined; relative LW of antennal segments:scape = 37:7; pedicel = 9:6; ring segment = 1:5; F1 = 9:8; F2 = 9:9; F3 = 8:10; F4 = 9:11; F5 = 9:11; F6 = 9:11; F7 = 9:11; clava = 17:11.</p><p>
              <italic>Mesosoma</italic>. Mesosoma with close umbilicate pits on dorsum, interstices carinate; apex of scutellum rounded.</p><p>
              <italic>Wings</italic>. Fore wing 2.4–2.5 × longer than wide; relative lengths of veins: <abbrev xmlns:xlink="http://www.w3.org/1999/xlink" xlink:title="submarginal vein" xlink:type="simple">SMV</abbrev> = 26; <abbrev xmlns:xlink="http://www.w3.org/1999/xlink" xlink:title="marginal vein" xlink:type="simple">MV</abbrev> = 12; <abbrev xmlns:xlink="http://www.w3.org/1999/xlink" xlink:title="postmarginal vein" xlink:type="simple">PMV</abbrev> = 5; <abbrev xmlns:xlink="http://www.w3.org/1999/xlink" xlink:title="stigmal vein" xlink:type="simple">STV</abbrev> = 2.</p><p>
              <italic>Legs</italic>. Hind coxa without an inner ventro-mesal tooth; hind femur generally a little less than twice as long as wide; outer ventral margin with a row of 10–12 teeth; second hind tarsal segment hardly longer than wide in dorsal view (Fig. <xref ref-type="fig" rid="F20">38</xref>).</p><p>
              <italic>Metasoma</italic>. Metasoma somewhat pointed posteriorly, subequal in length to mesosoma; T1 smooth, reaching middle of metasoma; T2 finely and densely punctate at dorsal side;T6 very rough owing to rather shallow bristled pits and distinct micro-sculpture. Ovipositor sheath visible from above.</p><p>
              <italic>Male</italic>. Similar to ♀ but antenna stouter and metasoma relatively shorter.</p></tp:treatment-sec><tp:treatment-sec sec-type="Hosts"><title>Hosts.</title><p>Hyperparasitoid in several species of <tp:taxon-name><tp:taxon-name-part taxon-name-part-type="order">Lepidoptera</tp:taxon-name-part></tp:taxon-name> (<tp:taxon-name><tp:taxon-name-part taxon-name-part-type="family">Arctiidae</tp:taxon-name-part></tp:taxon-name>, <tp:taxon-name><tp:taxon-name-part taxon-name-part-type="family">Gelechiidae</tp:taxon-name-part></tp:taxon-name>, <tp:taxon-name><tp:taxon-name-part taxon-name-part-type="family">Hesperiidae</tp:taxon-name-part></tp:taxon-name>, <tp:taxon-name><tp:taxon-name-part taxon-name-part-type="family">Noctuidae</tp:taxon-name-part></tp:taxon-name>, <tp:taxon-name><tp:taxon-name-part taxon-name-part-type="family">Oecophoridae</tp:taxon-name-part></tp:taxon-name>, <tp:taxon-name><tp:taxon-name-part taxon-name-part-type="family">Pyralidae</tp:taxon-name-part></tp:taxon-name>, <tp:taxon-name><tp:taxon-name-part taxon-name-part-type="family">Tortricidae</tp:taxon-name-part></tp:taxon-name>, and <tp:taxon-name><tp:taxon-name-part taxon-name-part-type="family">Yponomeutidae</tp:taxon-name-part></tp:taxon-name>), <tp:taxon-name><tp:taxon-name-part taxon-name-part-type="order">Coleoptera</tp:taxon-name-part></tp:taxon-name> (<tp:taxon-name><tp:taxon-name-part taxon-name-part-type="family">Chrysomelidae</tp:taxon-name-part></tp:taxon-name>) with <tp:taxon-name><tp:taxon-name-part taxon-name-part-type="order">Hymenoptera</tp:taxon-name-part></tp:taxon-name> (<tp:taxon-name><tp:taxon-name-part taxon-name-part-type="family">Braconidae</tp:taxon-name-part></tp:taxon-name>). For detailed list see <xref ref-type="bibr" rid="B129">Noyes (2011)</xref>.</p></tp:treatment-sec><tp:treatment-sec sec-type="Distribution"><title>Distribution.</title><p>Widely distributed in Oriental region (including Vietnam), China, Japan, Papua New Guinea and Cameroon (<xref ref-type="bibr" rid="B132">Risbec 1956</xref>; <xref ref-type="bibr" rid="B80">Joseph et al. 1973</xref>; <xref ref-type="bibr" rid="B114">Narendran and Joseph 1975</xref>, <xref ref-type="bibr" rid="B122">Narendran 1989</xref> and <xref ref-type="bibr" rid="B129">Noyes 2011</xref>).</p></tp:treatment-sec><tp:treatment-sec sec-type="Variation"><title>Variation.</title><p>The black colour of tibia becoming faint or absent in many specimens. In some specimens the whole body may be liver brown (<italic><tp:taxon-name><tp:taxon-name-part taxon-name-part-type="genus">Brachymeria</tp:taxon-name-part> <tp:taxon-name-part taxon-name-part-type="species">excarinata</tp:taxon-name-part> <tp:taxon-name-part taxon-name-part-type="subspecies">plutellae</tp:taxon-name-part></tp:taxon-name></italic>).</p><!--PageBreak--></tp:treatment-sec><tp:treatment-sec><!--Section generated to contain objects referenced in tp:taxon-treatment.--><fig id="F20" position="float" orientation="portrait"><label>Figures 38–39.</label><caption><p>
          <italic><tp:taxon-name><tp:taxon-name-part taxon-name-part-type="genus">Brachymeria</tp:taxon-name-part> <tp:taxon-name-part taxon-name-part-type="species">excarinata</tp:taxon-name-part></tp:taxon-name></italic> Gahan, ♀, Vietnam, Cát Tiên N. P. <bold>38</bold> habitus lateral <bold>39</bold> scutellum dorsal.</p></caption><graphic xmlns:xlink="http://www.w3.org/1999/xlink" xlink:href="zookeys-576-001-g020.jpg" position="float" orientation="portrait" xlink:type="simple" id="oo_83622.jpg"/></fig></tp:treatment-sec><ref-list><ref id="B122"><mixed-citation xmlns:xlink="http://www.w3.org/1999/xlink" xlink:type="simple">
          <person-group><name name-style="western"><surname>Narendran</surname><given-names>TC</given-names></name></person-group> (<year>1989</year>) <article-title>Oriental <tp:taxon-name><tp:taxon-name-part taxon-name-part-type="genus">Chalcididae</tp:taxon-name-part></tp:taxon-name> (<tp:taxon-name><tp:taxon-name-part taxon-name-part-type="order">Hymenoptera</tp:taxon-name-part></tp:taxon-name>: <tp:taxon-name><tp:taxon-name-part taxon-name-part-type="superfamily">Chalcidoidea</tp:taxon-name-part></tp:taxon-name>).</article-title> <source>Zoological Monograph</source>. <publisher-name>Department of Zoology, University of Calicut</publisher-name>, <publisher-loc>Kerala</publisher-loc>, <fpage>1</fpage>–<lpage>441</lpage>.</mixed-citation></ref><ref id="B129"><mixed-citation xmlns:xlink="http://www.w3.org/1999/xlink" xlink:type="simple">
          <person-group><name name-style="western"><surname>Noyes</surname><given-names>JS</given-names></name></person-group> (<year>2011</year>) <source>Universal <tp:taxon-name><tp:taxon-name-part taxon-name-part-type="superfamily">Chalcidoidea</tp:taxon-name-part></tp:taxon-name> Database</source>. <ext-link xlink:type="simple" ext-link-type="uri" xlink:href="http://www.nhm.ac.uk/chalcidoids">http://www.nhm.ac.uk/chalcidoids</ext-link></mixed-citation></ref><ref id="B132"><mixed-citation xmlns:xlink="http://www.w3.org/1999/xlink" xlink:type="simple">
          <person-group><name name-style="western"><surname>Risbec</surname><given-names>J</given-names></name></person-group> (<year>1956</year>) <article-title>Hyménoptères parasites du Cameroun (3e contribution).</article-title> <source>Bulletin de l’Institut Français d’Afrique Noire</source> <volume>18</volume>: <lpage>806</lpage>.</mixed-citation></ref><ref id="B80"><mixed-citation xmlns:xlink="http://www.w3.org/1999/xlink" xlink:type="simple">
          <person-group><name name-style="western"><surname>Joseph</surname><given-names>KJ</given-names></name><name name-style="western"><surname>Narendran</surname><given-names>TC</given-names></name><name name-style="western"><surname>Joy</surname><given-names>PJ</given-names></name></person-group> (<year>1973</year>) <article-title>Oriental <italic><tp:taxon-name><tp:taxon-name-part taxon-name-part-type="genus">Brachymeria</tp:taxon-name-part></tp:taxon-name></italic>. A monograph on the Oriental species of <italic><tp:taxon-name><tp:taxon-name-part taxon-name-part-type="genus">Brachymeria</tp:taxon-name-part></tp:taxon-name></italic> (<tp:taxon-name><tp:taxon-name-part taxon-name-part-type="order">Hymenoptera</tp:taxon-name-part></tp:taxon-name>: <tp:taxon-name><tp:taxon-name-part taxon-name-part-type="genus">Chalcididae</tp:taxon-name-part></tp:taxon-name>).</article-title> <source>University of Calicut, Zoology Monograph</source> <volume>1</volume>: <fpage>1</fpage>–<lpage>215</lpage>.</mixed-citation></ref><ref id="B114"><mixed-citation xmlns:xlink="http://www.w3.org/1999/xlink" xlink:type="simple">
          <person-group><name name-style="western"><surname>Narendran</surname><given-names>TC</given-names></name><name name-style="western"><surname>Joseph</surname><given-names>KJ</given-names></name></person-group> (<year>1975</year>) <article-title>New records and new host records of some <italic><tp:taxon-name><tp:taxon-name-part taxon-name-part-type="genus">Brachymeria</tp:taxon-name-part></tp:taxon-name></italic> species (<tp:taxon-name><tp:taxon-name-part taxon-name-part-type="order">Hymenoptera</tp:taxon-name-part></tp:taxon-name>, <tp:taxon-name><tp:taxon-name-part taxon-name-part-type="genus">Chalcididae</tp:taxon-name-part></tp:taxon-name>).</article-title> <source>Agriculture Research Journal of Kerala</source> <volume>13</volume>(<issue>1</issue>): <fpage>70</fpage>–<lpage>73</lpage>.</mixed-citation></ref></ref-list></tp:taxon-treatment>
