# Supplementary material for: Revision of the family Chalcididae (Hymenoptera, Chalcidoidea) from Vietnam, with the description of 13 new species
Source: Zookeys. 2016 Apr 4;(576):1–202. doi: 10.3897/zookeys.576.8177 (PMC4829922; doi:10.3897/zookeys.576.8177)
Supplement: XML Treatment for Brachymeria lasus [file zookeys.576.8177-treatment20.xml]

<!DOCTYPE tp:taxon-treatment
  PUBLIC "-//TaxonX//DTD Taxonomic Treatment Publishing DTD v0 20100105//EN" "tax-treatment-NSO.dtd">
<tp:taxon-treatment xmlns:tp="http://www.plazi.org/taxpub"><tp:treatment-meta><kwd-group><label>Taxon classification</label><kwd><named-content content-type="kingdom">Animalia</named-content></kwd><kwd><named-content content-type="order">Hymenoptera</named-content></kwd><kwd><named-content content-type="family">Chalcididae</named-content></kwd></kwd-group><mixed-citation publication-type="journal"><person-group><name><surname>Narendran</surname><given-names>T. C.</given-names></name><name><surname>van Achterberg</surname><given-names>Cornelis</given-names></name></person-group><article-title>Revision of the family <tp:taxon-name><tp:taxon-name-part taxon-name-part-type="genus">Chalcididae</tp:taxon-name-part></tp:taxon-name> (<tp:taxon-name><tp:taxon-name-part taxon-name-part-type="order">Hymenoptera</tp:taxon-name-part></tp:taxon-name>, <tp:taxon-name><tp:taxon-name-part taxon-name-part-type="superfamily">Chalcidoidea</tp:taxon-name-part></tp:taxon-name>) from Vietnam, with the description of 13 new species</article-title><source>Zookeys</source><day>4</day><month>4</month><year>2016</year><volume>2016</volume><issue>576</issue><fpage>1</fpage><lpage>202</lpage><pub-id pub-id-type="doi">10.3897/zookeys.576.8177</pub-id></mixed-citation></tp:treatment-meta><tp:nomenclature><tp:taxon-name><tp:taxon-name-part taxon-name-part-type="genus">Brachymeria</tp:taxon-name-part>
              <tp:taxon-name-part taxon-name-part-type="species">lasus</tp:taxon-name-part></tp:taxon-name><tp:taxon-authority>(Walker, 1841)</tp:taxon-authority><xref ref-type="fig" rid="F24">Figs 46–47</xref><!--PageBreak--><tp:nomenclature-citation-list><tp:nomenclature-citation><tp:taxon-name><tp:taxon-name-part taxon-name-part-type="genus">Chalcis</tp:taxon-name-part> <tp:taxon-name-part taxon-name-part-type="species">lasus</tp:taxon-name-part></tp:taxon-name><comment> Walker, 1841: 219 (lectotype ♂ (designated by Bouček 1988) India (Calcutta) (<abbrev xmlns:xlink="http://www.w3.org/1999/xlink" content-type="institution" xlink:title="Natural History Museum, London, England, U.K." xlink:type="simple">BMNH</abbrev>) (examined); <xref ref-type="bibr" rid="B80">Joseph et al. (1973)</xref> transferred <tp:taxon-name><tp:taxon-name-part taxon-name-part-type="genus">Chalcis</tp:taxon-name-part> <tp:taxon-name-part taxon-name-part-type="species">lasus</tp:taxon-name-part></tp:taxon-name> to <tp:taxon-name><tp:taxon-name-part taxon-name-part-type="genus">Brachymeria</tp:taxon-name-part></tp:taxon-name> in the sense of <tp:taxon-name><tp:taxon-name-part taxon-name-part-type="genus">Brachymeria</tp:taxon-name-part> <tp:taxon-name-part taxon-name-part-type="species">obscurata</tp:taxon-name-part></tp:taxon-name> and <tp:taxon-name><tp:taxon-name-part taxon-name-part-type="genus">Brachymeria</tp:taxon-name-part> <tp:taxon-name-part taxon-name-part-type="species">euploeae</tp:taxon-name-part></tp:taxon-name> of previous authors).</comment></tp:nomenclature-citation><!--PageBreak--><tp:nomenclature-citation><tp:taxon-name><tp:taxon-name-part taxon-name-part-type="genus">Chalcis</tp:taxon-name-part> <tp:taxon-name-part taxon-name-part-type="species">inclinator</tp:taxon-name-part></tp:taxon-name><comment> Walker, 1862: 355 (♂, China (lectotype designated by <xref ref-type="bibr" rid="B9">Bouček 1988b</xref>), Hong Kong (<abbrev xmlns:xlink="http://www.w3.org/1999/xlink" content-type="institution" xlink:title="Natural History Museum, London, England, U.K." xlink:type="simple">BMNH</abbrev>, <abbrev xmlns:xlink="http://www.w3.org/1999/xlink" content-type="institution" xlink:title="Hope Department, Oxford University, England, U.K." xlink:type="simple">HDOU</abbrev>); <xref ref-type="bibr" rid="B80">Joseph et al. (1973)</xref> synonymised it with <tp:taxon-name><tp:taxon-name-part taxon-name-part-type="genus">Brachymeria</tp:taxon-name-part> <tp:taxon-name-part taxon-name-part-type="species">lasus</tp:taxon-name-part></tp:taxon-name> (Walker, 1841)).</comment></tp:nomenclature-citation><tp:nomenclature-citation><tp:taxon-name><tp:taxon-name-part taxon-name-part-type="genus">Chalcis</tp:taxon-name-part> <tp:taxon-name-part taxon-name-part-type="species">nitator</tp:taxon-name-part></tp:taxon-name><comment> Walker, 1862: 356 (North Australia, ♂ (lectotype designated by <xref ref-type="bibr" rid="B9">Bouček 1988b</xref>, and synonymised it with <tp:taxon-name><tp:taxon-name-part taxon-name-part-type="genus">Brachymeria</tp:taxon-name-part> <tp:taxon-name-part taxon-name-part-type="species">lasus</tp:taxon-name-part></tp:taxon-name> (Walker, 1841)).</comment></tp:nomenclature-citation><tp:nomenclature-citation><tp:taxon-name><tp:taxon-name-part taxon-name-part-type="genus">Chalcis</tp:taxon-name-part> <tp:taxon-name-part taxon-name-part-type="species">obscurata</tp:taxon-name-part></tp:taxon-name><comment> Walker, 1874: 399–400 (Japan, (<abbrev xmlns:xlink="http://www.w3.org/1999/xlink" content-type="institution" xlink:title="Natural History Museum, London, England, U.K." xlink:type="simple">BMNH</abbrev>), <xref ref-type="bibr" rid="B80">Joseph et al. (1973)</xref> synonymised it with <tp:taxon-name><tp:taxon-name-part taxon-name-part-type="genus">Brachymeria</tp:taxon-name-part> <tp:taxon-name-part taxon-name-part-type="species">lasus</tp:taxon-name-part></tp:taxon-name> (Walker, 1841)).</comment></tp:nomenclature-citation><tp:nomenclature-citation><tp:taxon-name><tp:taxon-name-part taxon-name-part-type="genus">Oncochalcis</tp:taxon-name-part> <tp:taxon-name-part taxon-name-part-type="species">marginata</tp:taxon-name-part></tp:taxon-name><comment> Cameron, 1904: 162 (♀, India (<abbrev xmlns:xlink="http://www.w3.org/1999/xlink" content-type="institution" xlink:title="Natural History Museum, London, England, U.K." xlink:type="simple">BMNH</abbrev>) (examined); <xref ref-type="bibr" rid="B93">Mani (1938)</xref> transferred it to <tp:taxon-name><tp:taxon-name-part taxon-name-part-type="genus">Brachymeria</tp:taxon-name-part></tp:taxon-name> Westwood).</comment></tp:nomenclature-citation><tp:nomenclature-citation><tp:taxon-name><tp:taxon-name-part taxon-name-part-type="genus">Chalcis</tp:taxon-name-part> <tp:taxon-name-part taxon-name-part-type="species">punctiventris</tp:taxon-name-part></tp:taxon-name><comment> Cameron, 1911: 3 (♀, Sarawak, (<abbrev xmlns:xlink="http://www.w3.org/1999/xlink" content-type="institution" xlink:title="Natural History Museum, London, England, U.K." xlink:type="simple">BMNH</abbrev>); <xref ref-type="bibr" rid="B80">Joseph et al. (1973)</xref> synonymised it with <tp:taxon-name><tp:taxon-name-part taxon-name-part-type="genus">Brachymeria</tp:taxon-name-part> <tp:taxon-name-part taxon-name-part-type="species">lasus</tp:taxon-name-part></tp:taxon-name> (Walker, 1841)).</comment></tp:nomenclature-citation><tp:nomenclature-citation><tp:taxon-name><tp:taxon-name-part taxon-name-part-type="genus">Chalcis</tp:taxon-name-part> <tp:taxon-name-part taxon-name-part-type="species">papuana</tp:taxon-name-part></tp:taxon-name><comment> Cameron, 1913: 85 (♀, Indonesia, (<abbrev xmlns:xlink="http://www.w3.org/1999/xlink" content-type="institution" xlink:title="former Zoological Museum, University of Amsterdam ZMA, Amsterdam, now in RMNH" xlink:type="simple">ITZA</abbrev>) (lectotype designated by <xref ref-type="bibr" rid="B9">Bouček 1988b</xref>, and synonymized it with <tp:taxon-name><tp:taxon-name-part taxon-name-part-type="genus">Brachymeria</tp:taxon-name-part> <tp:taxon-name-part taxon-name-part-type="species">lasus</tp:taxon-name-part></tp:taxon-name> (Walker, 1841)).</comment></tp:nomenclature-citation><tp:nomenclature-citation><tp:taxon-name><tp:taxon-name-part taxon-name-part-type="genus">Tumidicoxa</tp:taxon-name-part> <tp:taxon-name-part taxon-name-part-type="species">regina</tp:taxon-name-part></tp:taxon-name><comment> Girault, 1913a: 103 (♂, holotype, Australia (<named-content xmlns:xlink="http://www.w3.org/1999/xlink" content-type="dwc:institutional_code" xlink:type="simple">UMB</named-content>); synonymised with <tp:taxon-name><tp:taxon-name-part taxon-name-part-type="genus">Brachymeria</tp:taxon-name-part> <tp:taxon-name-part taxon-name-part-type="species">lasus</tp:taxon-name-part></tp:taxon-name> (Walker, 1841) by <xref ref-type="bibr" rid="B9">Bouček (1988b)</xref>).</comment></tp:nomenclature-citation></tp:nomenclature-citation-list></tp:nomenclature><tp:treatment-sec sec-type="material"><title>Material</title><p>(<named-content xmlns:xlink="http://www.w3.org/1999/xlink" content-type="dwc:institutional_code" xlink:type="simple">RMNH</named-content>, <abbrev xmlns:xlink="http://www.w3.org/1999/xlink" content-type="institution" xlink:title="Institute of Ecology &amp; Biological Resources, Vietnam Academy of Science &amp; Technology, Hanoi, Vietnam" xlink:type="simple">IEBR</abbrev>). <named-content xmlns:xlink="http://www.w3.org/1999/xlink" content-type="specimen-count" xlink:type="simple">1 ♀</named-content>, “S. <bold>Vietnam</bold>: Dóng Nai, Cát Tiên N. P.; Mal. traps 14–19, c. 100 m, <named-content xmlns:xlink="http://www.w3.org/1999/xlink" content-type="date" xlink:type="simple">13–20.v.2007</named-content>, C. v. Achterberg &amp; R. de Vries, <named-content xmlns:xlink="http://www.w3.org/1999/xlink" content-type="dwc:institutional_code" xlink:type="simple">RMNH</named-content>’07”; <named-content xmlns:xlink="http://www.w3.org/1999/xlink" content-type="specimen-count" xlink:type="simple">1 ♀</named-content>, id., but Bird trail, Malaise traps 30–35, <named-content xmlns:xlink="http://www.w3.org/1999/xlink" content-type="date" xlink:type="simple">15–20.v.2007</named-content>; <named-content xmlns:xlink="http://www.w3.org/1999/xlink" content-type="specimen-count" xlink:type="simple">2 ♀</named-content>, id., but Botanical Garden, <named-content xmlns:xlink="http://www.w3.org/1999/xlink" content-type="date" xlink:type="simple">13–20.v.2007</named-content>, Malaise traps 14–19; <named-content xmlns:xlink="http://www.w3.org/1999/xlink" content-type="specimen-count" xlink:type="simple">2 ♀</named-content> + <named-content xmlns:xlink="http://www.w3.org/1999/xlink" content-type="specimen-count" xlink:type="simple">2 ♂</named-content>, id., but Dong trail, <named-content xmlns:xlink="http://www.w3.org/1999/xlink" content-type="date" xlink:type="simple">1–8.iv.2007</named-content>; <named-content xmlns:xlink="http://www.w3.org/1999/xlink" content-type="specimen-count" xlink:type="simple">2 ♂</named-content>, id., but <named-content xmlns:xlink="http://www.w3.org/1999/xlink" content-type="date" xlink:type="simple">9–30.iv.2007</named-content>; <named-content xmlns:xlink="http://www.w3.org/1999/xlink" content-type="specimen-count" xlink:type="simple">2 ♀</named-content> + <named-content xmlns:xlink="http://www.w3.org/1999/xlink" content-type="specimen-count" xlink:type="simple">5 ♂</named-content>, id, but <named-content xmlns:xlink="http://www.w3.org/1999/xlink" content-type="date" xlink:type="simple">9.iv.-19.v.2007</named-content>; <named-content xmlns:xlink="http://www.w3.org/1999/xlink" content-type="specimen-count" xlink:type="simple">1 ♂</named-content>, id., but <named-content xmlns:xlink="http://www.w3.org/1999/xlink" content-type="date" xlink:type="simple">1–9.x.2005</named-content>, <italic><tp:taxon-name><tp:taxon-name-part taxon-name-part-type="genus">Ficus</tp:taxon-name-part></tp:taxon-name></italic> trail, Malaise traps 1–8; <named-content xmlns:xlink="http://www.w3.org/1999/xlink" content-type="specimen-count" xlink:type="simple">1 ♀</named-content> + <named-content xmlns:xlink="http://www.w3.org/1999/xlink" content-type="specimen-count" xlink:type="simple">3 ♂</named-content>, id., but <named-content xmlns:xlink="http://www.w3.org/1999/xlink" content-type="date" xlink:type="simple">19–25.iv.2007</named-content>, Dong trail, Mai Phu Quy &amp; Nguyen Tanh Manh; <named-content xmlns:xlink="http://www.w3.org/1999/xlink" content-type="specimen-count" xlink:type="simple">1 ♀</named-content>, id., but near Head Quarters, <named-content xmlns:xlink="http://www.w3.org/1999/xlink" content-type="date" xlink:type="simple">3–8.x.2005</named-content>; <named-content xmlns:xlink="http://www.w3.org/1999/xlink" content-type="specimen-count" xlink:type="simple">1 ♀</named-content>, “S. Vietnam: Dak Lak, Chu Yang Sin N. P., n[ea]r dam, c. 500 m, Mal[aise] traps, <named-content xmlns:xlink="http://www.w3.org/1999/xlink" content-type="date" xlink:type="simple">3–9.vi.2007</named-content>, C. v. Achterberg &amp; R. de Vries, <named-content xmlns:xlink="http://www.w3.org/1999/xlink" content-type="dwc:institutional_code" xlink:type="simple">RMNH</named-content>’07”.</p></tp:treatment-sec><tp:treatment-sec sec-type="Diagnosis"><title>Diagnosis.</title><p>This species comes very close to <italic><tp:taxon-name><tp:taxon-name-part taxon-name-part-type="genus">Brachymeria</tp:taxon-name-part> <tp:taxon-name-part taxon-name-part-type="species">albotibialis</tp:taxon-name-part></tp:taxon-name></italic> (Ashmead) in general colour and in having hind coxa with an inner ventro-mesal tooth. However, it differs from <italic><tp:taxon-name><tp:taxon-name-part taxon-name-part-type="genus">Brachymeria</tp:taxon-name-part> <tp:taxon-name-part taxon-name-part-type="species">albotibialis</tp:taxon-name-part></tp:taxon-name></italic> in having: 1) T1 smooth and shiny (in <italic><tp:taxon-name><tp:taxon-name-part taxon-name-part-type="genus">Brachymeria</tp:taxon-name-part> <tp:taxon-name-part taxon-name-part-type="species">albotibialis</tp:taxon-name-part></tp:taxon-name></italic> T1 shagreened); 2) metasoma ovate and about as long as mesosoma (in <italic><tp:taxon-name><tp:taxon-name-part taxon-name-part-type="genus">Brachymeria</tp:taxon-name-part> <tp:taxon-name-part taxon-name-part-type="species">albotibialis</tp:taxon-name-part></tp:taxon-name></italic> metasoma distinctly shorter than mesosoma, not ovate, T6 subvertical) and 3) area below scrobe with a smooth part (in <italic><tp:taxon-name><tp:taxon-name-part taxon-name-part-type="genus">Brachymeria</tp:taxon-name-part> <tp:taxon-name-part taxon-name-part-type="species">albotibialis</tp:taxon-name-part></tp:taxon-name></italic> area below scrobe without a smooth part).</p></tp:treatment-sec><tp:treatment-sec sec-type="Description"><title>Description</title><p>(based on Vietnamese specimens). ♀, length of body 6.8 mm.</p><p>
              <italic>Colour</italic>. Black with following parts as follows: eyes grayish yellow with reflecting spots; ocelli pale reflecting yellow; all coxae and trochanters concolorous with mesosoma; tegula yellow; all femora black with apices yellow; fore and mid tibiae yellow with a black patch on inner middle part; hind tibia yellow with base and inner ventral marginal area black; all tarsi yellow; telotarsi black; fore wing hyaline with veins dark brown.</p><p>
              <italic>Head</italic>. Width of head in anterior view 1.3 × its height (24:18); head width in dorsal view 2.7 × as long as its length, as wide as mesosoma (excluding tegulae); <abbrev xmlns:xlink="http://www.w3.org/1999/xlink" xlink:title="distance between two posterior ocelli" xlink:type="simple">POL</abbrev> 2.4 × <abbrev xmlns:xlink="http://www.w3.org/1999/xlink" xlink:title="minimum distance between posterior ocelli and eye" xlink:type="simple">OOL</abbrev>; <abbrev xmlns:xlink="http://www.w3.org/1999/xlink" xlink:title="distance between anterior ocellus and posterior ocellus" xlink:type="simple">AOL</abbrev> a little shorter than <abbrev xmlns:xlink="http://www.w3.org/1999/xlink" xlink:title="minimum distance between posterior ocelli and eye" xlink:type="simple">OOL</abbrev> (4:5); width between eyes in dorsal view 2.8 × <abbrev xmlns:xlink="http://www.w3.org/1999/xlink" xlink:title="distance between two posterior ocelli" xlink:type="simple">POL</abbrev>; vertex, occiput and face with umbilicate setigerous close pits, interstices carinate and rugose; pre-orbital carina absent; post-orbital carina present, reaching <!--PageBreak--><!--PageBreak-->geno-temporal margin; area below scrobe with a smooth portion at middle; scrobe reaching anterior ocellus, surface smooth; height of malar space 0.25 × height of eye; eye height 1.8 × its length in profile; anterior genal angle acute, hind genal angle rectangular but widely rounded. Antenna with scape reaching anterior ocellus but not exceeding it; relative L:W of antennal segments: scape = 35:7; pedicel = 5:7; ring segment = 6:1; F1 = 9:8; F2 = 9:9; F3 = 9:9; F4 = 9:9; F5 = 9:10; F6 = 8:10; F7 = 8:10; clava = 15:10.</p><p>
              <italic>Mesosoma</italic>. Median length of pronotum 0.3 × width of pronotum, with close umbilicate pits, interstices narrower than diameter of a pit, rugose and micro-striate, not carinate; mesoscutum length a little over twice median length of pronotum (17:8), with close pits as in pronotum; interstices a little wider on median part of scapula; scutellum a little shorter than mesoscutum (16:17), a little wider than long (18:16), with close umbilicate, setigerous pits, interstices shorter than diameter of a pit, smooth and shiny; scutellum high in profile, abruptly declined posteriorly, apex rather widely explanate, weakly bi-lobed.</p><p>
              <italic>Wings</italic>. Fore wing 2.6 × longer than wide; relative length of fore wing veins: <abbrev xmlns:xlink="http://www.w3.org/1999/xlink" xlink:title="submarginal vein" xlink:type="simple">SMV</abbrev> = 28; <abbrev xmlns:xlink="http://www.w3.org/1999/xlink" xlink:title="marginal vein" xlink:type="simple">MV</abbrev> = 15; <abbrev xmlns:xlink="http://www.w3.org/1999/xlink" xlink:title="postmarginal vein" xlink:type="simple">PMV</abbrev> = 7; <abbrev xmlns:xlink="http://www.w3.org/1999/xlink" xlink:title="stigmal vein" xlink:type="simple">STV</abbrev> = 3.</p><p>
              <italic>Legs</italic>. Hind coxa strongly and densely punctate on ventral side with a tooth on inner ventral side; hind femur 1.9 × as long as its width, minutely densely punctate and densely pubescent on outer and inner sides, inner basal tooth absent, outer ventral margin with a row of 9 differently sized teeth.</p><p>
              <italic>Metasoma</italic>. Metasoma subequal in length to mesosoma or slightly longer than mesosoma; T1 slightly reaching beyond middle, smooth and shiny; T2 with setigerous close pits on sides, dorsally with one or 2 rows of minute pits near anterior margin, remaining parts of T2 with extremely minute pit like sculpture; T6 with 8 to 9 cross rows of closely set setigerous pits, interstices with dense micro-sculpture. Ovipositor sheath visible in dorsal view, 0.6–0.7 × as long as epipygium in dorsal view; epipygium 0.4 × as long as T6 in dorsal view.</p><p>
              <italic>Male</italic>. Similar to female but hind coxa without inner ventro-mesal tooth and funicle with trichoid sensillae on ventral side.</p></tp:treatment-sec><tp:treatment-sec sec-type="Hosts"><title>Hosts.</title><p>Polyphagous species, parasitising pupae of a wide range of <tp:taxon-name><tp:taxon-name-part taxon-name-part-type="order">Lepidoptera</tp:taxon-name-part></tp:taxon-name>. Occasionally hyperparasitic on <tp:taxon-name><tp:taxon-name-part taxon-name-part-type="order">Lepidoptera</tp:taxon-name-part></tp:taxon-name> with <tp:taxon-name><tp:taxon-name-part taxon-name-part-type="order">Hymenoptera</tp:taxon-name-part></tp:taxon-name> or <tp:taxon-name><tp:taxon-name-part taxon-name-part-type="order">Diptera</tp:taxon-name-part></tp:taxon-name> (for detailed host lists see <xref ref-type="bibr" rid="B129">Noyes 2011</xref>).</p></tp:treatment-sec><tp:treatment-sec sec-type="Distribution"><title>Distribution.</title><p>Australia, China (including Taiwan), Fiji, Guam, India, Indonesia (Irian, Java), Japan, Korea, Malaysia (Sarawak, Palau), Philippines, Papua New Guinea, U.S.A. and Vietnam.</p></tp:treatment-sec><tp:treatment-sec sec-type="Variation"><title>Variation.</title><p>The colour of hind tibia varies greatly in specimens of different regions. In many south eastern forms the black patch of hind tibia is much more pronounced than those of South Indian forms. In Japanese specimens the black colour of hind tibia is more pronounced than any other regional specimens seen by the first author.</p><!--PageBreak--></tp:treatment-sec><tp:treatment-sec><!--Section generated to contain objects referenced in tp:taxon-treatment.--><fig id="F24" position="float" orientation="portrait"><label>Figures 46–47.</label><caption><p>
          <italic><tp:taxon-name><tp:taxon-name-part taxon-name-part-type="genus">Brachymeria</tp:taxon-name-part> <tp:taxon-name-part taxon-name-part-type="species">lasus</tp:taxon-name-part></tp:taxon-name></italic> (Walker), ♀, Vietnam, Cát Tiên N. P. <bold>46</bold> habitus lateral <bold>47</bold> mesonotum dorsal.</p></caption><graphic xmlns:xlink="http://www.w3.org/1999/xlink" xlink:href="zookeys-576-001-g024.jpg" position="float" orientation="portrait" xlink:type="simple" id="oo_83626.jpg"/></fig></tp:treatment-sec><ref-list><ref id="B80"><mixed-citation xmlns:xlink="http://www.w3.org/1999/xlink" xlink:type="simple">
          <person-group><name name-style="western"><surname>Joseph</surname><given-names>KJ</given-names></name><name name-style="western"><surname>Narendran</surname><given-names>TC</given-names></name><name name-style="western"><surname>Joy</surname><given-names>PJ</given-names></name></person-group> (<year>1973</year>) <article-title>Oriental <italic><tp:taxon-name><tp:taxon-name-part taxon-name-part-type="genus">Brachymeria</tp:taxon-name-part></tp:taxon-name></italic>. A monograph on the Oriental species of <italic><tp:taxon-name><tp:taxon-name-part taxon-name-part-type="genus">Brachymeria</tp:taxon-name-part></tp:taxon-name></italic> (<tp:taxon-name><tp:taxon-name-part taxon-name-part-type="order">Hymenoptera</tp:taxon-name-part></tp:taxon-name>: <tp:taxon-name><tp:taxon-name-part taxon-name-part-type="genus">Chalcididae</tp:taxon-name-part></tp:taxon-name>).</article-title> <source>University of Calicut, Zoology Monograph</source> <volume>1</volume>: <fpage>1</fpage>–<lpage>215</lpage>.</mixed-citation></ref><ref id="B9"><mixed-citation xmlns:xlink="http://www.w3.org/1999/xlink" xlink:type="simple">
          <person-group><name name-style="western"><surname>Bouček</surname><given-names>Z</given-names></name></person-group> (<year>1988b</year>) <source>Australasian <tp:taxon-name><tp:taxon-name-part taxon-name-part-type="superfamily">Chalcidoidea</tp:taxon-name-part></tp:taxon-name> (<tp:taxon-name><tp:taxon-name-part taxon-name-part-type="order">Hymenoptera</tp:taxon-name-part></tp:taxon-name>) – A biosystematic revision of genera of fourteen families, with a reclassification of species.</source> <publisher-name>CAB International</publisher-name>, <publisher-loc>Wallingford</publisher-loc>, <size units="page">832 pp</size>.</mixed-citation></ref><ref id="B93"><mixed-citation xmlns:xlink="http://www.w3.org/1999/xlink" xlink:type="simple">
          <person-group><name name-style="western"><surname>Mani</surname><given-names>MS</given-names></name></person-group> (<year>1938</year>) <source>Catalogue of Indian insects – Part 23 – <tp:taxon-name><tp:taxon-name-part taxon-name-part-type="superfamily">Chalcidoidea</tp:taxon-name-part></tp:taxon-name></source>. <publisher-loc>Delhi</publisher-loc>, <size units="page">174 pp</size>.</mixed-citation></ref><ref id="B129"><mixed-citation xmlns:xlink="http://www.w3.org/1999/xlink" xlink:type="simple">
          <person-group><name name-style="western"><surname>Noyes</surname><given-names>JS</given-names></name></person-group> (<year>2011</year>) <source>Universal <tp:taxon-name><tp:taxon-name-part taxon-name-part-type="superfamily">Chalcidoidea</tp:taxon-name-part></tp:taxon-name> Database</source>. <ext-link xlink:type="simple" ext-link-type="uri" xlink:href="http://www.nhm.ac.uk/chalcidoids">http://www.nhm.ac.uk/chalcidoids</ext-link></mixed-citation></ref></ref-list></tp:taxon-treatment>
