# Supplementary material for: Revision of the family Chalcididae (Hymenoptera, Chalcidoidea) from Vietnam, with the description of 13 new species
Source: Zookeys. 2016 Apr 4;(576):1–202. doi: 10.3897/zookeys.576.8177 (PMC4829922; doi:10.3897/zookeys.576.8177)
Supplement: XML Treatment for Brachymeria longiscaposa [file zookeys.576.8177-treatment21.xml]

<!DOCTYPE tp:taxon-treatment
  PUBLIC "-//TaxonX//DTD Taxonomic Treatment Publishing DTD v0 20100105//EN" "tax-treatment-NSO.dtd">
<tp:taxon-treatment xmlns:tp="http://www.plazi.org/taxpub"><tp:treatment-meta><kwd-group><label>Taxon classification</label><kwd><named-content content-type="kingdom">Animalia</named-content></kwd><kwd><named-content content-type="order">Hymenoptera</named-content></kwd><kwd><named-content content-type="family">Chalcididae</named-content></kwd></kwd-group><mixed-citation publication-type="journal"><person-group><name><surname>Narendran</surname><given-names>T. C.</given-names></name><name><surname>van Achterberg</surname><given-names>Cornelis</given-names></name></person-group><article-title>Revision of the family <tp:taxon-name><tp:taxon-name-part taxon-name-part-type="genus">Chalcididae</tp:taxon-name-part></tp:taxon-name> (<tp:taxon-name><tp:taxon-name-part taxon-name-part-type="order">Hymenoptera</tp:taxon-name-part></tp:taxon-name>, <tp:taxon-name><tp:taxon-name-part taxon-name-part-type="superfamily">Chalcidoidea</tp:taxon-name-part></tp:taxon-name>) from Vietnam, with the description of 13 new species</article-title><source>Zookeys</source><day>4</day><month>4</month><year>2016</year><volume>2016</volume><issue>576</issue><fpage>1</fpage><lpage>202</lpage><pub-id pub-id-type="doi">10.3897/zookeys.576.8177</pub-id></mixed-citation></tp:treatment-meta><tp:nomenclature><tp:taxon-name><tp:taxon-name-part taxon-name-part-type="genus">Brachymeria</tp:taxon-name-part>
              <tp:taxon-name-part taxon-name-part-type="species">longiscaposa</tp:taxon-name-part></tp:taxon-name><tp:taxon-authority>Joseph, Narendran &amp; Joy, 1972</tp:taxon-authority><xref ref-type="fig" rid="F25">Figs 48–50</xref><tp:nomenclature-citation-list><tp:nomenclature-citation><tp:taxon-name><tp:taxon-name-part taxon-name-part-type="genus">Brachymeria</tp:taxon-name-part> <tp:taxon-name-part taxon-name-part-type="species">longiscaposa</tp:taxon-name-part></tp:taxon-name><comment> Joseph, Narendran &amp; Joy, 1972: 343–345 (♀, Taiwan (<named-content xmlns:xlink="http://www.w3.org/1999/xlink" content-type="dwc:institutional_code" xlink:type="simple">BPBM</named-content>)), 1973: 343 (keyed and repeated description); <xref ref-type="bibr" rid="B122">Narendran 1989</xref>: 246, 265 (keyed and commented).</comment></tp:nomenclature-citation></tp:nomenclature-citation-list></tp:nomenclature><tp:treatment-sec sec-type="material"><title>Material.</title><p>
              <named-content xmlns:xlink="http://www.w3.org/1999/xlink" content-type="specimen-count" xlink:type="simple">1 ♀</named-content> (<named-content xmlns:xlink="http://www.w3.org/1999/xlink" content-type="dwc:institutional_code" xlink:type="simple">RMNH</named-content>), “S. <bold>Vietnam</bold>: Dóng Nai, Cát Tiên N. P., c. 100 m. <named-content xmlns:xlink="http://www.w3.org/1999/xlink" content-type="date" xlink:type="simple">19–25.iv.2007</named-content>, Mal. traps. Dong trail, Mai Phu Quy &amp; Nguyen Tanh Manh, <named-content xmlns:xlink="http://www.w3.org/1999/xlink" content-type="dwc:institutional_code" xlink:type="simple">RMNH</named-content>’07”; <named-content xmlns:xlink="http://www.w3.org/1999/xlink" content-type="specimen-count" xlink:type="simple">1 ♀</named-content> (<named-content xmlns:xlink="http://www.w3.org/1999/xlink" content-type="dwc:institutional_code" xlink:type="simple">BPBM</named-content>), “Vietnam, <named-content xmlns:xlink="http://www.w3.org/1999/xlink" content-type="date" xlink:type="simple">8–19.vii.1960</named-content>, C.M. Yoshimoto”; <named-content xmlns:xlink="http://www.w3.org/1999/xlink" content-type="specimen-count" xlink:type="simple">1 ♀</named-content> (<named-content xmlns:xlink="http://www.w3.org/1999/xlink" content-type="dwc:institutional_code" xlink:type="simple">BPBM</named-content>), “Vietnam, Fyan (1200 m) <named-content xmlns:xlink="http://www.w3.org/1999/xlink" content-type="date" xlink:type="simple">11.vii.-9.viii.1961</named-content>”.</p></tp:treatment-sec><tp:treatment-sec sec-type="Diagnosis"><title>Diagnosis.</title><p>This species comes near <italic><tp:taxon-name><tp:taxon-name-part taxon-name-part-type="genus">Brachymeria</tp:taxon-name-part> <tp:taxon-name-part taxon-name-part-type="species">secundaria</tp:taxon-name-part></tp:taxon-name></italic> (Ruschka) in the key to species by <xref ref-type="bibr" rid="B122">Narendran (1989)</xref>, but differs from <italic><tp:taxon-name><tp:taxon-name-part taxon-name-part-type="genus">Brachymeria</tp:taxon-name-part> <tp:taxon-name-part taxon-name-part-type="species">secundaria</tp:taxon-name-part></tp:taxon-name></italic> in having: 1) scape longer than combined length of F1, F2, F3 and F4 (in <italic><tp:taxon-name><tp:taxon-name-part taxon-name-part-type="genus">Brachymeria</tp:taxon-name-part> <tp:taxon-name-part taxon-name-part-type="species">secundaria</tp:taxon-name-part></tp:taxon-name></italic> scape shorter than F1, F2, F3 and F4); 2) pre-orbital carina well developed and joining malar ridge (in <italic><tp:taxon-name><tp:taxon-name-part taxon-name-part-type="genus">Brachymeria</tp:taxon-name-part> <tp:taxon-name-part taxon-name-part-type="species">secundaria</tp:taxon-name-part></tp:taxon-name></italic> pre-orbital carina indistinct) and 3) scutellum not high in lateral view, sloping down gently posteriorly (in <italic><tp:taxon-name><tp:taxon-name-part taxon-name-part-type="genus">Brachymeria</tp:taxon-name-part> <tp:taxon-name-part taxon-name-part-type="species">secundaria</tp:taxon-name-part></tp:taxon-name></italic> scutellum high in lateral view, subvertical posteriorly).</p></tp:treatment-sec><tp:treatment-sec sec-type="Description"><title>Description</title><p>(female from Cát Tiên N. P.). ♀, length of body 2.4 mm.</p><p>
              <italic>Colour</italic>. Black with following parts as follows: eye gray with pale yellow reflecting spots; ocelli pale reflecting yellow; tegula pale whitish yellow; antenna black with apex of clava pinkish brown; all coxae concolorous with mesosoma; trochanters dark brown; fore and mid femora black with base and apex pale yellow; hind femur black with apex pale yellow; all tibiae black with base and apex yellow (the yellow colour of base and apex weakly connected dorsally in fore tibia); tarsi yellow; telotarsi brown; arolium white at apex; fore wing hyaline with veins dark brown. Pubescence on body white.</p><p>
              <italic>Head</italic>. Width of head in anterior view 1.2 × its height, width in dorsal view twice its length, equal to width of mesosoma (excluding tegulae); vertex shallowly pitted on <abbrev xmlns:xlink="http://www.w3.org/1999/xlink" xlink:title="distance between two posterior ocelli" xlink:type="simple">POL</abbrev> and adjacent area behind, pits deeper in other parts of vertex; interstices and inside of pits reticulate, and weakly carinate. <abbrev xmlns:xlink="http://www.w3.org/1999/xlink" xlink:title="distance between two posterior ocelli" xlink:type="simple">POL</abbrev> 3 × <abbrev xmlns:xlink="http://www.w3.org/1999/xlink" xlink:title="minimum distance between posterior ocelli and eye" xlink:type="simple">OOL</abbrev>; <abbrev xmlns:xlink="http://www.w3.org/1999/xlink" xlink:title="distance between anterior ocellus and posterior ocellus" xlink:type="simple">AOL</abbrev> 0.5 × <abbrev xmlns:xlink="http://www.w3.org/1999/xlink" xlink:title="distance between two posterior ocelli" xlink:type="simple">POL</abbrev>; interocular distance 4.3 × <abbrev xmlns:xlink="http://www.w3.org/1999/xlink" xlink:title="distance between two posterior ocelli" xlink:type="simple">POL</abbrev>. Scrobe not reaching anterior ocellus parascrobal space shallowly punctate and rugose; area below scrobe with a relatively small smooth area in middle; lateral margins of scrobe slightly produced anteriorly; pre-orbital carina distinct, reaching malar ridge; post-orbital carina reaching geno-temporal margin; height of malar space 0.2 × eye profile; anterior genal angle 70° to the vertical axis; posterior genal angle subvertical and obtuse; eyes very minutely and sparsely pubescent. Antenna with scape not reaching anterior ocellus; radicula 0.2 × length of scape; relative L:W of antennal segments:scape = 16:4; pedicel = 4:4; ring segment = 1:3; F1 = 3:5; F2 = 4:5; F3 = 4:5; F4 = 4:5; F5 = 4:5; F6 = 4:5; F7 = 4:5; clava = 10:5.</p><p>
              <italic>Mesosoma</italic>. Pronotum, mesoscutum and scutellum with close setigerous pits, interstices narrower than half diameter of a pit, weakly carinate, rugose; pronotum 3.1 × as broad as long, as long as mesoscutum (excluding tegulae); posterior margin of pronotum concave; middle lobe of mesoscutum 1.6 × as broad as its length; scutellum as long as mesoscutum, as long as broad and apex rounded; propodeum 70° declining to the vertical axis of scutellum; postspiracular teeth indistinct.</p><p>
              <italic>Wings</italic>. Fore wing 2.7 × longer than wide; relative length of CC = 21; <abbrev xmlns:xlink="http://www.w3.org/1999/xlink" xlink:title="submarginal vein" xlink:type="simple">SMV</abbrev> = 18; parastigma = 3; <abbrev xmlns:xlink="http://www.w3.org/1999/xlink" xlink:title="marginal vein" xlink:type="simple">MV</abbrev> = 14; <abbrev xmlns:xlink="http://www.w3.org/1999/xlink" xlink:title="postmarginal vein" xlink:type="simple">PMV</abbrev> = 4; <abbrev xmlns:xlink="http://www.w3.org/1999/xlink" xlink:title="stigmal vein" xlink:type="simple">STV</abbrev> = 2.</p><p>
              <italic>Legs</italic>. Hind coxa smooth and shiny dorsally, closely pitted and pubescent on ventral side, ventro-mesal tooth absent; hind femur 1.7 × as long as broad, inner basal tooth absent; outer ventral margin with a row of 10 differently shaped teeth.</p><p>
              <italic>Metasoma</italic>. Metasoma as long as mesosoma in lateral view, 1.7 × as long as its height; T1 smooth and shining, almost reaching middle of metasoma, its posterior <!--PageBreak-->margin straight; T2 faintly shagreened, 0.3 × as long as T1 in dorsal view; T3, T4 and T5 weakly shagreened; T6 reticulate without distinct pits; ovipositor sheath visible in dorsal view.</p><p>
              <italic>Male</italic>. See Joseph, Narendran and Joy (1973).</p></tp:treatment-sec><tp:treatment-sec sec-type="Host"><title>Host.</title><p>Unknown.</p></tp:treatment-sec><tp:treatment-sec sec-type="Distribution"><title>Distribution.</title><p>Vietnam, China (Taiwan).</p></tp:treatment-sec><tp:treatment-sec><!--Section generated to contain objects referenced in tp:taxon-treatment.--><fig id="F25" position="float" orientation="portrait"><label>Figures 48–50.</label><caption><p>
          <italic><tp:taxon-name><tp:taxon-name-part taxon-name-part-type="genus">Brachymeria</tp:taxon-name-part> <tp:taxon-name-part taxon-name-part-type="species">longiscaposa</tp:taxon-name-part></tp:taxon-name></italic> Joseph, Narendran &amp; Joy, ♀, Vietnam, Cát Tiên N. P. <bold>48</bold> habitus lateral <bold>49</bold> head anterior <bold>50</bold> mesonotum dorsal.</p></caption><graphic xmlns:xlink="http://www.w3.org/1999/xlink" xlink:href="zookeys-576-001-g025.jpg" position="float" orientation="portrait" xlink:type="simple" id="oo_83627.jpg"/></fig></tp:treatment-sec><ref-list><ref id="B122"><mixed-citation xmlns:xlink="http://www.w3.org/1999/xlink" xlink:type="simple">
          <person-group><name name-style="western"><surname>Narendran</surname><given-names>TC</given-names></name></person-group> (<year>1989</year>) <article-title>Oriental <tp:taxon-name><tp:taxon-name-part taxon-name-part-type="genus">Chalcididae</tp:taxon-name-part></tp:taxon-name> (<tp:taxon-name><tp:taxon-name-part taxon-name-part-type="order">Hymenoptera</tp:taxon-name-part></tp:taxon-name>: <tp:taxon-name><tp:taxon-name-part taxon-name-part-type="superfamily">Chalcidoidea</tp:taxon-name-part></tp:taxon-name>).</article-title> <source>Zoological Monograph</source>. <publisher-name>Department of Zoology, University of Calicut</publisher-name>, <publisher-loc>Kerala</publisher-loc>, <fpage>1</fpage>–<lpage>441</lpage>.</mixed-citation></ref></ref-list></tp:taxon-treatment>
