# Supplementary material for: Revision of the family Chalcididae (Hymenoptera, Chalcidoidea) from Vietnam, with the description of 13 new species
Source: Zookeys. 2016 Apr 4;(576):1–202. doi: 10.3897/zookeys.576.8177 (PMC4829922; doi:10.3897/zookeys.576.8177)
Supplement: XML Treatment for Brachymeria lugubris [file zookeys.576.8177-treatment22.xml]

<!DOCTYPE tp:taxon-treatment
  PUBLIC "-//TaxonX//DTD Taxonomic Treatment Publishing DTD v0 20100105//EN" "tax-treatment-NSO.dtd">
<tp:taxon-treatment xmlns:tp="http://www.plazi.org/taxpub"><tp:treatment-meta><kwd-group><label>Taxon classification</label><kwd><named-content content-type="kingdom">Animalia</named-content></kwd><kwd><named-content content-type="order">Hymenoptera</named-content></kwd><kwd><named-content content-type="family">Chalcididae</named-content></kwd></kwd-group><mixed-citation publication-type="journal"><person-group><name><surname>Narendran</surname><given-names>T. C.</given-names></name><name><surname>van Achterberg</surname><given-names>Cornelis</given-names></name></person-group><article-title>Revision of the family <tp:taxon-name><tp:taxon-name-part taxon-name-part-type="genus">Chalcididae</tp:taxon-name-part></tp:taxon-name> (<tp:taxon-name><tp:taxon-name-part taxon-name-part-type="order">Hymenoptera</tp:taxon-name-part></tp:taxon-name>, <tp:taxon-name><tp:taxon-name-part taxon-name-part-type="superfamily">Chalcidoidea</tp:taxon-name-part></tp:taxon-name>) from Vietnam, with the description of 13 new species</article-title><source>Zookeys</source><day>4</day><month>4</month><year>2016</year><volume>2016</volume><issue>576</issue><fpage>1</fpage><lpage>202</lpage><pub-id pub-id-type="doi">10.3897/zookeys.576.8177</pub-id></mixed-citation></tp:treatment-meta><tp:nomenclature><tp:taxon-name><tp:taxon-name-part taxon-name-part-type="genus">Brachymeria</tp:taxon-name-part>
              <tp:taxon-name-part taxon-name-part-type="species">lugubris</tp:taxon-name-part></tp:taxon-name><tp:taxon-authority>(Walker, 1871)</tp:taxon-authority><xref ref-type="fig" rid="F26">Fig. 51</xref><!--PageBreak--><tp:nomenclature-citation-list><tp:nomenclature-citation><tp:taxon-name><tp:taxon-name-part taxon-name-part-type="genus">Chalcis</tp:taxon-name-part> <tp:taxon-name-part taxon-name-part-type="species">lugubris</tp:taxon-name-part></tp:taxon-name><comment> Walker, 1871: 49 (♀, China (Hong Kong), (<abbrev xmlns:xlink="http://www.w3.org/1999/xlink" content-type="institution" xlink:title="Natural History Museum, London, England, U.K." xlink:type="simple">BMNH</abbrev>) (lectotype designated by <xref ref-type="bibr" rid="B9">Bouček 1988b</xref>).</comment></tp:nomenclature-citation><tp:nomenclature-citation><tp:taxon-name><tp:taxon-name-part taxon-name-part-type="genus">Brachymeria</tp:taxon-name-part> <tp:taxon-name-part taxon-name-part-type="species">lugubris</tp:taxon-name-part></tp:taxon-name><comment>; Joseph, Narendran &amp; Joy, 1973: 302–304.</comment></tp:nomenclature-citation><tp:nomenclature-citation><tp:taxon-name><tp:taxon-name-part taxon-name-part-type="genus">Chalcis</tp:taxon-name-part> <tp:taxon-name-part taxon-name-part-type="species">atrata</tp:taxon-name-part></tp:taxon-name><comment> Kirby, 1883: 76. (♀, Australia, (<abbrev xmlns:xlink="http://www.w3.org/1999/xlink" content-type="institution" xlink:title="Natural History Museum, London, England, U.K." xlink:type="simple">BMNH</abbrev>) (lectotype designated by Bouček 1988) synonymised with <tp:taxon-name><tp:taxon-name-part taxon-name-part-type="genus">Brachymeria</tp:taxon-name-part> <tp:taxon-name-part taxon-name-part-type="species">lugubris</tp:taxon-name-part></tp:taxon-name> by <xref ref-type="bibr" rid="B9">Bouček 1988b</xref>).</comment></tp:nomenclature-citation></tp:nomenclature-citation-list></tp:nomenclature><tp:treatment-sec sec-type="material"><title>Material.</title><p>
              <named-content xmlns:xlink="http://www.w3.org/1999/xlink" content-type="specimen-count" xlink:type="simple">1 ♀</named-content> (<named-content xmlns:xlink="http://www.w3.org/1999/xlink" content-type="dwc:institutional_code" xlink:type="simple">RMNH</named-content>), “S. <bold>Vietnam</bold>: Dóng Nai, Cát Tiên N. P., c. 100 m., <named-content xmlns:xlink="http://www.w3.org/1999/xlink" content-type="date" xlink:type="simple">15–20.v.2007</named-content>, Mal. traps 30–35, Bird trail, C. v. Achterberg &amp; R. de Vries, <named-content xmlns:xlink="http://www.w3.org/1999/xlink" content-type="dwc:institutional_code" xlink:type="simple">RMNH</named-content>’07”; <named-content xmlns:xlink="http://www.w3.org/1999/xlink" content-type="specimen-count" xlink:type="simple">1 ♀</named-content> (<named-content xmlns:xlink="http://www.w3.org/1999/xlink" content-type="dwc:institutional_code" xlink:type="simple">BPBM</named-content>), “Vietnam, <named-content xmlns:xlink="http://www.w3.org/1999/xlink" content-type="date" xlink:type="simple">28.xi.1960</named-content>, C.M. Yoshimoto”.</p></tp:treatment-sec><tp:treatment-sec sec-type="Diagnosis"><title>Diagnosis.</title><p>
              <italic><tp:taxon-name><tp:taxon-name-part taxon-name-part-type="genus">Brachymeria</tp:taxon-name-part> <tp:taxon-name-part taxon-name-part-type="species">lugubris</tp:taxon-name-part></tp:taxon-name></italic> resembles <italic><tp:taxon-name><tp:taxon-name-part taxon-name-part-type="genus">Brachymeria</tp:taxon-name-part> <tp:taxon-name-part taxon-name-part-type="species">fiskei</tp:taxon-name-part></tp:taxon-name></italic> (Crawford) in general black colour and in having pre- and post-orbital carinae and apex of scutellum emarginate. However, <italic><tp:taxon-name><tp:taxon-name-part taxon-name-part-type="genus">Brachymeria</tp:taxon-name-part> <tp:taxon-name-part taxon-name-part-type="species">lugubris</tp:taxon-name-part></tp:taxon-name></italic> differs from <italic><tp:taxon-name><tp:taxon-name-part taxon-name-part-type="genus">Brachymeria</tp:taxon-name-part> <tp:taxon-name-part taxon-name-part-type="species">fiskei</tp:taxon-name-part></tp:taxon-name></italic> in having 1) scutellum with a median ridge or carina (in <italic><tp:taxon-name><tp:taxon-name-part taxon-name-part-type="genus">Brachymeria</tp:taxon-name-part> <tp:taxon-name-part taxon-name-part-type="species">fiskei</tp:taxon-name-part></tp:taxon-name></italic> scutellum with only a smooth longitudinal area); 2) hind tibia completely black (in <italic><tp:taxon-name><tp:taxon-name-part taxon-name-part-type="genus">Brachymeria</tp:taxon-name-part> <tp:taxon-name-part taxon-name-part-type="species">fiskei</tp:taxon-name-part></tp:taxon-name></italic> hind tibia black with base and apex pale); 3) anterior genal angle obtuse (in <italic><tp:taxon-name><tp:taxon-name-part taxon-name-part-type="genus">Brachymeria</tp:taxon-name-part> <tp:taxon-name-part taxon-name-part-type="species">fiskei</tp:taxon-name-part></tp:taxon-name></italic> anterior genal angle acute) and 4) T1 faintly sculptured (in <italic><tp:taxon-name><tp:taxon-name-part taxon-name-part-type="genus">Brachymeria</tp:taxon-name-part> <tp:taxon-name-part taxon-name-part-type="species">fiskei</tp:taxon-name-part></tp:taxon-name></italic> T1 smooth and shiny).</p></tp:treatment-sec><tp:treatment-sec sec-type="Description"><title>Description.</title><p>♀, length of body 5.5–6.4 mm.</p><p>
              <italic>Colour</italic>. Black; tegula black with yellow margins; hind leg black with minute tan spot at apex of hind femur; inner side of fore and mid tibiae blackish brown. Pubescence dense and silvery.</p><p>
              <italic>Head</italic>. Head with scrobe reaching anterior ocellus; height of malar space 0.3 × height of eye in profile; <abbrev xmlns:xlink="http://www.w3.org/1999/xlink" xlink:title="distance between anterior ocellus and posterior ocellus" xlink:type="simple">AOL</abbrev> a little over 0.3 × <abbrev xmlns:xlink="http://www.w3.org/1999/xlink" xlink:title="distance between two posterior ocelli" xlink:type="simple">POL</abbrev>; interocular distance at vertex about 2.8 × <abbrev xmlns:xlink="http://www.w3.org/1999/xlink" xlink:title="distance between two posterior ocelli" xlink:type="simple">POL</abbrev>; <abbrev xmlns:xlink="http://www.w3.org/1999/xlink" xlink:title="distance between two posterior ocelli" xlink:type="simple">POL</abbrev> a little over twice <abbrev xmlns:xlink="http://www.w3.org/1999/xlink" xlink:title="minimum distance between posterior ocelli and eye" xlink:type="simple">OOL</abbrev>; <abbrev xmlns:xlink="http://www.w3.org/1999/xlink" xlink:title="distance between two posterior ocelli" xlink:type="simple">POL</abbrev> a little over 2.3 × diameter of posterior ocellus. Pre-orbital and post-orbital carinae present; post-orbital carina reaching geno-temporal margin; area below scrobe with a very small (smaller than diameter of anterior ocellus) median smooth portion; lateral ridges of scrobe not produced anteriorly; anterior and posterior genal angles rectangular. Antenna with scape not reaching anterior ocellus; F1 to F5 subequal in size; F6 a little shorter than F5 and a little longer than F7; clava slightly shorter than F6 plus F7 combined, 1.8–2.0 × as long as wide.</p><p>
              <italic>Mesosoma</italic>. Mesosoma with rounded, umbilicate and close pits; interstices narrower than half diameter of a pit and rugose on pronotum and mesoscutum; interstices <!--PageBreak-->on scutellum narrower than diameter of a pit and smooth; scutellum with a median longitudinal ridge or carina; scutellum with apical margin emarginated with dense pubescence.</p><p>
              <italic>Wings</italic>. Fore wing slightly longer than 2.8 × its width; relative length of CC = 47; <abbrev xmlns:xlink="http://www.w3.org/1999/xlink" xlink:title="submarginal vein" xlink:type="simple">SMV</abbrev> = 41; parastigma = 7; <abbrev xmlns:xlink="http://www.w3.org/1999/xlink" xlink:title="marginal vein" xlink:type="simple">MV</abbrev> = 21; <abbrev xmlns:xlink="http://www.w3.org/1999/xlink" xlink:title="postmarginal vein" xlink:type="simple">PMV</abbrev> = 8; <abbrev xmlns:xlink="http://www.w3.org/1999/xlink" xlink:title="stigmal vein" xlink:type="simple">STV</abbrev> = 4.</p><p>
              <italic>Legs</italic>. Hind coxa without an inner ventro-mesal tooth; hind femur 1.7–1.8 × as long as wide, without an inner basal tooth; outer ventral margin with a row of differently sized 12 teeth.</p><p>
              <italic>Metasoma</italic>. Length of metasoma subequal to pronotum, mesoscutum and scutellum combined, a little less than 1.7 × as long as its height; T1 faintly sculptured; T2 with a few punctures at baso-dorsal part, rest of dorsal side with dense micro-sculpture, lateral part punctate and pubescent; T6 with 5 irregular cross rows of shallow pits, interstices and inside of pits rugulose. Ovipositor sheath visible from above.</p></tp:treatment-sec><tp:treatment-sec sec-type="Hosts"><title>Hosts.</title><p>Hyperparasitoid in <tp:taxon-name><tp:taxon-name-part taxon-name-part-type="order">Lepidoptera</tp:taxon-name-part></tp:taxon-name> (<italic><tp:taxon-name><tp:taxon-name-part taxon-name-part-type="genus">Bombyx</tp:taxon-name-part> <tp:taxon-name-part taxon-name-part-type="species">mori</tp:taxon-name-part></tp:taxon-name></italic> Linn. (<tp:taxon-name><tp:taxon-name-part taxon-name-part-type="family">Bombycidae</tp:taxon-name-part></tp:taxon-name>), <italic><tp:taxon-name><tp:taxon-name-part taxon-name-part-type="genus">Hyblaea</tp:taxon-name-part> <tp:taxon-name-part taxon-name-part-type="species">puera</tp:taxon-name-part></tp:taxon-name></italic> Cramer (<tp:taxon-name><tp:taxon-name-part taxon-name-part-type="family">Hyblaeidae</tp:taxon-name-part></tp:taxon-name>), <italic><tp:taxon-name><tp:taxon-name-part taxon-name-part-type="genus">Mahasena</tp:taxon-name-part> <tp:taxon-name-part taxon-name-part-type="species">corbetti</tp:taxon-name-part></tp:taxon-name></italic> Tams (<tp:taxon-name><tp:taxon-name-part taxon-name-part-type="family">Psychidae</tp:taxon-name-part></tp:taxon-name>), <italic><tp:taxon-name><tp:taxon-name-part taxon-name-part-type="genus">Antheraea</tp:taxon-name-part> <tp:taxon-name-part taxon-name-part-type="species">proylei</tp:taxon-name-part></tp:taxon-name></italic> Jolly (<tp:taxon-name><tp:taxon-name-part taxon-name-part-type="family">Saturniidae</tp:taxon-name-part></tp:taxon-name>), <italic><tp:taxon-name><tp:taxon-name-part taxon-name-part-type="genus">Atteva</tp:taxon-name-part> <tp:taxon-name-part taxon-name-part-type="species">fabriciella</tp:taxon-name-part></tp:taxon-name></italic> Swederes (<tp:taxon-name><tp:taxon-name-part taxon-name-part-type="family">Yponomeutidae</tp:taxon-name-part></tp:taxon-name>) and <italic><tp:taxon-name><tp:taxon-name-part taxon-name-part-type="genus">Artona</tp:taxon-name-part> <tp:taxon-name-part taxon-name-part-type="species">catoxantha</tp:taxon-name-part></tp:taxon-name></italic> Hampson (<tp:taxon-name><tp:taxon-name-part taxon-name-part-type="family">Zygaenidae</tp:taxon-name-part></tp:taxon-name>)) with <tp:taxon-name><tp:taxon-name-part taxon-name-part-type="order">Diptera</tp:taxon-name-part></tp:taxon-name> (<tp:taxon-name><tp:taxon-name-part taxon-name-part-type="family">Tachinidae</tp:taxon-name-part></tp:taxon-name>: <italic><tp:taxon-name><tp:taxon-name-part taxon-name-part-type="genus">Bessa</tp:taxon-name-part> <tp:taxon-name-part taxon-name-part-type="species">remota</tp:taxon-name-part></tp:taxon-name></italic> Aldrich, <italic><tp:taxon-name><tp:taxon-name-part taxon-name-part-type="genus">Eozenillia</tp:taxon-name-part> <tp:taxon-name-part taxon-name-part-type="species">equatorialis</tp:taxon-name-part></tp:taxon-name></italic> Townesend, <italic><tp:taxon-name><tp:taxon-name-part taxon-name-part-type="genus">Exorista</tp:taxon-name-part> <tp:taxon-name-part taxon-name-part-type="species">bombycis</tp:taxon-name-part></tp:taxon-name></italic> (Louis), <italic><tp:taxon-name><tp:taxon-name-part taxon-name-part-type="genus">Exorista</tp:taxon-name-part> <tp:taxon-name-part taxon-name-part-type="species">sorbilans</tp:taxon-name-part></tp:taxon-name></italic> (Wiedemann), <italic><tp:taxon-name><tp:taxon-name-part taxon-name-part-type="genus">Trycholyga</tp:taxon-name-part> <tp:taxon-name-part taxon-name-part-type="species">bombycis</tp:taxon-name-part></tp:taxon-name></italic> Beck).</p></tp:treatment-sec><tp:treatment-sec sec-type="Distribution"><title>Distribution.</title><p>Vietnam (new record), Indonesia (Java), China (Hong Kong, Taiwan), Philippines (Joseph, Narendran &amp; Joy 1973); Australia, and Malaysia. (<xref ref-type="bibr" rid="B129">Noyes 2011</xref>).</p><!--PageBreak--></tp:treatment-sec><tp:treatment-sec><!--Section generated to contain objects referenced in tp:taxon-treatment.--><fig id="F26" position="float" orientation="portrait"><label>Figure 51.</label><caption><p>
          <italic><tp:taxon-name><tp:taxon-name-part taxon-name-part-type="genus">Brachymeria</tp:taxon-name-part> <tp:taxon-name-part taxon-name-part-type="species">lugubris</tp:taxon-name-part></tp:taxon-name></italic> (Walker), ♀, Vietnam, Cát Tiên N. P., habitus lateral.</p></caption><graphic xmlns:xlink="http://www.w3.org/1999/xlink" xlink:href="zookeys-576-001-g026.jpg" position="float" orientation="portrait" xlink:type="simple" id="oo_83628.jpg"/></fig></tp:treatment-sec><ref-list><ref id="B9"><mixed-citation xmlns:xlink="http://www.w3.org/1999/xlink" xlink:type="simple">
          <person-group><name name-style="western"><surname>Bouček</surname><given-names>Z</given-names></name></person-group> (<year>1988b</year>) <source>Australasian <tp:taxon-name><tp:taxon-name-part taxon-name-part-type="superfamily">Chalcidoidea</tp:taxon-name-part></tp:taxon-name> (<tp:taxon-name><tp:taxon-name-part taxon-name-part-type="order">Hymenoptera</tp:taxon-name-part></tp:taxon-name>) – A biosystematic revision of genera of fourteen families, with a reclassification of species.</source> <publisher-name>CAB International</publisher-name>, <publisher-loc>Wallingford</publisher-loc>, <size units="page">832 pp</size>.</mixed-citation></ref><ref id="B129"><mixed-citation xmlns:xlink="http://www.w3.org/1999/xlink" xlink:type="simple">
          <person-group><name name-style="western"><surname>Noyes</surname><given-names>JS</given-names></name></person-group> (<year>2011</year>) <source>Universal <tp:taxon-name><tp:taxon-name-part taxon-name-part-type="superfamily">Chalcidoidea</tp:taxon-name-part></tp:taxon-name> Database</source>. <ext-link xlink:type="simple" ext-link-type="uri" xlink:href="http://www.nhm.ac.uk/chalcidoids">http://www.nhm.ac.uk/chalcidoids</ext-link></mixed-citation></ref></ref-list></tp:taxon-treatment>
