# Supplementary material for: Revision of the family Chalcididae (Hymenoptera, Chalcidoidea) from Vietnam, with the description of 13 new species
Source: Zookeys. 2016 Apr 4;(576):1–202. doi: 10.3897/zookeys.576.8177 (PMC4829922; doi:10.3897/zookeys.576.8177)
Supplement: XML Treatment for Brachymeria margaroniae [file zookeys.576.8177-treatment23.xml]

<!DOCTYPE tp:taxon-treatment
  PUBLIC "-//TaxonX//DTD Taxonomic Treatment Publishing DTD v0 20100105//EN" "tax-treatment-NSO.dtd">
<tp:taxon-treatment xmlns:tp="http://www.plazi.org/taxpub"><tp:treatment-meta><kwd-group><label>Taxon classification</label><kwd><named-content content-type="kingdom">Animalia</named-content></kwd><kwd><named-content content-type="order">Hymenoptera</named-content></kwd><kwd><named-content content-type="family">Chalcididae</named-content></kwd></kwd-group><mixed-citation publication-type="journal"><person-group><name><surname>Narendran</surname><given-names>T. C.</given-names></name><name><surname>van Achterberg</surname><given-names>Cornelis</given-names></name></person-group><article-title>Revision of the family <tp:taxon-name><tp:taxon-name-part taxon-name-part-type="genus">Chalcididae</tp:taxon-name-part></tp:taxon-name> (<tp:taxon-name><tp:taxon-name-part taxon-name-part-type="order">Hymenoptera</tp:taxon-name-part></tp:taxon-name>, <tp:taxon-name><tp:taxon-name-part taxon-name-part-type="superfamily">Chalcidoidea</tp:taxon-name-part></tp:taxon-name>) from Vietnam, with the description of 13 new species</article-title><source>Zookeys</source><day>4</day><month>4</month><year>2016</year><volume>2016</volume><issue>576</issue><fpage>1</fpage><lpage>202</lpage><pub-id pub-id-type="doi">10.3897/zookeys.576.8177</pub-id></mixed-citation></tp:treatment-meta><tp:nomenclature><tp:taxon-name><tp:taxon-name-part taxon-name-part-type="genus">Brachymeria</tp:taxon-name-part>
              <tp:taxon-name-part taxon-name-part-type="species">margaroniae</tp:taxon-name-part></tp:taxon-name><tp:taxon-authority>Joseph, Narendran &amp; Joy, 1973</tp:taxon-authority><tp:nomenclature-citation-list><tp:nomenclature-citation><tp:taxon-name><tp:taxon-name-part taxon-name-part-type="genus">Brachymeria</tp:taxon-name-part> <tp:taxon-name-part taxon-name-part-type="species">margaroniae</tp:taxon-name-part></tp:taxon-name><comment> Joseph, Narendran &amp; Joy, 1973: 108 (♂, India (<abbrev xmlns:xlink="http://www.w3.org/1999/xlink" content-type="institution" xlink:title="Natural History Museum, London, England, U.K." xlink:type="simple">BMNH</abbrev>)).</comment></tp:nomenclature-citation><tp:nomenclature-citation><tp:taxon-name><tp:taxon-name-part taxon-name-part-type="genus">Brachymeria</tp:taxon-name-part>
                  (<tp:taxon-name-part taxon-name-part-type="subgenus">Brachymeria</tp:taxon-name-part>)
                  <tp:taxon-name-part taxon-name-part-type="species">josephi</tp:taxon-name-part></tp:taxon-name><comment> Husain &amp; Agarwal, 1982b: 507 (♀, India, Uttar Pradesh (<abbrev xmlns:xlink="http://www.w3.org/1999/xlink" content-type="institution" xlink:title="Zoology Department of Aligarh Muslim University, Aligarh, India" xlink:type="simple">ZDAMU</abbrev>) (synonymised with <tp:taxon-name><tp:taxon-name-part taxon-name-part-type="genus">Brachymeria</tp:taxon-name-part> <tp:taxon-name-part taxon-name-part-type="species">margaroniae</tp:taxon-name-part></tp:taxon-name> Joseph, Narendran &amp; Joy by <xref ref-type="bibr" rid="B122">Narendran 1989</xref>)).</comment></tp:nomenclature-citation></tp:nomenclature-citation-list></tp:nomenclature><tp:treatment-sec sec-type="material"><title>Material.</title><p>
              <named-content xmlns:xlink="http://www.w3.org/1999/xlink" content-type="specimen-count" xlink:type="simple">1 ♀</named-content> (<named-content xmlns:xlink="http://www.w3.org/1999/xlink" content-type="dwc:institutional_code" xlink:type="simple">BPBM</named-content>), “<bold>Vietnam</bold>, <named-content xmlns:xlink="http://www.w3.org/1999/xlink" content-type="date" xlink:type="simple">8-16.xi.1960</named-content>, C.M. Yoshimoto”.</p></tp:treatment-sec><tp:treatment-sec sec-type="Diagnosis"><title>Diagnosis.</title><p>This species comes near <italic><tp:taxon-name><tp:taxon-name-part taxon-name-part-type="genus">Brachymeria</tp:taxon-name-part> <tp:taxon-name-part taxon-name-part-type="species">jayaraji</tp:taxon-name-part></tp:taxon-name></italic> Joseph, Narendran &amp; Joy in having similar colour of hind tibia but differs from <italic><tp:taxon-name><tp:taxon-name-part taxon-name-part-type="genus">Brachymeria</tp:taxon-name-part> <tp:taxon-name-part taxon-name-part-type="species">jayaraji</tp:taxon-name-part></tp:taxon-name></italic> in having: 1) area below scrobe with a raised, smooth, median portion (in <italic><tp:taxon-name><tp:taxon-name-part taxon-name-part-type="genus">Brachymeria</tp:taxon-name-part> <tp:taxon-name-part taxon-name-part-type="species">jayaraji</tp:taxon-name-part></tp:taxon-name></italic> area below scrobe with raised median portion absent) 2) apex of scutellum wide and slightly emarginated (in <italic><tp:taxon-name><tp:taxon-name-part taxon-name-part-type="genus">Brachymeria</tp:taxon-name-part> <tp:taxon-name-part taxon-name-part-type="species">jayaraji</tp:taxon-name-part></tp:taxon-name></italic> apex of scutellum narrower and not at all emarginated) and 3) hind femur black with apex yellow (in <italic><tp:taxon-name><tp:taxon-name-part taxon-name-part-type="genus">Brachymeria</tp:taxon-name-part> <tp:taxon-name-part taxon-name-part-type="species">jayaraji</tp:taxon-name-part></tp:taxon-name></italic> hind femur usually red with a blackish patch near yellow apex).</p></tp:treatment-sec><tp:treatment-sec sec-type="Description"><title>Description.</title><p>♀♂, length of body 3.7–4.0 mm.</p><p>
              <italic>Colour</italic>. Black; tegulae yellow; coxae, trochanters and femora black except the distal tips of femora which are yellow; tibiae yellow except base of hind tibia reddish black extending to distal region along ventral margin with a slight extension in the middle towards dorsal region, tarsi yellowish.</p><p>
              <italic>Head</italic>. Pre-orbital carina faint, almost indistinct; post-orbital carina absent; anterior genal angle nearly rectangular; hind genal angle slightly obtuse and rounded off; area below scrobe with a raised median smooth portion. Antennal scape not exceeding anterior ocellus.</p><p>
              <italic>Mesosoma</italic>. Mesosoma provided with, reticulate, rounded, umbilicate and close pits; interstices of pits narrow and rugose; apex of scutellum very slightly emarginated.</p><p>
              <italic>Wings</italic>. Fore wing a little more than 2.5 × as long as wide; relative length of <abbrev xmlns:xlink="http://www.w3.org/1999/xlink" xlink:title="submarginal vein" xlink:type="simple">SMV</abbrev> = 34; parastigma = 3; <abbrev xmlns:xlink="http://www.w3.org/1999/xlink" xlink:title="marginal vein" xlink:type="simple">MV</abbrev> = 14; <abbrev xmlns:xlink="http://www.w3.org/1999/xlink" xlink:title="postmarginal vein" xlink:type="simple">PMV</abbrev> = 7; <abbrev xmlns:xlink="http://www.w3.org/1999/xlink" xlink:title="stigmal vein" xlink:type="simple">STV</abbrev> = 3.</p><p>
              <italic>Legs</italic>. Hind coxa without an inner ventro-mesal tooth; hind femur about 1.8 × as long as wide, with a row of 11 differently sized teeth on outer ventral margin; basal inner tooth on hind femur absent.</p><p>
              <italic>Metasoma</italic>. Metasoma longer than pronotum, mesoscutum and scutellum combined in ♀, pointed narrow apically. T1 shagreened.</p></tp:treatment-sec><tp:treatment-sec sec-type="Host"><title>Host.</title><p>
              <italic><tp:taxon-name><tp:taxon-name-part taxon-name-part-type="genus">Diaphania</tp:taxon-name-part></tp:taxon-name></italic> (= <italic><tp:taxon-name><tp:taxon-name-part taxon-name-part-type="genus">Margaronia</tp:taxon-name-part></tp:taxon-name></italic>) <italic><tp:taxon-name><tp:taxon-name-part taxon-name-part-type="species">indica</tp:taxon-name-part></tp:taxon-name></italic> (<tp:taxon-name><tp:taxon-name-part taxon-name-part-type="order">Lepidoptera</tp:taxon-name-part></tp:taxon-name>: <tp:taxon-name><tp:taxon-name-part taxon-name-part-type="family">Pyralidae</tp:taxon-name-part></tp:taxon-name>).</p></tp:treatment-sec><tp:treatment-sec sec-type="Distribution"><title>Distribution.</title><p>Vietnam, India and Philippines.</p></tp:treatment-sec><ref-list><ref id="B122"><mixed-citation xmlns:xlink="http://www.w3.org/1999/xlink" xlink:type="simple">
          <person-group><name name-style="western"><surname>Narendran</surname><given-names>TC</given-names></name></person-group> (<year>1989</year>) <article-title>Oriental <tp:taxon-name><tp:taxon-name-part taxon-name-part-type="genus">Chalcididae</tp:taxon-name-part></tp:taxon-name> (<tp:taxon-name><tp:taxon-name-part taxon-name-part-type="order">Hymenoptera</tp:taxon-name-part></tp:taxon-name>: <tp:taxon-name><tp:taxon-name-part taxon-name-part-type="superfamily">Chalcidoidea</tp:taxon-name-part></tp:taxon-name>).</article-title> <source>Zoological Monograph</source>. <publisher-name>Department of Zoology, University of Calicut</publisher-name>, <publisher-loc>Kerala</publisher-loc>, <fpage>1</fpage>–<lpage>441</lpage>.</mixed-citation></ref></ref-list></tp:taxon-treatment>
