# Supplementary material for: Revision of the family Chalcididae (Hymenoptera, Chalcidoidea) from Vietnam, with the description of 13 new species
Source: Zookeys. 2016 Apr 4;(576):1–202. doi: 10.3897/zookeys.576.8177 (PMC4829922; doi:10.3897/zookeys.576.8177)
Supplement: XML Treatment for Brachymeria marmonti [file zookeys.576.8177-treatment24.xml]

<!DOCTYPE tp:taxon-treatment
  PUBLIC "-//TaxonX//DTD Taxonomic Treatment Publishing DTD v0 20100105//EN" "tax-treatment-NSO.dtd">
<tp:taxon-treatment xmlns:tp="http://www.plazi.org/taxpub"><tp:treatment-meta><kwd-group><label>Taxon classification</label><kwd><named-content content-type="kingdom">Animalia</named-content></kwd><kwd><named-content content-type="order">Hymenoptera</named-content></kwd><kwd><named-content content-type="family">Chalcididae</named-content></kwd></kwd-group><mixed-citation publication-type="journal"><person-group><name><surname>Narendran</surname><given-names>T. C.</given-names></name><name><surname>van Achterberg</surname><given-names>Cornelis</given-names></name></person-group><article-title>Revision of the family <tp:taxon-name><tp:taxon-name-part taxon-name-part-type="genus">Chalcididae</tp:taxon-name-part></tp:taxon-name> (<tp:taxon-name><tp:taxon-name-part taxon-name-part-type="order">Hymenoptera</tp:taxon-name-part></tp:taxon-name>, <tp:taxon-name><tp:taxon-name-part taxon-name-part-type="superfamily">Chalcidoidea</tp:taxon-name-part></tp:taxon-name>) from Vietnam, with the description of 13 new species</article-title><source>Zookeys</source><day>4</day><month>4</month><year>2016</year><volume>2016</volume><issue>576</issue><fpage>1</fpage><lpage>202</lpage><pub-id pub-id-type="doi">10.3897/zookeys.576.8177</pub-id></mixed-citation></tp:treatment-meta><tp:nomenclature><tp:taxon-name><tp:taxon-name-part taxon-name-part-type="genus">Brachymeria</tp:taxon-name-part>
              <tp:taxon-name-part taxon-name-part-type="species">marmonti</tp:taxon-name-part></tp:taxon-name><tp:taxon-authority>(Girault, 1924)</tp:taxon-authority><xref ref-type="fig" rid="F27">Figs 52–53</xref><tp:nomenclature-citation-list><tp:nomenclature-citation><tp:taxon-name><tp:taxon-name-part taxon-name-part-type="genus">Chalcis</tp:taxon-name-part> <tp:taxon-name-part taxon-name-part-type="species">marmonti</tp:taxon-name-part></tp:taxon-name><comment> Girault, 1924b: 175 (♀, Australia, Queensland (OMB)).</comment></tp:nomenclature-citation><tp:nomenclature-citation><tp:taxon-name><tp:taxon-name-part taxon-name-part-type="genus">Brachymeria</tp:taxon-name-part> <tp:taxon-name-part taxon-name-part-type="species">marmonti</tp:taxon-name-part></tp:taxon-name><comment>; <xref ref-type="bibr" rid="B122">Narendran 1989</xref>: 253–254; <xref ref-type="bibr" rid="B29">Dahms 1984</xref>: 795; Bouček 1988: 71.</comment></tp:nomenclature-citation><tp:nomenclature-citation><tp:taxon-name><tp:taxon-name-part taxon-name-part-type="genus">Brachymeria</tp:taxon-name-part> <tp:taxon-name-part taxon-name-part-type="species">koduvalliensis</tp:taxon-name-part></tp:taxon-name><comment>; Joseph, Narendran &amp; Joy, 1972: 345 (holotype ♀, <abbrev xmlns:xlink="http://www.w3.org/1999/xlink" content-type="institution" xlink:title="Natural History Museum, London, England, U.K." xlink:type="simple">BMNH</abbrev>) India; synonymised with <tp:taxon-name><tp:taxon-name-part taxon-name-part-type="genus">Brachymeria</tp:taxon-name-part> <tp:taxon-name-part taxon-name-part-type="species">marmonti</tp:taxon-name-part></tp:taxon-name> (Girault) by Bouček 1988).</comment></tp:nomenclature-citation><tp:nomenclature-citation><tp:taxon-name><tp:taxon-name-part taxon-name-part-type="genus">Chalcis</tp:taxon-name-part> <tp:taxon-name-part taxon-name-part-type="species">wittei</tp:taxon-name-part></tp:taxon-name><comment> Schmitz, 1946: 47 (♀?, (Tervuren)) Congo; synonymised with <tp:taxon-name><tp:taxon-name-part taxon-name-part-type="genus">Brachymeria</tp:taxon-name-part> <tp:taxon-name-part taxon-name-part-type="species">marmonti</tp:taxon-name-part></tp:taxon-name> (Girault) by Bouček 1988).</comment></tp:nomenclature-citation></tp:nomenclature-citation-list></tp:nomenclature><tp:treatment-sec sec-type="Material"><title>Material</title><p>(<named-content xmlns:xlink="http://www.w3.org/1999/xlink" content-type="dwc:institutional_code" xlink:type="simple">RMNH</named-content>). <named-content xmlns:xlink="http://www.w3.org/1999/xlink" content-type="specimen-count" xlink:type="simple">1 ♀</named-content>, “S. <bold>Vietnam</bold>: Dóng Nai, Cát Tiên N. P., Dong trail, Mal. traps, c. 100 m, <named-content xmlns:xlink="http://www.w3.org/1999/xlink" content-type="date" xlink:type="simple">1–8.iv.2007</named-content>, Mai Phu Quy &amp; Nguyen Tanh Manh, <named-content xmlns:xlink="http://www.w3.org/1999/xlink" content-type="dwc:institutional_code" xlink:type="simple">RMNH</named-content>’07”.</p></tp:treatment-sec><tp:treatment-sec sec-type="Diagnosis"><title>Diagnosis.</title><p>Similar to <italic><tp:taxon-name><tp:taxon-name-part taxon-name-part-type="genus">Brachymeria</tp:taxon-name-part> <tp:taxon-name-part taxon-name-part-type="species">megaspila</tp:taxon-name-part></tp:taxon-name></italic> (Cameron), but <italic><tp:taxon-name><tp:taxon-name-part taxon-name-part-type="genus">Brachymeria</tp:taxon-name-part> <tp:taxon-name-part taxon-name-part-type="species">marmonti</tp:taxon-name-part></tp:taxon-name></italic> has hind femur black except an ivory patch apically (with large black medial patch and remainder yellow in <italic><tp:taxon-name><tp:taxon-name-part taxon-name-part-type="genus">Brachymeria</tp:taxon-name-part> <tp:taxon-name-part taxon-name-part-type="species">megaspila</tp:taxon-name-part></tp:taxon-name></italic>) and posterior lamella of scutellum evenly convex medio-posteriorly (emarginate medio-posteriorly).</p></tp:treatment-sec><tp:treatment-sec sec-type="Description"><title>Description.</title><p>(♀) Pre- and post-orbital carinae present; scrobe reaching anterior ocellus; scutellum with interspaces between punctures narrower than half diameter of punctures and often carinate; apex of scutellum rounded.</p></tp:treatment-sec><tp:treatment-sec sec-type="Host"><title>Host.</title><p>Hyperparasitoid of <tp:taxon-name><tp:taxon-name-part taxon-name-part-type="order">Lepidoptera</tp:taxon-name-part></tp:taxon-name> through <tp:taxon-name><tp:taxon-name-part taxon-name-part-type="family">Braconidae</tp:taxon-name-part></tp:taxon-name> and <tp:taxon-name><tp:taxon-name-part taxon-name-part-type="family">Ichneumonidae</tp:taxon-name-part></tp:taxon-name>.</p></tp:treatment-sec><tp:treatment-sec sec-type="Distribution"><title>Distribution.</title><p>Afrotropical, Oriental and Australian regions. New record for Vietnam.</p></tp:treatment-sec><tp:treatment-sec><!--Section generated to contain objects referenced in tp:taxon-treatment.--><fig id="F27" position="float" orientation="portrait"><label>Figures 52–53.</label><caption><p>
          <italic><tp:taxon-name><tp:taxon-name-part taxon-name-part-type="genus">Brachymeria</tp:taxon-name-part> <tp:taxon-name-part taxon-name-part-type="species">marmonti</tp:taxon-name-part></tp:taxon-name></italic> (Girault), ♀, Vietnam, Cát Tiên N. P. <bold>52</bold> habitus lateral <bold>53</bold> scutellum dorsal.</p></caption><graphic xmlns:xlink="http://www.w3.org/1999/xlink" xlink:href="zookeys-576-001-g027.jpg" position="float" orientation="portrait" xlink:type="simple" id="oo_83629.jpg"/></fig></tp:treatment-sec><ref-list><ref id="B122"><mixed-citation xmlns:xlink="http://www.w3.org/1999/xlink" xlink:type="simple">
          <person-group><name name-style="western"><surname>Narendran</surname><given-names>TC</given-names></name></person-group> (<year>1989</year>) <article-title>Oriental <tp:taxon-name><tp:taxon-name-part taxon-name-part-type="genus">Chalcididae</tp:taxon-name-part></tp:taxon-name> (<tp:taxon-name><tp:taxon-name-part taxon-name-part-type="order">Hymenoptera</tp:taxon-name-part></tp:taxon-name>: <tp:taxon-name><tp:taxon-name-part taxon-name-part-type="superfamily">Chalcidoidea</tp:taxon-name-part></tp:taxon-name>).</article-title> <source>Zoological Monograph</source>. <publisher-name>Department of Zoology, University of Calicut</publisher-name>, <publisher-loc>Kerala</publisher-loc>, <fpage>1</fpage>–<lpage>441</lpage>.</mixed-citation></ref><ref id="B29"><mixed-citation xmlns:xlink="http://www.w3.org/1999/xlink" xlink:type="simple">
          <person-group><name name-style="western"><surname>Dahms</surname><given-names>EC</given-names></name></person-group> (<year>1984</year>) <article-title>A checklist of the types of Australian <tp:taxon-name><tp:taxon-name-part taxon-name-part-type="order">Hymenoptera</tp:taxon-name-part></tp:taxon-name> described by Alexandre Arsene Girault: III. <tp:taxon-name><tp:taxon-name-part taxon-name-part-type="superfamily">Chalcidoidea</tp:taxon-name-part></tp:taxon-name> species F-M with advisory notes.</article-title> <source>Memoirs of the Queensland Museum</source> <volume>21</volume>: <fpage>579</fpage>–<lpage>842</lpage>.</mixed-citation></ref></ref-list></tp:taxon-treatment>
