# Supplementary material for: Revision of the family Chalcididae (Hymenoptera, Chalcidoidea) from Vietnam, with the description of 13 new species
Source: Zookeys. 2016 Apr 4;(576):1–202. doi: 10.3897/zookeys.576.8177 (PMC4829922; doi:10.3897/zookeys.576.8177)
Supplement: XML Treatment for Brachymeria neowiebesina [file zookeys.576.8177-treatment27.xml]

<!DOCTYPE tp:taxon-treatment
  PUBLIC "-//TaxonX//DTD Taxonomic Treatment Publishing DTD v0 20100105//EN" "tax-treatment-NSO.dtd">
<tp:taxon-treatment xmlns:tp="http://www.plazi.org/taxpub"><tp:treatment-meta><kwd-group><label>Taxon classification</label><kwd><named-content content-type="kingdom">Animalia</named-content></kwd><kwd><named-content content-type="order">Hymenoptera</named-content></kwd><kwd><named-content content-type="family">Chalcididae</named-content></kwd></kwd-group><mixed-citation publication-type="journal"><person-group><name><surname>Narendran</surname><given-names>T. C.</given-names></name><name><surname>van Achterberg</surname><given-names>Cornelis</given-names></name></person-group><article-title>Revision of the family <tp:taxon-name><tp:taxon-name-part taxon-name-part-type="genus">Chalcididae</tp:taxon-name-part></tp:taxon-name> (<tp:taxon-name><tp:taxon-name-part taxon-name-part-type="order">Hymenoptera</tp:taxon-name-part></tp:taxon-name>, <tp:taxon-name><tp:taxon-name-part taxon-name-part-type="superfamily">Chalcidoidea</tp:taxon-name-part></tp:taxon-name>) from Vietnam, with the description of 13 new species</article-title><source>Zookeys</source><day>4</day><month>4</month><year>2016</year><volume>2016</volume><issue>576</issue><fpage>1</fpage><lpage>202</lpage><pub-id pub-id-type="doi">10.3897/zookeys.576.8177</pub-id></mixed-citation></tp:treatment-meta><tp:nomenclature><tp:taxon-name><tp:taxon-name-part taxon-name-part-type="genus">Brachymeria</tp:taxon-name-part>
              <tp:taxon-name-part taxon-name-part-type="species">neowiebesina</tp:taxon-name-part>
              <object-id xmlns:xlink="http://www.w3.org/1999/xlink" content-type="zoobank" xlink:type="simple">http://zoobank.org/9641DCDA-91CA-4DE0-B9B4-6217BF71CBE4</object-id>
            </tp:taxon-name><tp:taxon-status xmlns:xlink="http://www.w3.org/1999/xlink" xlink:type="simple">sp. n.</tp:taxon-status><xref ref-type="fig" rid="F29">Figs 56</xref><xref ref-type="fig" rid="F30">, 57–58</xref></tp:nomenclature><tp:treatment-sec sec-type="type material"><title>Type material.</title><p>Holotype, ♀ (<named-content xmlns:xlink="http://www.w3.org/1999/xlink" content-type="dwc:institutional_code" xlink:type="simple">RMNH</named-content>), “S. <bold>Vietnam</bold>: Dak Lak, Chu Yang Sin N. P., nr dam, c 500 m, <named-content xmlns:xlink="http://www.w3.org/1999/xlink" content-type="date" xlink:type="simple">3–9.vi.2007</named-content>, Mal. traps, C. v. Achterberg &amp; R. de Vries, <named-content xmlns:xlink="http://www.w3.org/1999/xlink" content-type="dwc:institutional_code" xlink:type="simple">RMNH</named-content>’07”. Paratype (<abbrev xmlns:xlink="http://www.w3.org/1999/xlink" content-type="institution" xlink:title="Institute of Ecology &amp; Biological Resources, Vietnam Academy of Science &amp; Technology, Hanoi, Vietnam" xlink:type="simple">IEBR</abbrev>): ♂, “Vietnam: Kom Tum, Chu Mon Ray N. P., Mal. traps, 700–900 m, <named-content xmlns:xlink="http://www.w3.org/1999/xlink" content-type="date" xlink:type="simple">26.ix.-5.x.2006</named-content>, Mal Phu Quy &amp; Nguyen Thanh Manh, <named-content xmlns:xlink="http://www.w3.org/1999/xlink" content-type="dwc:institutional_code" xlink:type="simple">RMNH</named-content>’07”.</p></tp:treatment-sec><tp:treatment-sec sec-type="Diagnosis"><title>Diagnosis.</title><p>This new species comes near <italic><tp:taxon-name><tp:taxon-name-part taxon-name-part-type="genus">Brachymeria</tp:taxon-name-part> <tp:taxon-name-part taxon-name-part-type="species">wiebesina</tp:taxon-name-part></tp:taxon-name></italic> Joseph, Narendran &amp; Joy in general appearance, but differs from it in having: 1) apex of scutellum deeply emarginate and distinctly bi-lobed (in <italic><tp:taxon-name><tp:taxon-name-part taxon-name-part-type="genus">Brachymeria</tp:taxon-name-part> <tp:taxon-name-part taxon-name-part-type="species">wiebesina</tp:taxon-name-part></tp:taxon-name></italic> apex of scutellum weakly emarginate); 2) scape shorter than combined length of F1, F2 and F3 (in <italic><tp:taxon-name><tp:taxon-name-part taxon-name-part-type="genus">Brachymeria</tp:taxon-name-part> <tp:taxon-name-part taxon-name-part-type="species">wiebesina</tp:taxon-name-part></tp:taxon-name></italic> scape as long as F1, F2 and F3 combined); 3) scape yellow and remaining antennal segments black (in <italic><tp:taxon-name><tp:taxon-name-part taxon-name-part-type="genus">Brachymeria</tp:taxon-name-part> <tp:taxon-name-part taxon-name-part-type="species">wiebesina</tp:taxon-name-part></tp:taxon-name></italic> antenna including scape blackish red or brownish black); 4) upper margin of clypeus smoothly curved and not angulate medially (in <italic><tp:taxon-name><tp:taxon-name-part taxon-name-part-type="genus">Brachymeria</tp:taxon-name-part> <tp:taxon-name-part taxon-name-part-type="species">wiebesina</tp:taxon-name-part></tp:taxon-name></italic> upper margin of clypeus angulate medially); 5) clava as long as wide (in <italic><tp:taxon-name><tp:taxon-name-part taxon-name-part-type="genus">Brachymeria</tp:taxon-name-part> <tp:taxon-name-part taxon-name-part-type="species">wiebesina</tp:taxon-name-part></tp:taxon-name></italic> clava about 1.6 × its width); 6) clava shorter than twice length of F7 (in <italic><tp:taxon-name><tp:taxon-name-part taxon-name-part-type="genus">Brachymeria</tp:taxon-name-part> <tp:taxon-name-part taxon-name-part-type="species">wiebesina</tp:taxon-name-part></tp:taxon-name></italic> clava longer than twice length of F7); 7) outer ventral margin of hind femur with 9 teeth (in <italic><tp:taxon-name><tp:taxon-name-part taxon-name-part-type="genus">Brachymeria</tp:taxon-name-part> <tp:taxon-name-part taxon-name-part-type="species">wiebesina</tp:taxon-name-part></tp:taxon-name></italic> outer ventral margin of hind femur with 13 small teeth) and 8) T1 smooth and shiny, without any trace of minute pits (in <italic><tp:taxon-name><tp:taxon-name-part taxon-name-part-type="genus">Brachymeria</tp:taxon-name-part> <tp:taxon-name-part taxon-name-part-type="species">wiebesina</tp:taxon-name-part></tp:taxon-name></italic> T1 with faint minute punctures on medio-posteriorly).</p></tp:treatment-sec><tp:treatment-sec sec-type="Description"><title>Description.</title><p>Holotype, ♀, length of body 3.5 mm.</p><p>
              <italic>Colour</italic>. Black; tegula whitish yellow; antenna black, except yellow scape; fore and hind coxae black, mid coxa brown; all trochanters pale yellowish brown; fore and mid femora dark brown with bases and apices yellow; hind femur black with apex pale yellow; fore tibia yellow with pale brown medially; mid tibia yellow with brown medially; hind tibia dark brown with base and apex pale yellow; tarsi yellow; telotarsi brown; wings hyaline with veins dark brown.</p><p>
              <italic>Head</italic>. Width of head 1.2 × its height in anterior view, 3.1 × its length in dorsal view, as wide as pronotum or mesoscutum (excluding tegulae); parascrobal area not bulging; fronto-vertex 1.4 × eye height in anterior view; malar ridge present; height of malar space 0.4 × eye height in profile; eyes bare; length of eye in profile 0.6 × eye height; pre-orbital and post-orbital carinae present; scrobe not reaching anterior ocellus, separated from anterior ocellus by a diameter of anterior ocellus; <abbrev xmlns:xlink="http://www.w3.org/1999/xlink" xlink:title="distance between two posterior ocelli" xlink:type="simple">POL</abbrev> twice <abbrev xmlns:xlink="http://www.w3.org/1999/xlink" xlink:title="minimum distance between posterior ocelli and eye" xlink:type="simple">OOL</abbrev>; <!--PageBreak--><abbrev xmlns:xlink="http://www.w3.org/1999/xlink" xlink:title="distance between anterior ocellus and posterior ocellus" xlink:type="simple">AOL</abbrev> a little shorter than <abbrev xmlns:xlink="http://www.w3.org/1999/xlink" xlink:title="minimum distance between posterior ocelli and eye" xlink:type="simple">OOL</abbrev> (5:6); <abbrev xmlns:xlink="http://www.w3.org/1999/xlink" xlink:title="diameter of ocellus" xlink:type="simple">LOL</abbrev> equal to <abbrev xmlns:xlink="http://www.w3.org/1999/xlink" xlink:title="minimum distance between posterior ocelli and eye" xlink:type="simple">OOL</abbrev>; upper margin of clypeus smoothly curved, not angulate medially, a row of sparse setae in median third, its upper margin raised and removed from antennal sockets by about twice clypeal height in <!--PageBreak-->middle; interantennal projection with 6 setae on either side, labrum subangulate on distal margin, with scattered setigerous pits; face and vertex with close, umbilicate setigerous pits; interstices between pits carinate; area below antennal toruli with close pits, median smooth area absent. Antenna with scape not reaching anterior ocellus; radicula 0.3 × length of scape; relative L:W of antennal segments:scape = 9:4; pedicel = 3:4; F1 = 4:5; F2 = 4:5; F3 = 4:6; F4 = 3:6; F5 = 4:6; F6 = 3:6; F7 = 3:6; clava = 6:6.</p><p>
              <italic>Mesosoma</italic>. Mesosoma slightly broader than long (23:20); pronotum almost as broad as mesoscutum; pronotum, mesoscutum and scutellum with close, umbilicate, setigerous pits; interstices carinate; pilosity moderately distributed including apex of scutellum, not very densely pubescent; pronotum with anterior carina moderately strong but confined to sublateral thirds of sclerite; notauli with a row of pits; scutellum slightly convex and gradually sloping to apex, its width subequal to its length; in dorsal view apical rim deeply incised in the middle and bi-lobed; propodeum vertical to scutellum, with large deep pits and alveolae; septa of areolation relatively high; postspiracular teeth indistinct; submedian tooth of anterior margin of mesopleuron weakly developed, metapleuron densely pubescent.</p><p>
              <italic>Wings</italic>. Fore wing 2.4 × as long as its width; relative length of CC = 37; <abbrev xmlns:xlink="http://www.w3.org/1999/xlink" xlink:title="submarginal vein" xlink:type="simple">SMV</abbrev> = 32; <abbrev xmlns:xlink="http://www.w3.org/1999/xlink" xlink:title="marginal vein" xlink:type="simple">MV</abbrev> = 19; <abbrev xmlns:xlink="http://www.w3.org/1999/xlink" xlink:title="postmarginal vein" xlink:type="simple">PMV</abbrev> = 5; <abbrev xmlns:xlink="http://www.w3.org/1999/xlink" xlink:title="stigmal vein" xlink:type="simple">STV</abbrev> = 3.</p><p>
              <italic>Legs</italic>. Hind coxa with inner ventro-mesal tooth absent, with close shallow setigerous pits, fully pubescent; hind femur 1.6 × as long as broad (teeth excluded) with 9 ventral marginal teeth, first tooth relatively large, outer disc with close setigerous pits, inner disc with less pits and pubescence.</p><p>
              <italic>Metasoma</italic>. Metasoma ovate; in dorsal view only slightly pointed posteriorly; 0.7 × as wide as long, subequal to length of mesosoma; T1 smooth and shiny, slightly exceeding middle of metasoma, its posterior margin straight; T2 to T5 micro-sculptured and with a single row of setae; T6 with 3–4 cross rows of setigerous pits and pubescence; posterior margins of T2 to T5 concave medially; ovipositor sheath slightly visible in dorsal view, fully pubescent; hypopygium reaching base of T6.</p><p>
              <italic>Male</italic>. Length of body 3.2 mm. Similar to ♀ but metasoma not pointed at apex.</p></tp:treatment-sec><tp:treatment-sec sec-type="Host"><title>Host.</title><p>Unknown.</p></tp:treatment-sec><tp:treatment-sec sec-type="Etymology"><title>Etymology.</title><p>Named after <italic><tp:taxon-name><tp:taxon-name-part taxon-name-part-type="genus">Brachymeria</tp:taxon-name-part> <tp:taxon-name-part taxon-name-part-type="species">wiebesina</tp:taxon-name-part></tp:taxon-name></italic> Joseph, Narendran &amp; Joy, because of its superficial resemblance to that species.</p></tp:treatment-sec><tp:treatment-sec><!--Section generated to contain objects referenced in tp:taxon-treatment.--><fig id="F29" position="float" orientation="portrait"><label>Figure 56.</label><caption><p>
          <italic><tp:taxon-name><tp:taxon-name-part taxon-name-part-type="genus">Brachymeria</tp:taxon-name-part> <tp:taxon-name-part taxon-name-part-type="species">neowiebesina</tp:taxon-name-part></tp:taxon-name></italic> sp. n., ♀, holotype, habitus lateral.</p></caption><graphic xmlns:xlink="http://www.w3.org/1999/xlink" xlink:href="zookeys-576-001-g029.jpg" position="float" orientation="portrait" xlink:type="simple" id="oo_83631.jpg"/></fig><fig id="F30" position="float" orientation="portrait"><label>Figures 57–58.</label><caption><p>
          <italic><tp:taxon-name><tp:taxon-name-part taxon-name-part-type="genus">Brachymeria</tp:taxon-name-part> <tp:taxon-name-part taxon-name-part-type="species">neowiebesina</tp:taxon-name-part></tp:taxon-name></italic> sp. n., ♀, holotype. <bold>57</bold> mesonotum dorsal <bold>58</bold> head anterior.</p></caption><graphic xmlns:xlink="http://www.w3.org/1999/xlink" xlink:href="zookeys-576-001-g030.jpg" position="float" orientation="portrait" xlink:type="simple" id="oo_83633.jpg"/></fig></tp:treatment-sec></tp:taxon-treatment>
