# Supplementary material for: Revision of the family Chalcididae (Hymenoptera, Chalcidoidea) from Vietnam, with the description of 13 new species
Source: Zookeys. 2016 Apr 4;(576):1–202. doi: 10.3897/zookeys.576.8177 (PMC4829922; doi:10.3897/zookeys.576.8177)
Supplement: XML Treatment for Brachymeria podagrica [file zookeys.576.8177-treatment29.xml]

<!DOCTYPE tp:taxon-treatment
  PUBLIC "-//TaxonX//DTD Taxonomic Treatment Publishing DTD v0 20100105//EN" "tax-treatment-NSO.dtd">
<tp:taxon-treatment xmlns:tp="http://www.plazi.org/taxpub"><tp:treatment-meta><kwd-group><label>Taxon classification</label><kwd><named-content content-type="kingdom">Animalia</named-content></kwd><kwd><named-content content-type="order">Hymenoptera</named-content></kwd><kwd><named-content content-type="family">Chalcididae</named-content></kwd></kwd-group><mixed-citation publication-type="journal"><person-group><name><surname>Narendran</surname><given-names>T. C.</given-names></name><name><surname>van Achterberg</surname><given-names>Cornelis</given-names></name></person-group><article-title>Revision of the family <tp:taxon-name><tp:taxon-name-part taxon-name-part-type="genus">Chalcididae</tp:taxon-name-part></tp:taxon-name> (<tp:taxon-name><tp:taxon-name-part taxon-name-part-type="order">Hymenoptera</tp:taxon-name-part></tp:taxon-name>, <tp:taxon-name><tp:taxon-name-part taxon-name-part-type="superfamily">Chalcidoidea</tp:taxon-name-part></tp:taxon-name>) from Vietnam, with the description of 13 new species</article-title><source>Zookeys</source><day>4</day><month>4</month><year>2016</year><volume>2016</volume><issue>576</issue><fpage>1</fpage><lpage>202</lpage><pub-id pub-id-type="doi">10.3897/zookeys.576.8177</pub-id></mixed-citation></tp:treatment-meta><tp:nomenclature><tp:taxon-name><tp:taxon-name-part taxon-name-part-type="genus">Brachymeria</tp:taxon-name-part>
              <tp:taxon-name-part taxon-name-part-type="species">podagrica</tp:taxon-name-part></tp:taxon-name><tp:taxon-authority>(Fabricius, 1787)</tp:taxon-authority><xref ref-type="fig" rid="F31">Figs 59</xref><xref ref-type="fig" rid="F32">, 60–61</xref><!--PageBreak--><tp:nomenclature-citation-list><tp:nomenclature-citation><tp:taxon-name><tp:taxon-name-part taxon-name-part-type="genus">Chalcis</tp:taxon-name-part> <tp:taxon-name-part taxon-name-part-type="species">podagrica</tp:taxon-name-part></tp:taxon-name><comment> Fabricius, 1787: 272 (♀, India, Tamil Nadu, Tranquebar, (lectotype designated by <xref ref-type="bibr" rid="B6">Bouček 1972</xref>) (<named-content xmlns:xlink="http://www.w3.org/1999/xlink" content-type="dwc:institutional_code" xlink:type="simple">ZMUC</named-content>)).</comment></tp:nomenclature-citation><tp:nomenclature-citation><tp:taxon-name><tp:taxon-name-part taxon-name-part-type="genus">Chalcis</tp:taxon-name-part></tp:taxon-name><comment> Fonscolombei Dufour, 1841: 11–19 (♀, France, (lectotype designated by <xref ref-type="bibr" rid="B13">Burks 1936</xref>) (<named-content xmlns:xlink="http://www.w3.org/1999/xlink" content-type="dwc:institutional_code" xlink:type="simple">MNHN</named-content>) (synonymised with <tp:taxon-name><tp:taxon-name-part taxon-name-part-type="genus">Brachymeria</tp:taxon-name-part> <tp:taxon-name-part taxon-name-part-type="species">podagrica</tp:taxon-name-part></tp:taxon-name> by <xref ref-type="bibr" rid="B6">Bouček 1972</xref>)).</comment></tp:nomenclature-citation><!--PageBreak--><tp:nomenclature-citation><tp:taxon-name><tp:taxon-name-part taxon-name-part-type="genus">Chalcis</tp:taxon-name-part></tp:taxon-name><comment> Alphius Walker, 1846: 108. (♂, lectotype (designated by <xref ref-type="bibr" rid="B6">Bouček 1972</xref>), India (<abbrev xmlns:xlink="http://www.w3.org/1999/xlink" content-type="institution" xlink:title="Hope Department, Oxford University, England, U.K." xlink:type="simple">HDOU</abbrev>) (synonymised with <tp:taxon-name><tp:taxon-name-part taxon-name-part-type="genus">Brachymeria</tp:taxon-name-part> <tp:taxon-name-part taxon-name-part-type="species">podagrica</tp:taxon-name-part></tp:taxon-name> by <xref ref-type="bibr" rid="B6">Bouček 1972</xref>)).</comment></tp:nomenclature-citation><tp:nomenclature-citation><tp:taxon-name><tp:taxon-name-part taxon-name-part-type="genus">Chalcis</tp:taxon-name-part> <tp:taxon-name-part taxon-name-part-type="species">xerxena</tp:taxon-name-part></tp:taxon-name><comment> Walker, 1846: 83 (♀, Philippines (lectotype designated by <xref ref-type="bibr" rid="B6">Bouček 1972</xref>) (synonymised with <tp:taxon-name><tp:taxon-name-part taxon-name-part-type="genus">Brachymeria</tp:taxon-name-part> <tp:taxon-name-part taxon-name-part-type="species">podagrica</tp:taxon-name-part></tp:taxon-name> by <xref ref-type="bibr" rid="B6">Bouček 1972</xref>)).</comment></tp:nomenclature-citation><tp:nomenclature-citation><tp:taxon-name><tp:taxon-name-part taxon-name-part-type="genus">Chalcis</tp:taxon-name-part></tp:taxon-name><comment> Amenocles Walker, 1846: 83–84 (♀, Sierra Leone (<abbrev xmlns:xlink="http://www.w3.org/1999/xlink" content-type="institution" xlink:title="Natural History Museum, London, England, U.K." xlink:type="simple">BMNH</abbrev>) (synonymised with <tp:taxon-name><tp:taxon-name-part taxon-name-part-type="genus">Brachymeria</tp:taxon-name-part> <tp:taxon-name-part taxon-name-part-type="species">podagrica</tp:taxon-name-part></tp:taxon-name> by <xref ref-type="bibr" rid="B6">Bouček 1972</xref>)).</comment></tp:nomenclature-citation><tp:nomenclature-citation><tp:taxon-name><tp:taxon-name-part taxon-name-part-type="genus">Chalcis</tp:taxon-name-part> <tp:taxon-name-part taxon-name-part-type="species">restituta</tp:taxon-name-part></tp:taxon-name><comment> Walker, 1862: 351–352 (♀, Jamaica, (lectotype designated by <xref ref-type="bibr" rid="B11">Bouček and Delvare 1992</xref>) (<abbrev xmlns:xlink="http://www.w3.org/1999/xlink" content-type="institution" xlink:title="Natural History Museum, London, England, U.K." xlink:type="simple">BMNH</abbrev>) (synonymised with <tp:taxon-name><tp:taxon-name-part taxon-name-part-type="genus">Brachymeria</tp:taxon-name-part> <tp:taxon-name-part taxon-name-part-type="species">podagrica</tp:taxon-name-part></tp:taxon-name> by <xref ref-type="bibr" rid="B11">Bouček and Delvare 1992</xref>)).</comment></tp:nomenclature-citation><tp:nomenclature-citation><tp:taxon-name><tp:taxon-name-part taxon-name-part-type="genus">Brachymeria</tp:taxon-name-part> <tp:taxon-name-part taxon-name-part-type="species">pulchripes</tp:taxon-name-part></tp:taxon-name><comment> Holmgren, 1868: 436 (♂, Philippines (lectotype designated by <xref ref-type="bibr" rid="B6">Bouček 1972</xref>) (<abbrev xmlns:xlink="http://www.w3.org/1999/xlink" content-type="institution" xlink:title="Natural History Museum, London, England, U.K." xlink:type="simple">BMNH</abbrev>) (synonymised with <tp:taxon-name><tp:taxon-name-part taxon-name-part-type="genus">Brachymeria</tp:taxon-name-part> <tp:taxon-name-part taxon-name-part-type="species">podagrica</tp:taxon-name-part></tp:taxon-name> by <xref ref-type="bibr" rid="B6">Bouček 1972</xref>)).</comment></tp:nomenclature-citation><tp:nomenclature-citation><tp:taxon-name><tp:taxon-name-part taxon-name-part-type="genus">Chalcis</tp:taxon-name-part> <tp:taxon-name-part taxon-name-part-type="species">mansueta</tp:taxon-name-part></tp:taxon-name><comment> Walker, 1871: 48 (♀, Hong Kong (lectotype selected by <xref ref-type="bibr" rid="B6">Bouček 1972</xref>) (<abbrev xmlns:xlink="http://www.w3.org/1999/xlink" content-type="institution" xlink:title="Natural History Museum, London, England, U.K." xlink:type="simple">BMNH</abbrev>) (synonymised with <tp:taxon-name><tp:taxon-name-part taxon-name-part-type="genus">Brachymeria</tp:taxon-name-part> <tp:taxon-name-part taxon-name-part-type="species">podagrica</tp:taxon-name-part></tp:taxon-name> by <xref ref-type="bibr" rid="B6">Bouček 1972</xref>)).</comment></tp:nomenclature-citation><tp:nomenclature-citation><tp:taxon-name><tp:taxon-name-part taxon-name-part-type="genus">Chalcis</tp:taxon-name-part> <tp:taxon-name-part taxon-name-part-type="species">callipes</tp:taxon-name-part></tp:taxon-name><comment> Kirby, 1883: 75 (♀, Japan, (lectotype designated by <xref ref-type="bibr" rid="B6">Bouček 1972</xref>) (<abbrev xmlns:xlink="http://www.w3.org/1999/xlink" content-type="institution" xlink:title="Natural History Museum, London, England, U.K." xlink:type="simple">BMNH</abbrev>) (synonymised with <tp:taxon-name><tp:taxon-name-part taxon-name-part-type="genus">Brachymeria</tp:taxon-name-part> <tp:taxon-name-part taxon-name-part-type="species">podagrica</tp:taxon-name-part></tp:taxon-name> by <xref ref-type="bibr" rid="B6">Bouček 1972</xref>)).</comment></tp:nomenclature-citation><tp:nomenclature-citation><tp:taxon-name><tp:taxon-name-part taxon-name-part-type="genus">Chalcis</tp:taxon-name-part> <tp:taxon-name-part taxon-name-part-type="species">mikado</tp:taxon-name-part></tp:taxon-name><comment> Cameron, 1888: 117 (♀, Japan (lectotype designated by <xref ref-type="bibr" rid="B6">Bouček 1972</xref>) (synonymised with <tp:taxon-name><tp:taxon-name-part taxon-name-part-type="genus">Brachymeria</tp:taxon-name-part> <tp:taxon-name-part taxon-name-part-type="species">podagrica</tp:taxon-name-part></tp:taxon-name> by <xref ref-type="bibr" rid="B6">Bouček 1972</xref>)).</comment></tp:nomenclature-citation><tp:nomenclature-citation><tp:taxon-name><tp:taxon-name-part taxon-name-part-type="genus">Chalcis</tp:taxon-name-part> <tp:taxon-name-part taxon-name-part-type="species">ecentrica</tp:taxon-name-part></tp:taxon-name><comment> Cameron, 1897: 39 (♂, India (lectotype designated by <xref ref-type="bibr" rid="B6">Bouček 1972</xref>) (<abbrev xmlns:xlink="http://www.w3.org/1999/xlink" content-type="institution" xlink:title="Hope Department, Oxford University, England, U.K." xlink:type="simple">HDOU</abbrev>) (synonymised with <tp:taxon-name><tp:taxon-name-part taxon-name-part-type="genus">Brachymeria</tp:taxon-name-part> <tp:taxon-name-part taxon-name-part-type="species">podagrica</tp:taxon-name-part></tp:taxon-name> by <xref ref-type="bibr" rid="B6">Bouček 1972</xref>).</comment></tp:nomenclature-citation><tp:nomenclature-citation><tp:taxon-name><tp:taxon-name-part taxon-name-part-type="genus">Chalcis</tp:taxon-name-part> <tp:taxon-name-part taxon-name-part-type="species">borneanus</tp:taxon-name-part></tp:taxon-name><comment> Cameron, 1905: 52 (Borneo (lectotype designated by <xref ref-type="bibr" rid="B6">Bouček 1972</xref>) (<abbrev xmlns:xlink="http://www.w3.org/1999/xlink" content-type="institution" xlink:title="Natural History Museum, London, England, U.K." xlink:type="simple">BMNH</abbrev>) (synonymised with <tp:taxon-name><tp:taxon-name-part taxon-name-part-type="genus">Brachymeria</tp:taxon-name-part> <tp:taxon-name-part taxon-name-part-type="species">podagrica</tp:taxon-name-part></tp:taxon-name> by <xref ref-type="bibr" rid="B6">Bouček 1972</xref>)).</comment></tp:nomenclature-citation><tp:nomenclature-citation><tp:taxon-name><tp:taxon-name-part taxon-name-part-type="genus">Chalcis</tp:taxon-name-part> <tp:taxon-name-part taxon-name-part-type="species">dipterophaga</tp:taxon-name-part></tp:taxon-name><comment> Girault &amp; Dodd (in Girault), 1915a: 320–321 (♂, Australia (<named-content xmlns:xlink="http://www.w3.org/1999/xlink" content-type="dwc:institutional_code" xlink:type="simple">QMB</named-content>) (synonymised with <tp:taxon-name><tp:taxon-name-part taxon-name-part-type="genus">Brachymeria</tp:taxon-name-part> <tp:taxon-name-part taxon-name-part-type="species">podagrica</tp:taxon-name-part></tp:taxon-name> by <xref ref-type="bibr" rid="B9">Bouček 1988b</xref>)).</comment></tp:nomenclature-citation><tp:nomenclature-citation><tp:taxon-name><tp:taxon-name-part taxon-name-part-type="genus">Chalcis</tp:taxon-name-part> <tp:taxon-name-part taxon-name-part-type="species">garutianus</tp:taxon-name-part></tp:taxon-name><comment> Gunther (in Haller &amp; Gunther), 1936: 73 (♂, Java (lectotype designated by <xref ref-type="bibr" rid="B6">Bouček 1972</xref>) (<abbrev xmlns:xlink="http://www.w3.org/1999/xlink" content-type="institution" xlink:title="WB Biologie, Sektion Forstwirtschaft, Thanrandt, Dresden, Germany" xlink:type="simple">SFTD</abbrev>) (synonymised with <tp:taxon-name><tp:taxon-name-part taxon-name-part-type="genus">Brachymeria</tp:taxon-name-part> <tp:taxon-name-part taxon-name-part-type="species">podagrica</tp:taxon-name-part></tp:taxon-name> by <xref ref-type="bibr" rid="B6">Bouček 1972</xref>)).</comment></tp:nomenclature-citation><tp:nomenclature-citation><tp:taxon-name><tp:taxon-name-part taxon-name-part-type="genus">Brachymeria</tp:taxon-name-part> <tp:taxon-name-part taxon-name-part-type="species">becari</tp:taxon-name-part></tp:taxon-name><comment> Masi, 1929a: 142 (♀, Somalia (<abbrev xmlns:xlink="http://www.w3.org/1999/xlink" content-type="institution" xlink:title="Natural History Museum, London, England, U.K." xlink:type="simple">BMNH</abbrev>) (synonymised with <tp:taxon-name><tp:taxon-name-part taxon-name-part-type="genus">Brachymeria</tp:taxon-name-part> <tp:taxon-name-part taxon-name-part-type="species">podagrica</tp:taxon-name-part></tp:taxon-name> by <xref ref-type="bibr" rid="B118">Narendran 1985</xref>)).</comment></tp:nomenclature-citation><tp:nomenclature-citation><tp:taxon-name><tp:taxon-name-part taxon-name-part-type="genus">Chalcis</tp:taxon-name-part> <tp:taxon-name-part taxon-name-part-type="species">neglecta</tp:taxon-name-part></tp:taxon-name><comment> Masi, 1916: 84 (♀?, Italy (<named-content xmlns:xlink="http://www.w3.org/1999/xlink" content-type="dwc:institutional_code" xlink:type="simple">DEI</named-content>?) (synonymised with <tp:taxon-name><tp:taxon-name-part taxon-name-part-type="genus">Brachymeria</tp:taxon-name-part> <tp:taxon-name-part taxon-name-part-type="species">fonscolombei</tp:taxon-name-part></tp:taxon-name> (Dufour) by <xref ref-type="bibr" rid="B110">Masi 1951</xref>)).</comment></tp:nomenclature-citation><tp:nomenclature-citation><tp:taxon-name><tp:taxon-name-part taxon-name-part-type="genus">Tumidicoxides</tp:taxon-name-part> <tp:taxon-name-part taxon-name-part-type="species">kurandaensis</tp:taxon-name-part></tp:taxon-name><comment> Girault, 1913b: 86 (♀, Australia (<named-content xmlns:xlink="http://www.w3.org/1999/xlink" content-type="dwc:institutional_code" xlink:type="simple">QMB</named-content>) (synonymised with <tp:taxon-name><tp:taxon-name-part taxon-name-part-type="genus">Brachymeria</tp:taxon-name-part> <tp:taxon-name-part taxon-name-part-type="species">podagrica</tp:taxon-name-part></tp:taxon-name> by <xref ref-type="bibr" rid="B9">Bouček 1988b</xref>)).</comment></tp:nomenclature-citation><tp:nomenclature-citation><tp:taxon-name><tp:taxon-name-part taxon-name-part-type="genus">Tumidicoxides</tp:taxon-name-part> <tp:taxon-name-part taxon-name-part-type="species">paucipunctatus</tp:taxon-name-part></tp:taxon-name><comment> Girault, 1915a: 326 (♀, Australia (<named-content xmlns:xlink="http://www.w3.org/1999/xlink" content-type="dwc:institutional_code" xlink:type="simple">QMB</named-content>) (synonymised with <tp:taxon-name><tp:taxon-name-part taxon-name-part-type="genus">Brachymeria</tp:taxon-name-part> <tp:taxon-name-part taxon-name-part-type="species">podagrica</tp:taxon-name-part></tp:taxon-name> by <xref ref-type="bibr" rid="B9">Bouček 1988b</xref>)).</comment></tp:nomenclature-citation><tp:nomenclature-citation><tp:taxon-name><tp:taxon-name-part taxon-name-part-type="genus">Chalcis</tp:taxon-name-part> <tp:taxon-name-part taxon-name-part-type="species">vegai</tp:taxon-name-part></tp:taxon-name><comment> Girault, 1924b: 175 (♀, Australia (<named-content xmlns:xlink="http://www.w3.org/1999/xlink" content-type="dwc:institutional_code" xlink:type="simple">QMB</named-content>) (synonymised with <tp:taxon-name><tp:taxon-name-part taxon-name-part-type="genus">Brachymeria</tp:taxon-name-part> <tp:taxon-name-part taxon-name-part-type="species">podagrica</tp:taxon-name-part></tp:taxon-name> by <xref ref-type="bibr" rid="B9">Bouček 1988b</xref>)).</comment></tp:nomenclature-citation><tp:nomenclature-citation><tp:taxon-name><tp:taxon-name-part taxon-name-part-type="genus">Brachymeria</tp:taxon-name-part>
                  (<tp:taxon-name-part taxon-name-part-type="subgenus">Matsumurameria</tp:taxon-name-part>)
                  <tp:taxon-name-part taxon-name-part-type="species">aligharhensis</tp:taxon-name-part></tp:taxon-name><comment> Husain &amp; Agarwal, 1982b: 499–501 (♀, India, (<abbrev xmlns:xlink="http://www.w3.org/1999/xlink" content-type="institution" xlink:title="Zoology Department of Aligarh Muslim University, Aligarh, India" xlink:type="simple">ZDAMU</abbrev>) (synonymised with <tp:taxon-name><tp:taxon-name-part taxon-name-part-type="genus">Brachymeria</tp:taxon-name-part> <tp:taxon-name-part taxon-name-part-type="species">podagrica</tp:taxon-name-part></tp:taxon-name> by <xref ref-type="bibr" rid="B122">Narendran 1989</xref>)).</comment></tp:nomenclature-citation></tp:nomenclature-citation-list></tp:nomenclature><tp:treatment-sec sec-type="material"><title>Material.</title><p>
              <named-content xmlns:xlink="http://www.w3.org/1999/xlink" content-type="specimen-count" xlink:type="simple">2 ♀</named-content> (<named-content xmlns:xlink="http://www.w3.org/1999/xlink" content-type="dwc:institutional_code" xlink:type="simple">RMNH</named-content>, <abbrev xmlns:xlink="http://www.w3.org/1999/xlink" content-type="institution" xlink:title="Institute of Ecology &amp; Biological Resources, Vietnam Academy of Science &amp; Technology, Hanoi, Vietnam" xlink:type="simple">IEBR</abbrev>), “S. <bold>Vietnam</bold>: Ninh Thuân, Núi Chúa N. P., northeast part, 90–150 m, <named-content xmlns:xlink="http://www.w3.org/1999/xlink" content-type="date" xlink:type="simple">23–30.v.2007</named-content>, Malaise trap, C. v. Achterberg &amp; R. de Vries, <!--PageBreak--><named-content xmlns:xlink="http://www.w3.org/1999/xlink" content-type="dwc:institutional_code" xlink:type="simple">RMNH</named-content>’07”; <named-content xmlns:xlink="http://www.w3.org/1999/xlink" content-type="specimen-count" xlink:type="simple">1 ♀</named-content> (<named-content xmlns:xlink="http://www.w3.org/1999/xlink" content-type="dwc:institutional_code" xlink:type="simple">RMNH</named-content>), “S. Vietnam: Dóng Nai, Cát Tiên N. P., Dong trail, Mal. traps, c. 100 m, <named-content xmlns:xlink="http://www.w3.org/1999/xlink" content-type="date" xlink:type="simple">1–8.iv.2007</named-content>, Mai Phu Quy &amp; Nguyen Tanh Manh, <named-content xmlns:xlink="http://www.w3.org/1999/xlink" content-type="dwc:institutional_code" xlink:type="simple">RMNH</named-content>’07”; <named-content xmlns:xlink="http://www.w3.org/1999/xlink" content-type="specimen-count" xlink:type="simple">15 ♀</named-content> (<named-content xmlns:xlink="http://www.w3.org/1999/xlink" content-type="dwc:institutional_code" xlink:type="simple">BPBM</named-content>), “Vietnam, [locality unknown], <named-content xmlns:xlink="http://www.w3.org/1999/xlink" content-type="date" xlink:type="simple">8–26.xi.1960</named-content> &amp; <named-content xmlns:xlink="http://www.w3.org/1999/xlink" content-type="date" xlink:type="simple">11.xii.1960</named-content>, C.M. Yoshimoto”; <named-content xmlns:xlink="http://www.w3.org/1999/xlink" content-type="specimen-count" xlink:type="simple">2 ♀</named-content> (<named-content xmlns:xlink="http://www.w3.org/1999/xlink" content-type="dwc:institutional_code" xlink:type="simple">BPBM</named-content>) “Vietnam, [locality unknown], <named-content xmlns:xlink="http://www.w3.org/1999/xlink" content-type="date" xlink:type="simple">13.v.1960</named-content>, S. Quate”;<named-content xmlns:xlink="http://www.w3.org/1999/xlink" content-type="specimen-count" xlink:type="simple">1 ♀</named-content> (<named-content xmlns:xlink="http://www.w3.org/1999/xlink" content-type="dwc:institutional_code" xlink:type="simple">BPBM</named-content>), “Vietnam, [locality unknown], <named-content xmlns:xlink="http://www.w3.org/1999/xlink" content-type="date" xlink:type="simple">6.vii.1961</named-content>, N.R. Spencer”.</p></tp:treatment-sec><tp:treatment-sec sec-type="Diagnosis"><title>Diagnosis.</title><p>This species is very close to <italic><tp:taxon-name><tp:taxon-name-part taxon-name-part-type="genus">Brachymeria</tp:taxon-name-part> <tp:taxon-name-part taxon-name-part-type="species">minuta</tp:taxon-name-part></tp:taxon-name></italic> considering the head and the mesosoma and the colour pattern of the hind tibia. However, it differs from <italic><tp:taxon-name><tp:taxon-name-part taxon-name-part-type="genus">Brachymeria</tp:taxon-name-part> <tp:taxon-name-part taxon-name-part-type="species">minuta</tp:taxon-name-part></tp:taxon-name></italic> in having: 1) hind femur 1.8–2.1 × as long as wide (in <italic><tp:taxon-name><tp:taxon-name-part taxon-name-part-type="genus">Brachymeria</tp:taxon-name-part> <tp:taxon-name-part taxon-name-part-type="species">minuta</tp:taxon-name-part></tp:taxon-name></italic> hind femur less than 1.7 × as long as wide); 2) dorsal side of hind femur in lateral view dilated straightly from base to widest part, hence also straightly contracted towards apex so that the dorsal side is weakly angulate (in <italic><tp:taxon-name><tp:taxon-name-part taxon-name-part-type="genus">Brachymeria</tp:taxon-name-part> <tp:taxon-name-part taxon-name-part-type="species">minuta</tp:taxon-name-part></tp:taxon-name></italic> the dorsal side of hind femur in lateral view not dilated but rounded from base to apex); and 3) the apical whitish patch on hind femur is generally limited on outer dorsal side, not extending on to inner side (in <italic><tp:taxon-name><tp:taxon-name-part taxon-name-part-type="genus">Brachymeria</tp:taxon-name-part> <tp:taxon-name-part taxon-name-part-type="species">minuta</tp:taxon-name-part></tp:taxon-name></italic> apical yellow patch extend also to inner side).</p></tp:treatment-sec><tp:treatment-sec sec-type="Description"><title>Description.</title><p>♀, length of body 5–7 mm.</p><p>
              <italic>Colour</italic>. Black with following parts as follows: mandibles brown or dark brown with base and apex often reddish brown; antenna black or blackish brown or reddish sometimes partially or wholly; funicle sometimes faintly reddish; tegulae almost white or pale yellow; fore and mid coxae almost shiny black; hind coxa black or reddish brown; trochanters black or brown or reddish; fore and mid femora black or brownish red with tips pale yellow or creamy white; hind femur brownish red with apex white <!--PageBreak--><!--PageBreak-->or yellow, white colour usually not extending to inner side; fore and mid tibiae reddish brown with pale yellow or white at base and apex; hind tibia reddish brown or black with yellow or white subbasally and apically.</p><p>
              <italic>Head</italic>. Head with pre- and post-orbital carinae present; post-orbital carina reaching geno-temporal margin; scrobe reaching anterior ocellus; area below interantennal projection smooth medially; <abbrev xmlns:xlink="http://www.w3.org/1999/xlink" xlink:title="distance between two posterior ocelli" xlink:type="simple">POL</abbrev> a little over twice <abbrev xmlns:xlink="http://www.w3.org/1999/xlink" xlink:title="minimum distance between posterior ocelli and eye" xlink:type="simple">OOL</abbrev>; <abbrev xmlns:xlink="http://www.w3.org/1999/xlink" xlink:title="distance between anterior ocellus and posterior ocellus" xlink:type="simple">AOL</abbrev> 0.3 × <abbrev xmlns:xlink="http://www.w3.org/1999/xlink" xlink:title="distance between two posterior ocelli" xlink:type="simple">POL</abbrev>; minimum interocular distance at vertex 2.7 × <abbrev xmlns:xlink="http://www.w3.org/1999/xlink" xlink:title="distance between two posterior ocelli" xlink:type="simple">POL</abbrev>. Malar ridge present, height of eye in profile 2.4–3.3 × height of malar space in lateral view; anterior and posterior genal angles rectangular or subrectangular. Antenna: scape not exceeding anterior ocellus, as long as combined length of F1 to F4 or a little shorter; pedicel almost as long as wide; F1 almost as long as wide; F2 to F7 slightly increasing in width and decreasing in length; clava more than twice as long as F7.</p><p>
              <italic>Mesosoma</italic>. Mesosoma distinctly pitted dorsally; pits generally becoming somewhat larger and sparse posteriorly; interstices rather carinate on pronotum but almost flat and smooth on other parts; scutellum rather gently declined posteriorly, apex somewhat widely explanate and reflexed, distinctly emarginate and bi-lobed; propodeum with postspiracular tooth on either side present.</p><p>
              <italic>Wings</italic>. Fore wing 2.6–2.7 × as long as wide. <abbrev xmlns:xlink="http://www.w3.org/1999/xlink" xlink:title="marginal vein" xlink:type="simple">MV</abbrev> 0.5–0.6 × as long as <abbrev xmlns:xlink="http://www.w3.org/1999/xlink" xlink:title="submarginal vein" xlink:type="simple">SMV</abbrev>; <abbrev xmlns:xlink="http://www.w3.org/1999/xlink" xlink:title="postmarginal vein" xlink:type="simple">PMV</abbrev> one-fourth as long as <abbrev xmlns:xlink="http://www.w3.org/1999/xlink" xlink:title="marginal vein" xlink:type="simple">MV</abbrev>, twice as long as <abbrev xmlns:xlink="http://www.w3.org/1999/xlink" xlink:title="stigmal vein" xlink:type="simple">STV</abbrev> or somewhat less.</p><p>
              <italic>Legs</italic>. Hind coxa with distinct dense punctures and pubescence on ventral side, without an inner ventro-mesal tooth; hind femur 1.8–2.1 × as long as wide; with one inner basal tooth or protuberance; outer ventral margin with a row of 9–11 differently sized teeth.</p><p>
              <italic>Metasoma</italic>. Metasoma slightly longer than pronotum, mesoscutum and scutellum combined, widest at middle; T1 smooth; T2 with sparse minute setigerous punctures on baso-dorsal part except narrow part at middle, punctures extending posteriorly at latero-dorsal parts, on dorsal half of lateral parts punctures denser and larger, micro-sculpture distinct; T3 and T4 with transverse line of several setae dorsally with rather dense punctures and setae dorsally of sides, micro-sculpture distinct dorsally and on dorsal half of lateral part; T6 shallowly pitted, micro-sculpture distinct; ovipositor sheath visible in dorsal view.</p><p>
              <italic>Male</italic>. Length of body 3.5–5.0 mm. Legs somewhat darker in colour than in female; funicle with trichoid sensillae on ventral side.</p></tp:treatment-sec><tp:treatment-sec sec-type="Hosts"><title>Hosts.</title><p>Primary parasitoid of blowflies (<tp:taxon-name><tp:taxon-name-part taxon-name-part-type="family">Sarcophagidae</tp:taxon-name-part></tp:taxon-name>) and other <tp:taxon-name><tp:taxon-name-part taxon-name-part-type="order">Diptera</tp:taxon-name-part></tp:taxon-name> viz., <tp:taxon-name><tp:taxon-name-part taxon-name-part-type="family">Calliphoridae</tp:taxon-name-part></tp:taxon-name>, <tp:taxon-name><tp:taxon-name-part taxon-name-part-type="family">Muscidae</tp:taxon-name-part></tp:taxon-name>, <tp:taxon-name><tp:taxon-name-part taxon-name-part-type="family">Tephritidae</tp:taxon-name-part></tp:taxon-name> and of <tp:taxon-name><tp:taxon-name-part taxon-name-part-type="order">Lepidoptera</tp:taxon-name-part></tp:taxon-name> (<tp:taxon-name><tp:taxon-name-part taxon-name-part-type="family">Psychidae</tp:taxon-name-part></tp:taxon-name>, <tp:taxon-name><tp:taxon-name-part taxon-name-part-type="family">Yponomeutidae</tp:taxon-name-part></tp:taxon-name> and <tp:taxon-name><tp:taxon-name-part taxon-name-part-type="family">Lymantriidae</tp:taxon-name-part></tp:taxon-name>).</p></tp:treatment-sec><tp:treatment-sec sec-type="Distribution"><title>Distribution.</title><p>Cosmopolitan (and known from Vietnam).</p></tp:treatment-sec><tp:treatment-sec sec-type="Variation"><title>Variation.</title><p>The size of the interstices of pits on mesoscutum and scutellum are very variable in this species from carinate to wider than diameter of pits. In some very rare cases the hind femur is black with apex yellow and in such cases it is likely to be confused with <italic><tp:taxon-name><tp:taxon-name-part taxon-name-part-type="genus">Brachymeria</tp:taxon-name-part> <tp:taxon-name-part taxon-name-part-type="species">minuta</tp:taxon-name-part></tp:taxon-name></italic> (Linnaeus).</p><!--PageBreak--></tp:treatment-sec><tp:treatment-sec><!--Section generated to contain objects referenced in tp:taxon-treatment.--><fig id="F31" position="float" orientation="portrait"><label>Figure 59.</label><caption><p>
          <italic><tp:taxon-name><tp:taxon-name-part taxon-name-part-type="genus">Brachymeria</tp:taxon-name-part> <tp:taxon-name-part taxon-name-part-type="species">podagrica</tp:taxon-name-part></tp:taxon-name></italic> (Fabricius), ♀, Vietnam, Núi Chúa N. P., habitus lateral.</p></caption><graphic xmlns:xlink="http://www.w3.org/1999/xlink" xlink:href="zookeys-576-001-g031.jpg" position="float" orientation="portrait" xlink:type="simple" id="oo_83634.jpg"/></fig><fig id="F32" position="float" orientation="portrait"><label>Figures 60–61.</label><caption><p>
          <italic><tp:taxon-name><tp:taxon-name-part taxon-name-part-type="genus">Brachymeria</tp:taxon-name-part> <tp:taxon-name-part taxon-name-part-type="species">podagrica</tp:taxon-name-part></tp:taxon-name></italic> (Fabricius), ♀, Vietnam, Núi Chúa N. P. <bold>60</bold> head anterior <bold>61</bold> mesosoma dorsal.</p></caption><graphic xmlns:xlink="http://www.w3.org/1999/xlink" xlink:href="zookeys-576-001-g032.jpg" position="float" orientation="portrait" xlink:type="simple" id="oo_83635.jpg"/></fig></tp:treatment-sec><ref-list><ref id="B6"><mixed-citation xmlns:xlink="http://www.w3.org/1999/xlink" xlink:type="simple">
          <person-group><name name-style="western"><surname>Bouček</surname><given-names>Z</given-names></name></person-group> (<year>1972</year>) <article-title>On some European <tp:taxon-name><tp:taxon-name-part taxon-name-part-type="genus">Chalcididae</tp:taxon-name-part></tp:taxon-name> (<tp:taxon-name><tp:taxon-name-part taxon-name-part-type="order">Hymenoptera</tp:taxon-name-part></tp:taxon-name>) with the description of a new <italic><tp:taxon-name><tp:taxon-name-part taxon-name-part-type="genus">Euchalcis</tp:taxon-name-part></tp:taxon-name></italic> Dufour.</article-title> <source>Entomologist’s Gazette</source> <volume>23</volume>(<issue>4</issue>): <fpage>237</fpage>–<lpage>242</lpage>.</mixed-citation></ref><ref id="B13"><mixed-citation xmlns:xlink="http://www.w3.org/1999/xlink" xlink:type="simple">
          <person-group><name name-style="western"><surname>Burks</surname><given-names>BD</given-names></name></person-group> (<year>1936</year>) <article-title>The Illinois species of <italic><tp:taxon-name><tp:taxon-name-part taxon-name-part-type="genus">Brachymeria</tp:taxon-name-part></tp:taxon-name></italic> (<tp:taxon-name><tp:taxon-name-part taxon-name-part-type="order">Hymenoptera</tp:taxon-name-part></tp:taxon-name>, <tp:taxon-name><tp:taxon-name-part taxon-name-part-type="genus">Chalcididae</tp:taxon-name-part></tp:taxon-name>).</article-title> <source>Transactions of the Illinois State Academy of Science</source> <volume>29</volume>: <fpage>251</fpage>–<lpage>254</lpage>.</mixed-citation></ref><ref id="B11"><mixed-citation xmlns:xlink="http://www.w3.org/1999/xlink" xlink:type="simple">
          <person-group><name name-style="western"><surname>Bouček</surname><given-names>Z</given-names></name><name name-style="western"><surname>Delvare</surname><given-names>G</given-names></name></person-group> (<year>1992</year>) <article-title>On the New World <tp:taxon-name><tp:taxon-name-part taxon-name-part-type="genus">Chalcididae</tp:taxon-name-part></tp:taxon-name> (<tp:taxon-name><tp:taxon-name-part taxon-name-part-type="order">Hymenoptera</tp:taxon-name-part></tp:taxon-name>) (several different papers).</article-title> <source>Memoirs of the American Entomological Institute</source> <volume>53</volume>: <fpage>1</fpage>–<lpage>466</lpage>.</mixed-citation></ref><ref id="B9"><mixed-citation xmlns:xlink="http://www.w3.org/1999/xlink" xlink:type="simple">
          <person-group><name name-style="western"><surname>Bouček</surname><given-names>Z</given-names></name></person-group> (<year>1988b</year>) <source>Australasian <tp:taxon-name><tp:taxon-name-part taxon-name-part-type="superfamily">Chalcidoidea</tp:taxon-name-part></tp:taxon-name> (<tp:taxon-name><tp:taxon-name-part taxon-name-part-type="order">Hymenoptera</tp:taxon-name-part></tp:taxon-name>) – A biosystematic revision of genera of fourteen families, with a reclassification of species.</source> <publisher-name>CAB International</publisher-name>, <publisher-loc>Wallingford</publisher-loc>, <size units="page">832 pp</size>.</mixed-citation></ref><ref id="B118"><mixed-citation xmlns:xlink="http://www.w3.org/1999/xlink" xlink:type="simple">
          <person-group><name name-style="western"><surname>Narendran</surname><given-names>TC</given-names></name></person-group> (<year>1985</year>) <article-title>A taxonomic revision of the chalcid parasites (<tp:taxon-name><tp:taxon-name-part taxon-name-part-type="order">Hymenoptera</tp:taxon-name-part></tp:taxon-name>: <tp:taxon-name><tp:taxon-name-part taxon-name-part-type="superfamily">Chalcidoidea</tp:taxon-name-part></tp:taxon-name>) associated with <italic><tp:taxon-name><tp:taxon-name-part taxon-name-part-type="genus">Opisina</tp:taxon-name-part> <tp:taxon-name-part taxon-name-part-type="species">arenosella</tp:taxon-name-part></tp:taxon-name></italic> Walker (<tp:taxon-name><tp:taxon-name-part taxon-name-part-type="order">Lepidoptera</tp:taxon-name-part></tp:taxon-name>: <tp:taxon-name><tp:taxon-name-part taxon-name-part-type="family">Xylorictidae</tp:taxon-name-part></tp:taxon-name>).</article-title> <source>Entomon</source> <volume>10</volume>(<issue>2</issue>): <fpage>83</fpage>–<lpage>96</lpage>.</mixed-citation></ref><ref id="B110"><mixed-citation xmlns:xlink="http://www.w3.org/1999/xlink" xlink:type="simple">
          <person-group><name name-style="western"><surname>Masi</surname><given-names>L</given-names></name></person-group> (<year>1951</year>) <article-title>Materiali per una monografia delle <italic><tp:taxon-name><tp:taxon-name-part taxon-name-part-type="genus">Brachymeria</tp:taxon-name-part></tp:taxon-name></italic> palearctiche (Hym. <tp:taxon-name><tp:taxon-name-part taxon-name-part-type="superfamily">Chalcidoidea</tp:taxon-name-part></tp:taxon-name>).</article-title> <source>Eos. Revista Española di Entomologia</source>, <publisher-loc>Madrid</publisher-loc>, <issue>Tomo extraordinario</issue>, <fpage>27</fpage>–<lpage>58</lpage>.</mixed-citation></ref><ref id="B122"><mixed-citation xmlns:xlink="http://www.w3.org/1999/xlink" xlink:type="simple">
          <person-group><name name-style="western"><surname>Narendran</surname><given-names>TC</given-names></name></person-group> (<year>1989</year>) <article-title>Oriental <tp:taxon-name><tp:taxon-name-part taxon-name-part-type="genus">Chalcididae</tp:taxon-name-part></tp:taxon-name> (<tp:taxon-name><tp:taxon-name-part taxon-name-part-type="order">Hymenoptera</tp:taxon-name-part></tp:taxon-name>: <tp:taxon-name><tp:taxon-name-part taxon-name-part-type="superfamily">Chalcidoidea</tp:taxon-name-part></tp:taxon-name>).</article-title> <source>Zoological Monograph</source>. <publisher-name>Department of Zoology, University of Calicut</publisher-name>, <publisher-loc>Kerala</publisher-loc>, <fpage>1</fpage>–<lpage>441</lpage>.</mixed-citation></ref></ref-list></tp:taxon-treatment>
