# Supplementary material for: Revision of the family Chalcididae (Hymenoptera, Chalcidoidea) from Vietnam, with the description of 13 new species
Source: Zookeys. 2016 Apr 4;(576):1–202. doi: 10.3897/zookeys.576.8177 (PMC4829922; doi:10.3897/zookeys.576.8177)
Supplement: XML Treatment for Brachymeria scutellocarinata [file zookeys.576.8177-treatment30.xml]

<!DOCTYPE tp:taxon-treatment
  PUBLIC "-//TaxonX//DTD Taxonomic Treatment Publishing DTD v0 20100105//EN" "tax-treatment-NSO.dtd">
<tp:taxon-treatment xmlns:tp="http://www.plazi.org/taxpub"><tp:treatment-meta><kwd-group><label>Taxon classification</label><kwd><named-content content-type="kingdom">Animalia</named-content></kwd><kwd><named-content content-type="order">Hymenoptera</named-content></kwd><kwd><named-content content-type="family">Chalcididae</named-content></kwd></kwd-group><mixed-citation publication-type="journal"><person-group><name><surname>Narendran</surname><given-names>T. C.</given-names></name><name><surname>van Achterberg</surname><given-names>Cornelis</given-names></name></person-group><article-title>Revision of the family <tp:taxon-name><tp:taxon-name-part taxon-name-part-type="genus">Chalcididae</tp:taxon-name-part></tp:taxon-name> (<tp:taxon-name><tp:taxon-name-part taxon-name-part-type="order">Hymenoptera</tp:taxon-name-part></tp:taxon-name>, <tp:taxon-name><tp:taxon-name-part taxon-name-part-type="superfamily">Chalcidoidea</tp:taxon-name-part></tp:taxon-name>) from Vietnam, with the description of 13 new species</article-title><source>Zookeys</source><day>4</day><month>4</month><year>2016</year><volume>2016</volume><issue>576</issue><fpage>1</fpage><lpage>202</lpage><pub-id pub-id-type="doi">10.3897/zookeys.576.8177</pub-id></mixed-citation></tp:treatment-meta><tp:nomenclature><tp:taxon-name><tp:taxon-name-part taxon-name-part-type="genus">Brachymeria</tp:taxon-name-part>
              <tp:taxon-name-part taxon-name-part-type="species">scutellocarinata</tp:taxon-name-part></tp:taxon-name><tp:taxon-authority>Joseph, Narendran &amp; Joy, 1972</tp:taxon-authority><xref ref-type="fig" rid="F33">Figs 62</xref><xref ref-type="fig" rid="F34">, 63–64</xref><tp:nomenclature-citation-list><tp:nomenclature-citation><tp:taxon-name><tp:taxon-name-part taxon-name-part-type="genus">Brachymeria</tp:taxon-name-part> <tp:taxon-name-part taxon-name-part-type="species">scutellocarinata</tp:taxon-name-part></tp:taxon-name><comment> Joseph, Narendran &amp; Joy, 1972: 45 (♀, Java (<named-content xmlns:xlink="http://www.w3.org/1999/xlink" content-type="dwc:institutional_code" xlink:type="simple">RMNH</named-content>)); <xref ref-type="bibr" rid="B122">Narendran 1989</xref>: 241, 255 (keyed and commented).</comment></tp:nomenclature-citation></tp:nomenclature-citation-list></tp:nomenclature><tp:treatment-sec sec-type="material"><title>Material.</title><p>
              <named-content xmlns:xlink="http://www.w3.org/1999/xlink" content-type="specimen-count" xlink:type="simple">1 ♀</named-content> (<named-content xmlns:xlink="http://www.w3.org/1999/xlink" content-type="dwc:institutional_code" xlink:type="simple">RMNH</named-content>), “S. <bold>Vietnam</bold>: Dóng Nai, Cát Tiên N. P., ca 100 m, <named-content xmlns:xlink="http://www.w3.org/1999/xlink" content-type="date" xlink:type="simple">13–20.v.2007</named-content>, Malaise traps 25–29, eco-trail, C. v. Achterberg &amp; R. de Vries, <named-content xmlns:xlink="http://www.w3.org/1999/xlink" content-type="dwc:institutional_code" xlink:type="simple">RMNH</named-content>’07”.</p></tp:treatment-sec><tp:treatment-sec sec-type="Diagnosis"><title>Diagnosis.</title><p>This species comes near <italic><tp:taxon-name><tp:taxon-name-part taxon-name-part-type="genus">Brachymeria</tp:taxon-name-part> <tp:taxon-name-part taxon-name-part-type="species">ambonensis</tp:taxon-name-part></tp:taxon-name></italic> Narendran in the key to species by <xref ref-type="bibr" rid="B122">Narendran (1989)</xref>, but differs from that species in having: 1) scutellum with a single median carina (in <italic><tp:taxon-name><tp:taxon-name-part taxon-name-part-type="genus">Brachymeria</tp:taxon-name-part> <tp:taxon-name-part taxon-name-part-type="species">ambonensis</tp:taxon-name-part></tp:taxon-name></italic> scutellum with more than one longitudinal carina; 2) pre-orbital carina joins scrobal margin (in <italic><tp:taxon-name><tp:taxon-name-part taxon-name-part-type="genus">Brachymeria</tp:taxon-name-part> <tp:taxon-name-part taxon-name-part-type="species">ambonensis</tp:taxon-name-part></tp:taxon-name></italic> pre-orbital carina not meeting scrobal margin); 3) hind tibia yellow (in <italic><tp:taxon-name><tp:taxon-name-part taxon-name-part-type="genus">Brachymeria</tp:taxon-name-part> <tp:taxon-name-part taxon-name-part-type="species">ambonensis</tp:taxon-name-part></tp:taxon-name></italic> hind tibia black with apex yellow) and 4) basal part of hind femur black (in <italic><tp:taxon-name><tp:taxon-name-part taxon-name-part-type="genus">Brachymeria</tp:taxon-name-part> <tp:taxon-name-part taxon-name-part-type="species">ambonensis</tp:taxon-name-part></tp:taxon-name></italic> basal part of hind femur reddish).</p></tp:treatment-sec><tp:treatment-sec sec-type="Description"><title>Description</title><p>(female from Cát Tiên N. P.). ♀, length of body 6.2 mm.</p><p>
              <italic>Colour</italic>. Black with following parts as follows: eyes dull yellow; ocelli pale brownish yellow; tegula pale brownish white; fore and mid trochanters pale brown; apical half of fore and mid femora, apex of hind femur, all tibiae and tarsi whitish yellow; apex of tarsal claws and arolium dark brown; fore wing hyaline, veins dark brown.</p><p>
              <italic>Head</italic>. Width of head in anterior view 1.4 × its height; width in dorsal view 2.5 × its length, subequal in width to mesosoma (excluding tegulae); <abbrev xmlns:xlink="http://www.w3.org/1999/xlink" xlink:title="distance between two posterior ocelli" xlink:type="simple">POL</abbrev> 3 × <abbrev xmlns:xlink="http://www.w3.org/1999/xlink" xlink:title="minimum distance between posterior ocelli and eye" xlink:type="simple">OOL</abbrev>; <abbrev xmlns:xlink="http://www.w3.org/1999/xlink" xlink:title="distance between anterior ocellus and posterior ocellus" xlink:type="simple">AOL</abbrev> equal to <abbrev xmlns:xlink="http://www.w3.org/1999/xlink" xlink:title="minimum distance between posterior ocelli and eye" xlink:type="simple">OOL</abbrev>; interocular space 2.8 × <abbrev xmlns:xlink="http://www.w3.org/1999/xlink" xlink:title="distance between two posterior ocelli" xlink:type="simple">POL</abbrev>; scrobe reaching anterior ocellus; pre-orbital carina running upwards on face from malar ridge and converging and meeting scrobal margin; post-orbital carina present reaching geno-temporal margin; vertex and face with close, setigerous pits, interstices narrow and micro-sculptured, narrower than diameter of a pit; area below interantennal projection with a narrow smooth strip-like area; height of malar space twice eye height in profile; eye height 1.7 × its length in profile; eyes bare; anterior and posterior genal angles subrectangular. Antenna with scape not quite reaching anterior ocellus; radicula 0.2 × length of scape; tip of clava with micro-sensillae. Relative L:W of antennal segments:scape = 20:5; pedicel = 5:5; ring segment = 1:4; F1 = 7:8; F2 = 7:8; F3 = 6:8; F4 = 7:9; F5 = 6:9; F6 = 8:10; F7 = 6:10; clava = 9:10.</p><p>
              <italic>Mesosoma</italic>. Mesosoma with rounded, umbilicate, setigerous, close pits; interstices carinate and rugose; scutellum with a median longitudinal raised ridge; pronotum 3.1 × as broad as long; anterior carina absent medially; middle lobe of mesoscutum 1.2 × its width, longer than scutellum (15:12); scutellum wider than long (15:12), apex shallowly but widely emarginated with a row of dense pubescence; propodeum with large irregular foveolae, vertical to the axis of scutellum; postspiracular tooth indistinct.</p><p>
              <italic>Wings</italic>. Fore wing 2.6 × as long as broad; relative length of CC = 21; <abbrev xmlns:xlink="http://www.w3.org/1999/xlink" xlink:title="submarginal vein" xlink:type="simple">SMV</abbrev> = 17; parastigma = 4; <abbrev xmlns:xlink="http://www.w3.org/1999/xlink" xlink:title="marginal vein" xlink:type="simple">MV</abbrev> = 10; <abbrev xmlns:xlink="http://www.w3.org/1999/xlink" xlink:title="postmarginal vein" xlink:type="simple">PMV</abbrev> = 3; <abbrev xmlns:xlink="http://www.w3.org/1999/xlink" xlink:title="stigmal vein" xlink:type="simple">STV</abbrev> = 2.</p><p>
              <italic>Legs</italic>. Hind coxa smooth and shiny dorsally, ventrally with dense minute pits and pubescence, inner ventro-mesal tooth on hind coxa absent; hind femur 1.6 × as long as broad, with an inner basal tooth; outer ventral margin of hind femur with a row of 12 differently sized teeth.</p><p>
              <italic>Metasoma</italic>. Metasoma slightly shorter than mesosoma (28:30), 1.5 × as long as high; T1 smooth and shiny, its posterior margin entire; T2 shagreened with setigerous pits on latero-dorsal part, its posterior margin slightly concave; posterior margin of T3 slightly concave, shagreened; T4 smooth and shiny with a row of setae on posterior margin, longer than T3; T5 about half as long as T5, with a setigerous cross row of pits with the posterior margin, posterior margin entire; T6 vertical, with 5–6 cross rows of setigerous pits. Ovipositor sheath not visible in dorsal view.</p><p>
              <italic>Male</italic>. Unknown.</p></tp:treatment-sec><tp:treatment-sec sec-type="Host"><title>Host.</title><p>
              <italic><tp:taxon-name><tp:taxon-name-part taxon-name-part-type="genus">Sturmia</tp:taxon-name-part></tp:taxon-name></italic> sp. (<tp:taxon-name><tp:taxon-name-part taxon-name-part-type="family">Tachinidae</tp:taxon-name-part></tp:taxon-name>) pupa (<xref ref-type="bibr" rid="B122">Narendran 1989</xref>).</p></tp:treatment-sec><tp:treatment-sec sec-type="Distribution"><title>Distribution.</title><p>Vietnam (new record), Indonesia (Java), Malaysia (Borneo), India.</p></tp:treatment-sec><tp:treatment-sec><!--Section generated to contain objects referenced in tp:taxon-treatment.--><fig id="F33" position="float" orientation="portrait"><label>Figure 62.</label><caption><p>
          <italic><tp:taxon-name><tp:taxon-name-part taxon-name-part-type="genus">Brachymeria</tp:taxon-name-part> <tp:taxon-name-part taxon-name-part-type="species">scutellocarinata</tp:taxon-name-part></tp:taxon-name></italic> Joseph, Narendran &amp; Joy, ♀, Vietnam, Cát Tiên N. P., habitus lateral.</p></caption><graphic xmlns:xlink="http://www.w3.org/1999/xlink" xlink:href="zookeys-576-001-g033.jpg" position="float" orientation="portrait" xlink:type="simple" id="oo_83636.jpg"/></fig><fig id="F34" position="float" orientation="portrait"><label>Figures 63–64.</label><caption><p>
          <italic><tp:taxon-name><tp:taxon-name-part taxon-name-part-type="genus">Brachymeria</tp:taxon-name-part> <tp:taxon-name-part taxon-name-part-type="species">scutellocarinata</tp:taxon-name-part></tp:taxon-name></italic> Joseph, Narendran &amp; Joy, ♀, Vietnam, Cát Tiên N. P. <bold>63</bold> mesonotum dorsal <bold>64</bold> head anterior.</p></caption><graphic xmlns:xlink="http://www.w3.org/1999/xlink" xlink:href="zookeys-576-001-g034.jpg" position="float" orientation="portrait" xlink:type="simple" id="oo_83637.jpg"/></fig></tp:treatment-sec><ref-list><ref id="B122"><mixed-citation xmlns:xlink="http://www.w3.org/1999/xlink" xlink:type="simple">
          <person-group><name name-style="western"><surname>Narendran</surname><given-names>TC</given-names></name></person-group> (<year>1989</year>) <article-title>Oriental <tp:taxon-name><tp:taxon-name-part taxon-name-part-type="genus">Chalcididae</tp:taxon-name-part></tp:taxon-name> (<tp:taxon-name><tp:taxon-name-part taxon-name-part-type="order">Hymenoptera</tp:taxon-name-part></tp:taxon-name>: <tp:taxon-name><tp:taxon-name-part taxon-name-part-type="superfamily">Chalcidoidea</tp:taxon-name-part></tp:taxon-name>).</article-title> <source>Zoological Monograph</source>. <publisher-name>Department of Zoology, University of Calicut</publisher-name>, <publisher-loc>Kerala</publisher-loc>, <fpage>1</fpage>–<lpage>441</lpage>.</mixed-citation></ref></ref-list></tp:taxon-treatment>
