# Supplementary material for: Revision of the family Chalcididae (Hymenoptera, Chalcidoidea) from Vietnam, with the description of 13 new species
Source: Zookeys. 2016 Apr 4;(576):1–202. doi: 10.3897/zookeys.576.8177 (PMC4829922; doi:10.3897/zookeys.576.8177)
Supplement: XML Treatment for Brachymeria semirusula [file zookeys.576.8177-treatment31.xml]

<!DOCTYPE tp:taxon-treatment
  PUBLIC "-//TaxonX//DTD Taxonomic Treatment Publishing DTD v0 20100105//EN" "tax-treatment-NSO.dtd">
<tp:taxon-treatment xmlns:tp="http://www.plazi.org/taxpub"><tp:treatment-meta><kwd-group><label>Taxon classification</label><kwd><named-content content-type="kingdom">Animalia</named-content></kwd><kwd><named-content content-type="order">Hymenoptera</named-content></kwd><kwd><named-content content-type="family">Chalcididae</named-content></kwd></kwd-group><mixed-citation publication-type="journal"><person-group><name><surname>Narendran</surname><given-names>T. C.</given-names></name><name><surname>van Achterberg</surname><given-names>Cornelis</given-names></name></person-group><article-title>Revision of the family <tp:taxon-name><tp:taxon-name-part taxon-name-part-type="genus">Chalcididae</tp:taxon-name-part></tp:taxon-name> (<tp:taxon-name><tp:taxon-name-part taxon-name-part-type="order">Hymenoptera</tp:taxon-name-part></tp:taxon-name>, <tp:taxon-name><tp:taxon-name-part taxon-name-part-type="superfamily">Chalcidoidea</tp:taxon-name-part></tp:taxon-name>) from Vietnam, with the description of 13 new species</article-title><source>Zookeys</source><day>4</day><month>4</month><year>2016</year><volume>2016</volume><issue>576</issue><fpage>1</fpage><lpage>202</lpage><pub-id pub-id-type="doi">10.3897/zookeys.576.8177</pub-id></mixed-citation></tp:treatment-meta><tp:nomenclature><tp:taxon-name><tp:taxon-name-part taxon-name-part-type="genus">Brachymeria</tp:taxon-name-part>
              <tp:taxon-name-part taxon-name-part-type="species">semirusula</tp:taxon-name-part>
              <object-id xmlns:xlink="http://www.w3.org/1999/xlink" content-type="zoobank" xlink:type="simple">http://zoobank.org/7D1ED683-ACFF-474C-BC25-D62D4E5E8FDF</object-id>
            </tp:taxon-name><tp:taxon-status xmlns:xlink="http://www.w3.org/1999/xlink" xlink:type="simple">sp. n.</tp:taxon-status><xref ref-type="fig" rid="F35">Figs 65</xref><xref ref-type="fig" rid="F36">, 66–67</xref><!--PageBreak--><!--PageBreak--></tp:nomenclature><tp:treatment-sec sec-type="type material"><title>Type material.</title><p>Holotype, ♀ (<named-content xmlns:xlink="http://www.w3.org/1999/xlink" content-type="dwc:institutional_code" xlink:type="simple">RMNH</named-content>), “S. <bold>Vietnam</bold>: Dak Lak, Chu Yang Sin N. P., n[ea]r dam, c. 500 m, <named-content xmlns:xlink="http://www.w3.org/1999/xlink" content-type="date" xlink:type="simple">3–9.vi.2007</named-content>, Mal. traps, C. v. Achterberg &amp; R. de Vries, <named-content xmlns:xlink="http://www.w3.org/1999/xlink" content-type="dwc:institutional_code" xlink:type="simple">RMNH</named-content>’07”.</p><!--PageBreak--></tp:treatment-sec><tp:treatment-sec sec-type="Diagnosis"><title>Diagnosis.</title><p>This new species resembles <italic><tp:taxon-name><tp:taxon-name-part taxon-name-part-type="genus">Brachymeria</tp:taxon-name-part> <tp:taxon-name-part taxon-name-part-type="species">croceogastralis</tp:taxon-name-part></tp:taxon-name></italic> Joseph, Narendran &amp; Joy in having metasoma with red colour, but differs from <italic><tp:taxon-name><tp:taxon-name-part taxon-name-part-type="genus">Brachymeria</tp:taxon-name-part> <tp:taxon-name-part taxon-name-part-type="species">croceogastralis</tp:taxon-name-part></tp:taxon-name></italic> in having: 1) hind tibia black with a faint brown subbasal spot and yellow apex (in <italic><tp:taxon-name><tp:taxon-name-part taxon-name-part-type="genus">Brachymeria</tp:taxon-name-part> <tp:taxon-name-part taxon-name-part-type="species">croceogastralis</tp:taxon-name-part></tp:taxon-name></italic> hind tibia whitish yellow with 0.4 length of tibia from base black without any subbasal spot and the black colour extending to apex through ventral margin); 2) hind coxa and femur black with apex of femur pale yellow (in <italic><tp:taxon-name><tp:taxon-name-part taxon-name-part-type="genus">Brachymeria</tp:taxon-name-part> <tp:taxon-name-part taxon-name-part-type="species">croceogastralis</tp:taxon-name-part></tp:taxon-name></italic> hind coxa and femur liver brown with apex yellow); 3) T1 not reaching middle of metasoma (in <italic><tp:taxon-name><tp:taxon-name-part taxon-name-part-type="genus">Brachymeria</tp:taxon-name-part> <tp:taxon-name-part taxon-name-part-type="species">croceogastralis</tp:taxon-name-part></tp:taxon-name></italic> T1 reaching middle of metasoma); 4) area below scrobe punctate (in <italic><tp:taxon-name><tp:taxon-name-part taxon-name-part-type="genus">Brachymeria</tp:taxon-name-part> <tp:taxon-name-part taxon-name-part-type="species">croceogastralis</tp:taxon-name-part></tp:taxon-name></italic> area below scrobe narrow and smooth medially; 5) malar space 0.6 × height of eye (in <italic><tp:taxon-name><tp:taxon-name-part taxon-name-part-type="genus">Brachymeria</tp:taxon-name-part> <tp:taxon-name-part taxon-name-part-type="species">croceogastralis</tp:taxon-name-part></tp:taxon-name></italic> malar space 0.3 × height of eye); 6) clava 1.2 × as long as wide (in <italic><tp:taxon-name><tp:taxon-name-part taxon-name-part-type="genus">Brachymeria</tp:taxon-name-part> <tp:taxon-name-part taxon-name-part-type="species">croceogastralis</tp:taxon-name-part></tp:taxon-name></italic> clava 1.6 × as long as wide) and 7) fore wing 2.7 × as long as wide (in <italic><tp:taxon-name><tp:taxon-name-part taxon-name-part-type="genus">Brachymeria</tp:taxon-name-part> <tp:taxon-name-part taxon-name-part-type="species">croceogastralis</tp:taxon-name-part></tp:taxon-name></italic> fore wing less than 2.5 × as long as wide).</p></tp:treatment-sec><tp:treatment-sec sec-type="Description"><title>Description.</title><p>Holotype, ♀, length of body 4.1 mm.</p><p>
              <italic>Colour</italic>. Black with following parts as follows: eyes grayish yellow with reflecting yellow spots; ocelli pale reflecting yellow; antenna reddish pink; tegula whitish yellow; all coxae and femora black with apices of femora yellow; fore and mid tibiae yellow with slight darker patch at middle; hind tibia black with a weak brown subbasal spot and yellow apex; tarsi yellow; metasoma red with black dorsally on median part of T1, and anterior halves of T2 to T5. Pubescence silvery on head and mesosoma but golden on metasoma.</p><!--PageBreak--><p>
              <italic>Head</italic>. Width of head 1.2 × its height in dorsal view, 2.5 × as broad as long in dorsal view, 1.1 × as broad as pronotum; parascrobal area not bulging; fronto-vertex 1.2 × eye height in anterior view; malar ridge present; malar space 0.4 × eye height in profile; pre-orbital carina absent; post-orbital carina slightly branched, reaching geno-temporal <!--PageBreak-->margin; scrobe almost reaching anterior ocellus; <abbrev xmlns:xlink="http://www.w3.org/1999/xlink" xlink:title="distance between two posterior ocelli" xlink:type="simple">POL</abbrev> 2.3 × <abbrev xmlns:xlink="http://www.w3.org/1999/xlink" xlink:title="minimum distance between posterior ocelli and eye" xlink:type="simple">OOL</abbrev>; <abbrev xmlns:xlink="http://www.w3.org/1999/xlink" xlink:title="distance between anterior ocellus and posterior ocellus" xlink:type="simple">AOL</abbrev> equal to <abbrev xmlns:xlink="http://www.w3.org/1999/xlink" xlink:title="minimum distance between posterior ocelli and eye" xlink:type="simple">OOL</abbrev>; <abbrev xmlns:xlink="http://www.w3.org/1999/xlink" xlink:title="diameter of ocellus" xlink:type="simple">LOL</abbrev> a little longer than <abbrev xmlns:xlink="http://www.w3.org/1999/xlink" xlink:title="minimum distance between posterior ocelli and eye" xlink:type="simple">OOL</abbrev> (4:3); width of interocular space 2.9 × <abbrev xmlns:xlink="http://www.w3.org/1999/xlink" xlink:title="distance between two posterior ocelli" xlink:type="simple">POL</abbrev>; face and vertex with close umbilicate, setigerous pits, interstices rugulose, narrower than diameter of a pit; interantennal projection shortly grooved, with 6 setae on either side; upper margin of clypeus angulate medially, not smoothly curved, with scattered pubescence, raised and removed from antennal sockets by about clypeal height in middle. Antennal formula 11173; scape not reaching anterior ocellus; relative L:W of antennal segments:scape = 11:3; pedicel = 2:3; F1 = 4:4; F2 = 3:4; F3 = 3:4; F4 = 3:4; F5 = 3:5; F6 = 3:5; F7 = 3:5; clava = 6:5.</p><p>
              <italic>Mesosoma</italic>. Mesosoma 1.1 × as long as broad (at mesoscutum); mesoscutum as broad as pronotum, interstices carinate and most areas with micro-reticulations; pilosity dense all over including apex of scutellum; pronotum with anterior carina moderately strong, confined to sublateral thirds of sclerite; notauli slightly curved, distinctly groove like with pits; scutellum slightly convex and gradually sloping to apex, its width sub-equal to its length, in dorsal view apical rim slightly emarginate, subvertical to scutellum; propodeum with large deep pits and alveolae; septa of areolation relatively high; postspiracular teeth absent; submedian tooth of anterior margin of mesopleuron distinct; metapleuron densely pubescent.</p><p>
              <italic>Wings</italic>. Fore wing 2.7 × as long as its breadth; relative length of CC = 27; <abbrev xmlns:xlink="http://www.w3.org/1999/xlink" xlink:title="submarginal vein" xlink:type="simple">SMV</abbrev> = 19; <abbrev xmlns:xlink="http://www.w3.org/1999/xlink" xlink:title="marginal vein" xlink:type="simple">MV</abbrev> = 13; <abbrev xmlns:xlink="http://www.w3.org/1999/xlink" xlink:title="postmarginal vein" xlink:type="simple">PMV</abbrev> = 6; <abbrev xmlns:xlink="http://www.w3.org/1999/xlink" xlink:title="stigmal vein" xlink:type="simple">STV</abbrev> = 3.</p><p>
              <italic>Legs</italic>. Hind coxa without any tooth; ventral side closely punctate and pubescent; hind femur twice as long as broad (excluding teeth), with 10 teeth on outer ventral margin, externally and internally densely punctate with dense short pubescence.</p><p>
              <italic>Metasoma</italic>. Metasoma ovate, only slightly pointed posteriorly in dorsal view, 0.7 × as broad as long, subequal to length of mesosoma; T1 slightly shorter than half as long as metasoma, smooth, lateral pubescence very fine with a very few setae present as a small lateral patch; T2 micro-reticulate with a few setigerous pits laterally; T3 to T5 with 2 rows of golden pilosity on each tergite; T6 with 7 cross rows of pits, each pit with a seta, interstices of pits narrower than diameter of a pit, with micro-sculpture; epipygium 0.4 × length of T6, without distinct median carina; ovipositor sheath hardly visible in dorsal view, with a bunch of setae at apex; hypopygium reaching T5.</p><p>
              <italic>Male</italic>. Unknown.</p></tp:treatment-sec><tp:treatment-sec sec-type="Host"><title>Host.</title><p>Unknown.</p></tp:treatment-sec><tp:treatment-sec><!--Section generated to contain objects referenced in tp:taxon-treatment.--><fig id="F35" position="float" orientation="portrait"><label>Figure 65.</label><caption><p>
          <italic><tp:taxon-name><tp:taxon-name-part taxon-name-part-type="genus">Brachymeria</tp:taxon-name-part> <tp:taxon-name-part taxon-name-part-type="species">semirusula</tp:taxon-name-part></tp:taxon-name></italic> sp. n., ♀, holotype, habitus lateral.</p></caption><graphic xmlns:xlink="http://www.w3.org/1999/xlink" xlink:href="zookeys-576-001-g035.jpg" position="float" orientation="portrait" xlink:type="simple" id="oo_83638.jpg"/></fig><fig id="F36" position="float" orientation="portrait"><label>Figures 66–67.</label><caption><p>
          <italic><tp:taxon-name><tp:taxon-name-part taxon-name-part-type="genus">Brachymeria</tp:taxon-name-part> <tp:taxon-name-part taxon-name-part-type="species">semirusula</tp:taxon-name-part></tp:taxon-name></italic> sp. n., ♀, holotype. <bold>66</bold> mesonotum dorsal <bold>67</bold> head anterior.</p></caption><graphic xmlns:xlink="http://www.w3.org/1999/xlink" xlink:href="zookeys-576-001-g036.jpg" position="float" orientation="portrait" xlink:type="simple" id="oo_83639.jpg"/></fig></tp:treatment-sec></tp:taxon-treatment>
