# Supplementary material for: Revision of the family Chalcididae (Hymenoptera, Chalcidoidea) from Vietnam, with the description of 13 new species
Source: Zookeys. 2016 Apr 4;(576):1–202. doi: 10.3897/zookeys.576.8177 (PMC4829922; doi:10.3897/zookeys.576.8177)
Supplement: XML Treatment for Brachymeria shansiensis [file zookeys.576.8177-treatment32.xml]

<!DOCTYPE tp:taxon-treatment
  PUBLIC "-//TaxonX//DTD Taxonomic Treatment Publishing DTD v0 20100105//EN" "tax-treatment-NSO.dtd">
<tp:taxon-treatment xmlns:tp="http://www.plazi.org/taxpub"><tp:treatment-meta><kwd-group><label>Taxon classification</label><kwd><named-content content-type="kingdom">Animalia</named-content></kwd><kwd><named-content content-type="order">Hymenoptera</named-content></kwd><kwd><named-content content-type="family">Chalcididae</named-content></kwd></kwd-group><mixed-citation publication-type="journal"><person-group><name><surname>Narendran</surname><given-names>T. C.</given-names></name><name><surname>van Achterberg</surname><given-names>Cornelis</given-names></name></person-group><article-title>Revision of the family <tp:taxon-name><tp:taxon-name-part taxon-name-part-type="genus">Chalcididae</tp:taxon-name-part></tp:taxon-name> (<tp:taxon-name><tp:taxon-name-part taxon-name-part-type="order">Hymenoptera</tp:taxon-name-part></tp:taxon-name>, <tp:taxon-name><tp:taxon-name-part taxon-name-part-type="superfamily">Chalcidoidea</tp:taxon-name-part></tp:taxon-name>) from Vietnam, with the description of 13 new species</article-title><source>Zookeys</source><day>4</day><month>4</month><year>2016</year><volume>2016</volume><issue>576</issue><fpage>1</fpage><lpage>202</lpage><pub-id pub-id-type="doi">10.3897/zookeys.576.8177</pub-id></mixed-citation></tp:treatment-meta><tp:nomenclature><tp:taxon-name><tp:taxon-name-part taxon-name-part-type="genus">Brachymeria</tp:taxon-name-part>
              <tp:taxon-name-part taxon-name-part-type="species">shansiensis</tp:taxon-name-part></tp:taxon-name><tp:taxon-authority>Habu, 1961</tp:taxon-authority><xref ref-type="fig" rid="F37">Figs 68–70</xref><tp:nomenclature-citation-list><tp:nomenclature-citation><tp:taxon-name><tp:taxon-name-part taxon-name-part-type="genus">Brachymeria</tp:taxon-name-part> <tp:taxon-name-part taxon-name-part-type="species">shansiensis</tp:taxon-name-part></tp:taxon-name><comment> Habu, 1961: 80–82 (♀, holotype, China (<named-content xmlns:xlink="http://www.w3.org/1999/xlink" content-type="dwc:institutional_code" xlink:type="simple">EIHU</named-content>); Joseph, Narendran &amp; Joy, 1970: 22–23. (keyed and redescribed); <xref ref-type="bibr" rid="B122">Narendran 1989</xref>: 239, 267 (keyed).</comment></tp:nomenclature-citation></tp:nomenclature-citation-list></tp:nomenclature><tp:treatment-sec sec-type="material"><title>Material.</title><p>
              <named-content xmlns:xlink="http://www.w3.org/1999/xlink" content-type="specimen-count" xlink:type="simple">1 ♀</named-content> (<named-content xmlns:xlink="http://www.w3.org/1999/xlink" content-type="dwc:institutional_code" xlink:type="simple">RMNH</named-content>), “<bold>Vietnam</bold>: Ninh Thuân, Núi Chúa N. P., dry south part; Mal[aise] traps, 100–188 m, <named-content xmlns:xlink="http://www.w3.org/1999/xlink" content-type="date" xlink:type="simple">22–29.v.2007</named-content>, C. v. Achterberg &amp; R. de Vries, <named-content xmlns:xlink="http://www.w3.org/1999/xlink" content-type="dwc:institutional_code" xlink:type="simple">RMNH</named-content>’07”.</p></tp:treatment-sec><tp:treatment-sec sec-type="Diagnosis"><title>Diagnosis.</title><p>This species is very similar to <italic><tp:taxon-name><tp:taxon-name-part taxon-name-part-type="genus">Brachymeria</tp:taxon-name-part> <tp:taxon-name-part taxon-name-part-type="species">excarinata</tp:taxon-name-part></tp:taxon-name></italic> Gahan by having similar colour and no post-orbital carina. However, it differs from <italic><tp:taxon-name><tp:taxon-name-part taxon-name-part-type="genus">Brachymeria</tp:taxon-name-part> <tp:taxon-name-part taxon-name-part-type="species">excarinata</tp:taxon-name-part></tp:taxon-name></italic> in having T1 shagreened (sculpture absent in <italic><tp:taxon-name><tp:taxon-name-part taxon-name-part-type="genus">Brachymeria</tp:taxon-name-part> <tp:taxon-name-part taxon-name-part-type="species">excarinata</tp:taxon-name-part></tp:taxon-name></italic>), eyes with sparse pubescence (without pubescence) and the subbasal yellow colour of hind tibia much further developed than that of <italic><tp:taxon-name><tp:taxon-name-part taxon-name-part-type="genus">Brachymeria</tp:taxon-name-part> <tp:taxon-name-part taxon-name-part-type="species">excarinata</tp:taxon-name-part></tp:taxon-name></italic>.</p></tp:treatment-sec><tp:treatment-sec sec-type="Description"><title>Description</title><p>(female from Núi Chúa N. P.). ♀, length of body 4.2 mm.</p><p>
              <italic>Colour</italic>. Black with following parts as follows: eyes pale grayish yellow with reflecting yellow spots; ocelli reflecting pale yellow; tegula yellowish white; all coxae concolorous with mesosoma; trochanters reddish brown; femora black with apex yellow; fore and mid tibiae pale yellowish white; hind tibia yellowish white with brownish or dark brown median band (Fig. <xref ref-type="fig" rid="F37">68</xref>); all tarsi white; telotarsi brown, its apical pulvilli with whitish pads; wings hyaline with veins brown.</p><p>
              <italic>Head</italic>. Width of head in anterior view 1.4 × as broad as its length; width in dorsal view 2.9 × as broad as long, as broad as mesoscutum (excluding tegulae); face and vertex with close setigerous pits, interstices micro-sculptured, narrower than half diameter of a pit. <abbrev xmlns:xlink="http://www.w3.org/1999/xlink" xlink:title="distance between two posterior ocelli" xlink:type="simple">POL</abbrev> 4 × <abbrev xmlns:xlink="http://www.w3.org/1999/xlink" xlink:title="minimum distance between posterior ocelli and eye" xlink:type="simple">OOL</abbrev>; <abbrev xmlns:xlink="http://www.w3.org/1999/xlink" xlink:title="distance between anterior ocellus and posterior ocellus" xlink:type="simple">AOL</abbrev> longer than <abbrev xmlns:xlink="http://www.w3.org/1999/xlink" xlink:title="minimum distance between posterior ocelli and eye" xlink:type="simple">OOL</abbrev> (7:5); interocular width 2.1 × <abbrev xmlns:xlink="http://www.w3.org/1999/xlink" xlink:title="distance between two posterior ocelli" xlink:type="simple">POL</abbrev>; scrobe smooth and shiny, reaching anterior ocellus; height of malar space 0.4 × height of eye in profile; eyes sparsely pubescent; height of eye 1.6 × eye length in profile; anterior genal angle subhorizontal; posterior genal angle obtuse subhorizontal; pre-orbital carina present; post-orbital carina absent; area below interantenal projection narrowly smooth. Antenna with radicula 0.2 × length of scape; scape not quite reaching anterior ocellus. Relative L:W of antennal segments:scape = 16:5; pedicel = 4:4; ring segment = 1:4; F1 = 5:6; F2 = 5:7; F3 = 5:7; F4 = 5:7; F5 = 5:7; F6 = 5:8; F7 = 4:7; clava = 9:6.</p><p>
              <italic>Mesosoma</italic>. Pronotum with anterior marginal carina separating collar absent medially, posterior margin a little concave, surface with close umbilicate setigerous pits, interstices sculptured, somewhat carinate; mesoscutum with close pits as in pronotum, apex entirely or largely rounded. Propodeum with median longitudinal foveola and sublateral foveolae present; postspiracular tooth hardly district.</p><p>
              <italic>Wings</italic>. Fore wing 2.7 × as long as wide; speculum slightly open behind; relative length of CC = 24; <abbrev xmlns:xlink="http://www.w3.org/1999/xlink" xlink:title="submarginal vein" xlink:type="simple">SMV</abbrev> = 11; parastigma = 2; <abbrev xmlns:xlink="http://www.w3.org/1999/xlink" xlink:title="marginal vein" xlink:type="simple">MV</abbrev> = 10; <abbrev xmlns:xlink="http://www.w3.org/1999/xlink" xlink:title="postmarginal vein" xlink:type="simple">PMV</abbrev> = 5; <abbrev xmlns:xlink="http://www.w3.org/1999/xlink" xlink:title="stigmal vein" xlink:type="simple">STV</abbrev> = 2.</p><p>
              <italic>Legs</italic>. Hind coxa densely punctate and pubescent on ventral side without an inner ventro-mesal tooth; hind femur 1.9 × as long as wide, outer disc mat like with dense minute pubescence, outer ventral margin with a raw of 14 differently sized teeth, without an inner basal tooth; second hind tarsal segment distinctly longer than wide in dorsal view (Fig. <xref ref-type="fig" rid="F37">70</xref>).</p><p>
              <italic>Metasoma</italic>. Metasoma slightly longer than mesosoma (22:21); T1 faintly shagreened; T2 with a patch of pubescence on each side dorsally; T3 to T5 with cross rows of setae dorsally and sides. T6 with 6–7 cross rows of setigerous pits, interstices reticulate. Ovipositor sheath visible in dorsal view, a little shorter than epipygium in dorsal view.</p><p>
              <italic>Male</italic>. Similar to female, but metasoma slightly shorter than or nearly as long as mesosoma.</p></tp:treatment-sec><tp:treatment-sec sec-type="Distribution"><title>Distribution.</title><p>China, India, Vietnam (new record).</p></tp:treatment-sec><tp:treatment-sec sec-type="Variation"><title>Variation.</title><p>In some specimens entire base of hind tibia reddish brown while in a few others reddish brown only latero-basally.</p><!--PageBreak--><!--PageBreak--></tp:treatment-sec><tp:treatment-sec><!--Section generated to contain objects referenced in tp:taxon-treatment.--><fig id="F37" position="float" orientation="portrait"><label>Figures 68–70.</label><caption><p>
          <italic><tp:taxon-name><tp:taxon-name-part taxon-name-part-type="genus">Brachymeria</tp:taxon-name-part> <tp:taxon-name-part taxon-name-part-type="species">shansiensis</tp:taxon-name-part></tp:taxon-name></italic> Habu, ♀, Núi Chúa N. P. <bold>68</bold> habitus lateral <bold>69</bold> scutellum dorsal <bold>70</bold> hind tarsus dorsal.</p></caption><graphic xmlns:xlink="http://www.w3.org/1999/xlink" xlink:href="zookeys-576-001-g037.jpg" position="float" orientation="portrait" xlink:type="simple" id="oo_83640.jpg"/></fig></tp:treatment-sec><ref-list><ref id="B122"><mixed-citation xmlns:xlink="http://www.w3.org/1999/xlink" xlink:type="simple">
          <person-group><name name-style="western"><surname>Narendran</surname><given-names>TC</given-names></name></person-group> (<year>1989</year>) <article-title>Oriental <tp:taxon-name><tp:taxon-name-part taxon-name-part-type="genus">Chalcididae</tp:taxon-name-part></tp:taxon-name> (<tp:taxon-name><tp:taxon-name-part taxon-name-part-type="order">Hymenoptera</tp:taxon-name-part></tp:taxon-name>: <tp:taxon-name><tp:taxon-name-part taxon-name-part-type="superfamily">Chalcidoidea</tp:taxon-name-part></tp:taxon-name>).</article-title> <source>Zoological Monograph</source>. <publisher-name>Department of Zoology, University of Calicut</publisher-name>, <publisher-loc>Kerala</publisher-loc>, <fpage>1</fpage>–<lpage>441</lpage>.</mixed-citation></ref></ref-list></tp:taxon-treatment>
