# Supplementary material for: Revision of the family Chalcididae (Hymenoptera, Chalcidoidea) from Vietnam, with the description of 13 new species
Source: Zookeys. 2016 Apr 4;(576):1–202. doi: 10.3897/zookeys.576.8177 (PMC4829922; doi:10.3897/zookeys.576.8177)
Supplement: XML Treatment for Brachymeria wiebesina [file zookeys.576.8177-treatment34.xml]

<!DOCTYPE tp:taxon-treatment
  PUBLIC "-//TaxonX//DTD Taxonomic Treatment Publishing DTD v0 20100105//EN" "tax-treatment-NSO.dtd">
<tp:taxon-treatment xmlns:tp="http://www.plazi.org/taxpub"><tp:treatment-meta><kwd-group><label>Taxon classification</label><kwd><named-content content-type="kingdom">Animalia</named-content></kwd><kwd><named-content content-type="order">Hymenoptera</named-content></kwd><kwd><named-content content-type="family">Chalcididae</named-content></kwd></kwd-group><mixed-citation publication-type="journal"><person-group><name><surname>Narendran</surname><given-names>T. C.</given-names></name><name><surname>van Achterberg</surname><given-names>Cornelis</given-names></name></person-group><article-title>Revision of the family <tp:taxon-name><tp:taxon-name-part taxon-name-part-type="genus">Chalcididae</tp:taxon-name-part></tp:taxon-name> (<tp:taxon-name><tp:taxon-name-part taxon-name-part-type="order">Hymenoptera</tp:taxon-name-part></tp:taxon-name>, <tp:taxon-name><tp:taxon-name-part taxon-name-part-type="superfamily">Chalcidoidea</tp:taxon-name-part></tp:taxon-name>) from Vietnam, with the description of 13 new species</article-title><source>Zookeys</source><day>4</day><month>4</month><year>2016</year><volume>2016</volume><issue>576</issue><fpage>1</fpage><lpage>202</lpage><pub-id pub-id-type="doi">10.3897/zookeys.576.8177</pub-id></mixed-citation></tp:treatment-meta><tp:nomenclature><tp:taxon-name><tp:taxon-name-part taxon-name-part-type="genus">Brachymeria</tp:taxon-name-part>
              <tp:taxon-name-part taxon-name-part-type="species">wiebesina</tp:taxon-name-part></tp:taxon-name><tp:taxon-authority>Joseph, Narendran &amp; Joy, 1972</tp:taxon-authority><tp:nomenclature-citation-list><tp:nomenclature-citation><tp:taxon-name><tp:taxon-name-part taxon-name-part-type="genus">Brachymeria</tp:taxon-name-part> <tp:taxon-name-part taxon-name-part-type="species">wiebesina</tp:taxon-name-part></tp:taxon-name><comment> Joseph, Narendran &amp; Joy, 1972: 35–37 (♀, holotype, Malaysia (Sarawak) (<named-content xmlns:xlink="http://www.w3.org/1999/xlink" content-type="dwc:institutional_code" xlink:type="simple">BPBM</named-content>)); <xref ref-type="bibr" rid="B122">Narendran 1989</xref>: 245, 266 (keyed and commented).</comment></tp:nomenclature-citation></tp:nomenclature-citation-list></tp:nomenclature><tp:treatment-sec sec-type="material"><title>Material.</title><p>
              <named-content xmlns:xlink="http://www.w3.org/1999/xlink" content-type="specimen-count" xlink:type="simple">3 ♂</named-content> (<named-content xmlns:xlink="http://www.w3.org/1999/xlink" content-type="dwc:institutional_code" xlink:type="simple">BPBM</named-content>), “<bold>Vietnam</bold>, [locality unknown], <named-content xmlns:xlink="http://www.w3.org/1999/xlink" content-type="date" xlink:type="simple">7.vii.1961</named-content>. N.R. Spencer”.</p></tp:treatment-sec><tp:treatment-sec sec-type="Diagnosis"><title>Diagnosis.</title><p>This species comes near <italic><tp:taxon-name><tp:taxon-name-part taxon-name-part-type="genus">Brachymeria</tp:taxon-name-part> <tp:taxon-name-part taxon-name-part-type="species">olethria</tp:taxon-name-part></tp:taxon-name></italic> (Waterston) in the key to species by <xref ref-type="bibr" rid="B122">Narendran (1989)</xref>, but differs from <italic><tp:taxon-name><tp:taxon-name-part taxon-name-part-type="genus">Brachymeria</tp:taxon-name-part> <tp:taxon-name-part taxon-name-part-type="species">olethria</tp:taxon-name-part></tp:taxon-name></italic> in having: 1) scape subequal or as long as combined length of F1 to F3 (in <italic><tp:taxon-name><tp:taxon-name-part taxon-name-part-type="genus">Brachymeria</tp:taxon-name-part> <tp:taxon-name-part taxon-name-part-type="species">olethria</tp:taxon-name-part></tp:taxon-name></italic> scape distinctly longer than combined length of F1 to F3); and 2) area below scrobe punctate (smooth in <italic><tp:taxon-name><tp:taxon-name-part taxon-name-part-type="genus">Brachymeria</tp:taxon-name-part> <tp:taxon-name-part taxon-name-part-type="species">olethria</tp:taxon-name-part></tp:taxon-name></italic>).</p></tp:treatment-sec><tp:treatment-sec sec-type="Description"><title>Description</title><p>(after Joseph, Narendran and Joy 1973). ♀, length of body 2.7 mm.</p><p>
              <italic>Colour</italic>. Black; tegula dull yellow; antenna blackish red or sometimes brownish black; coxae, trochanters and femora black except tips of femora which are yellow; fore tibia yellow with a pale brownish colour at middle; tarsi pale yellow; hind tibia pale blackish-brown with a yellowish patch at the tip and at base; hind tarsi pale yellow.</p><p>
              <italic>Head</italic>. Head almost as wide as mesosoma, a little less than one and a half times its own length; surface of head faintly pitted, interstices and inside of pits rugulose; scrobe not reaching anterior ocellus; pre- and post-orbital carinae present; anterior ocellus slightly larger than a hind ocellus; area below scrobe punctate; distance between anterior and posterior ocelli slightly more than one-third <abbrev xmlns:xlink="http://www.w3.org/1999/xlink" xlink:title="distance between two posterior ocelli" xlink:type="simple">POL</abbrev>; <abbrev xmlns:xlink="http://www.w3.org/1999/xlink" xlink:title="distance between two posterior ocelli" xlink:type="simple">POL</abbrev> 3 × <abbrev xmlns:xlink="http://www.w3.org/1999/xlink" xlink:title="minimum distance between posterior ocelli and eye" xlink:type="simple">OOL</abbrev>; interocular distance two and one-third <abbrev xmlns:xlink="http://www.w3.org/1999/xlink" xlink:title="distance between two posterior ocelli" xlink:type="simple">POL</abbrev>. Scape not exceeding anterior ocellus, as long as combined length of F1+F2+F3; F1 and F2 almost equal in length; clava a little more than twice length of preceding segment.</p><p>
              <italic>Mesosoma</italic>. Mesosoma with small, umbilicate, close pits, interstices narrower than diameter of pits, rugose; apex of scutellum weakly emarginated.</p><p>
              <italic>Wings</italic>. Fore wing about 2.5 × its width; <abbrev xmlns:xlink="http://www.w3.org/1999/xlink" xlink:title="postmarginal vein" xlink:type="simple">PMV</abbrev> about one-third <abbrev xmlns:xlink="http://www.w3.org/1999/xlink" xlink:title="marginal vein" xlink:type="simple">MV</abbrev>.</p><p>
              <italic>Metasoma</italic>. Metasoma hardly longer than combined length of head, pronotum, mesoscutum and scutellum. T1 smooth and shiny, reaching middle of metasoma. Ovipositor sheath visible in dorsal view.</p><!--PageBreak--><p>
              <italic>Male</italic>. Resembles female in almost all features except stouter antenna and shorter metasoma.</p></tp:treatment-sec><tp:treatment-sec sec-type="Host"><title>Host.</title><p>A sweet potato beetle (<tp:taxon-name><tp:taxon-name-part taxon-name-part-type="order">Coleoptera</tp:taxon-name-part></tp:taxon-name>: <tp:taxon-name><tp:taxon-name-part taxon-name-part-type="family">Chrysomelidae</tp:taxon-name-part></tp:taxon-name>).</p></tp:treatment-sec><tp:treatment-sec sec-type="Distribution"><title>Distribution.</title><p>India, Malaysia (Sarawak), Thailand, Philippines, Singapore and Vietnam (<xref ref-type="bibr" rid="B122">Narendran 1989</xref>).</p></tp:treatment-sec><ref-list><ref id="B122"><mixed-citation xmlns:xlink="http://www.w3.org/1999/xlink" xlink:type="simple">
          <person-group><name name-style="western"><surname>Narendran</surname><given-names>TC</given-names></name></person-group> (<year>1989</year>) <article-title>Oriental <tp:taxon-name><tp:taxon-name-part taxon-name-part-type="genus">Chalcididae</tp:taxon-name-part></tp:taxon-name> (<tp:taxon-name><tp:taxon-name-part taxon-name-part-type="order">Hymenoptera</tp:taxon-name-part></tp:taxon-name>: <tp:taxon-name><tp:taxon-name-part taxon-name-part-type="superfamily">Chalcidoidea</tp:taxon-name-part></tp:taxon-name>).</article-title> <source>Zoological Monograph</source>. <publisher-name>Department of Zoology, University of Calicut</publisher-name>, <publisher-loc>Kerala</publisher-loc>, <fpage>1</fpage>–<lpage>441</lpage>.</mixed-citation></ref></ref-list></tp:taxon-treatment>
