# Supplementary material for: Revision of the family Chalcididae (Hymenoptera, Chalcidoidea) from Vietnam, with the description of 13 new species
Source: Zookeys. 2016 Apr 4;(576):1–202. doi: 10.3897/zookeys.576.8177 (PMC4829922; doi:10.3897/zookeys.576.8177)
Supplement: XML Treatment for Dirhinus [file zookeys.576.8177-treatment35.xml]

<!DOCTYPE tp:taxon-treatment
  PUBLIC "-//TaxonX//DTD Taxonomic Treatment Publishing DTD v0 20100105//EN" "tax-treatment-NSO.dtd">
<tp:taxon-treatment xmlns:tp="http://www.plazi.org/taxpub"><tp:treatment-meta><kwd-group><label>Taxon classification</label><kwd><named-content content-type="kingdom">Animalia</named-content></kwd><kwd><named-content content-type="order">Hymenoptera</named-content></kwd><kwd><named-content content-type="family">Chalcididae</named-content></kwd></kwd-group><mixed-citation publication-type="journal"><person-group><name><surname>Narendran</surname><given-names>T. C.</given-names></name><name><surname>van Achterberg</surname><given-names>Cornelis</given-names></name></person-group><article-title>Revision of the family <tp:taxon-name><tp:taxon-name-part taxon-name-part-type="genus">Chalcididae</tp:taxon-name-part></tp:taxon-name> (<tp:taxon-name><tp:taxon-name-part taxon-name-part-type="order">Hymenoptera</tp:taxon-name-part></tp:taxon-name>, <tp:taxon-name><tp:taxon-name-part taxon-name-part-type="superfamily">Chalcidoidea</tp:taxon-name-part></tp:taxon-name>) from Vietnam, with the description of 13 new species</article-title><source>Zookeys</source><day>4</day><month>4</month><year>2016</year><volume>2016</volume><issue>576</issue><fpage>1</fpage><lpage>202</lpage><pub-id pub-id-type="doi">10.3897/zookeys.576.8177</pub-id></mixed-citation></tp:treatment-meta><tp:nomenclature><tp:taxon-name><tp:taxon-name-part taxon-name-part-type="genus">Dirhinus</tp:taxon-name-part></tp:taxon-name><tp:taxon-authority>Dalman, 1818</tp:taxon-authority><xref ref-type="fig" rid="F38">Figs 71–72</xref><xref ref-type="fig" rid="F39">, 73–74</xref><xref ref-type="fig" rid="F40">, 75–76</xref><xref ref-type="fig" rid="F41">, 77–78</xref><xref ref-type="fig" rid="F42">, 79–80</xref><xref ref-type="fig" rid="F43">, 81–82</xref><xref ref-type="fig" rid="F44">, 83</xref><xref ref-type="fig" rid="F45">, 84–85</xref><!--PageBreak--><tp:nomenclature-citation-list><tp:nomenclature-citation><tp:taxon-name><tp:taxon-name-part taxon-name-part-type="genus">Dirhinus</tp:taxon-name-part></tp:taxon-name><comment> Dalman, 1818: 75–76. Type species: <tp:taxon-name><tp:taxon-name-part taxon-name-part-type="genus">Dirhinus</tp:taxon-name-part> <tp:taxon-name-part taxon-name-part-type="species">excavatus</tp:taxon-name-part></tp:taxon-name> Dalman; by monotypy.</comment></tp:nomenclature-citation><tp:nomenclature-citation><tp:taxon-name><tp:taxon-name-part taxon-name-part-type="genus">Eniaca</tp:taxon-name-part></tp:taxon-name><comment> Kirby, 1883: 57. Type species: <tp:taxon-name><tp:taxon-name-part taxon-name-part-type="genus">Chalcis</tp:taxon-name-part> <tp:taxon-name-part taxon-name-part-type="species">cornigera</tp:taxon-name-part></tp:taxon-name> Jurine, original designation. Synonymised with <tp:taxon-name><tp:taxon-name-part taxon-name-part-type="genus">Dirhinus</tp:taxon-name-part></tp:taxon-name> by <xref ref-type="bibr" rid="B100">Masi (1919)</xref>.</comment></tp:nomenclature-citation><tp:nomenclature-citation><tp:taxon-name><tp:taxon-name-part taxon-name-part-type="genus">Hontalia</tp:taxon-name-part></tp:taxon-name><comment> Cameron, 1884: 112–113. Type species: <tp:taxon-name><tp:taxon-name-part taxon-name-part-type="genus">Hontalia</tp:taxon-name-part> <tp:taxon-name-part taxon-name-part-type="species">caerulea</tp:taxon-name-part></tp:taxon-name> Cameron; by monotypy. Synonymised with <tp:taxon-name><tp:taxon-name-part taxon-name-part-type="genus">Dirhinus</tp:taxon-name-part></tp:taxon-name> by <xref ref-type="bibr" rid="B13">Burks (1936)</xref>.</comment></tp:nomenclature-citation><tp:nomenclature-citation><tp:taxon-name><tp:taxon-name-part taxon-name-part-type="genus">Dirrhinoidea</tp:taxon-name-part></tp:taxon-name><comment> Girault, 1912: 165–166. Type species: <tp:taxon-name><tp:taxon-name-part taxon-name-part-type="genus">Dirrhinoidea</tp:taxon-name-part> <tp:taxon-name-part taxon-name-part-type="species">maculata</tp:taxon-name-part></tp:taxon-name> Girault; by original designation. Synonymised with <tp:taxon-name><tp:taxon-name-part taxon-name-part-type="genus">Dirhinus</tp:taxon-name-part></tp:taxon-name> by <xref ref-type="bibr" rid="B109">Masi (1947)</xref>.</comment></tp:nomenclature-citation><tp:nomenclature-citation><tp:taxon-name><tp:taxon-name-part taxon-name-part-type="genus">Pareniaca</tp:taxon-name-part></tp:taxon-name><comment> Crawford, 1913: 312. Type species: <tp:taxon-name><tp:taxon-name-part taxon-name-part-type="genus">Pareniaca</tp:taxon-name-part> <tp:taxon-name-part taxon-name-part-type="species">schwarzi</tp:taxon-name-part></tp:taxon-name> Crawford; by original designation. Synonymised with <tp:taxon-name><tp:taxon-name-part taxon-name-part-type="genus">Dirhinus</tp:taxon-name-part></tp:taxon-name> by <xref ref-type="bibr" rid="B13">Burks (1936)</xref>.</comment></tp:nomenclature-citation><tp:nomenclature-citation><tp:taxon-name><tp:taxon-name-part taxon-name-part-type="genus">Eniacella</tp:taxon-name-part></tp:taxon-name><comment> Girault, 1913c: 35. Type species: <tp:taxon-name><tp:taxon-name-part taxon-name-part-type="genus">Eniacella</tp:taxon-name-part> <tp:taxon-name-part taxon-name-part-type="species">rufricornis</tp:taxon-name-part></tp:taxon-name> Girault, by monotypy. Synonymised with <tp:taxon-name><tp:taxon-name-part taxon-name-part-type="genus">Dirhinus</tp:taxon-name-part></tp:taxon-name> by <xref ref-type="bibr" rid="B109">Masi (1947)</xref>.</comment></tp:nomenclature-citation><tp:nomenclature-citation><tp:taxon-name><tp:taxon-name-part taxon-name-part-type="genus">Eniacomorpha</tp:taxon-name-part></tp:taxon-name><comment> Girault, 1915a: 354. Type species: <tp:taxon-name><tp:taxon-name-part taxon-name-part-type="genus">Eniacomorpha</tp:taxon-name-part> <tp:taxon-name-part taxon-name-part-type="species">vultura</tp:taxon-name-part></tp:taxon-name> Girault; by monotypy. Synonymised with <tp:taxon-name><tp:taxon-name-part taxon-name-part-type="genus">Dirhinus</tp:taxon-name-part></tp:taxon-name> by <xref ref-type="bibr" rid="B12">Bouček and Narendran (1981)</xref>.</comment></tp:nomenclature-citation><tp:nomenclature-citation><tp:taxon-name><tp:taxon-name-part taxon-name-part-type="genus">Dirhinoides</tp:taxon-name-part></tp:taxon-name><comment> Masi, 1947: 49. Type species: <tp:taxon-name><tp:taxon-name-part taxon-name-part-type="genus">Dirhinus</tp:taxon-name-part> <tp:taxon-name-part taxon-name-part-type="species">pachycerus</tp:taxon-name-part></tp:taxon-name> Masi, original designation. Synonymised with <tp:taxon-name><tp:taxon-name-part taxon-name-part-type="genus">Dirhinus</tp:taxon-name-part></tp:taxon-name> by <xref ref-type="bibr" rid="B12">Bouček and Narendran (1981)</xref>.</comment></tp:nomenclature-citation></tp:nomenclature-citation-list></tp:nomenclature><tp:treatment-sec sec-type="Diagnosis"><title>Diagnosis.</title><p>This genus belongs to the subfamily <tp:taxon-name><tp:taxon-name-part taxon-name-part-type="subfamily">Dirhininae</tp:taxon-name-part></tp:taxon-name> which contains another genus <italic><tp:taxon-name><tp:taxon-name-part taxon-name-part-type="genus">Aplorhinus</tp:taxon-name-part></tp:taxon-name></italic> Masi (from Borneo) which differs from <italic><tp:taxon-name><tp:taxon-name-part taxon-name-part-type="genus">Dirhinus</tp:taxon-name-part></tp:taxon-name></italic> in having the scutellum with a median projection posteriorly, exceeding base of T1, the hind femur with an unusually large basal tooth and T1 covering almost the entire metasoma.</p></tp:treatment-sec><tp:treatment-sec sec-type="Description"><title>Description.</title><p>Head with face produced into two strong, edged horns; fore wing with <abbrev xmlns:xlink="http://www.w3.org/1999/xlink" xlink:title="marginal vein" xlink:type="simple">MV</abbrev> unusually long, but <abbrev xmlns:xlink="http://www.w3.org/1999/xlink" xlink:title="postmarginal vein" xlink:type="simple">PMV</abbrev> and <abbrev xmlns:xlink="http://www.w3.org/1999/xlink" xlink:title="stigmal vein" xlink:type="simple">STV</abbrev> rudimentary. Metasoma with striate petiole. Hind femur beneath with smoothly arched comb of minute teeth.</p></tp:treatment-sec><tp:treatment-sec sec-type="Hosts"><title>Hosts.</title><p>
              <tp:taxon-name><tp:taxon-name-part taxon-name-part-type="order">Diptera</tp:taxon-name-part></tp:taxon-name> (<tp:taxon-name><tp:taxon-name-part taxon-name-part-type="family">Calliphoridae</tp:taxon-name-part></tp:taxon-name>, <tp:taxon-name><tp:taxon-name-part taxon-name-part-type="family">Sarcophagidae</tp:taxon-name-part></tp:taxon-name>, <tp:taxon-name><tp:taxon-name-part taxon-name-part-type="family">Muscidae</tp:taxon-name-part></tp:taxon-name>, <tp:taxon-name><tp:taxon-name-part taxon-name-part-type="family">Glossinidae</tp:taxon-name-part></tp:taxon-name> and <tp:taxon-name><tp:taxon-name-part taxon-name-part-type="family">Tephritidae</tp:taxon-name-part></tp:taxon-name>).</p></tp:treatment-sec><tp:treatment-sec sec-type="Distribution"><title>Distribution.</title><p>Asia, Australia, Europe and New World.</p></tp:treatment-sec><tp:treatment-sec sec-type="Key to Vietnamese species of Dirhinus Dalman"><title>Key to Vietnamese species of <italic><tp:taxon-name><tp:taxon-name-part taxon-name-part-type="genus">Dirhinus</tp:taxon-name-part></tp:taxon-name></italic> Dalman (based on females)</title><table-wrap content-type="key" position="anchor" orientation="portrait"><table id="TID0EU5DI" rules="all"><tbody><tr><td rowspan="1" colspan="1">1</td><td rowspan="1" colspan="1">Apical half of antenna of female strongly widened apically (Fig. <xref ref-type="fig" rid="F42">80</xref>), clava unusually swollen (basal claval segment more than twice as broad as long); clava with an area of micro-pilosity on one side</td><td rowspan="1" colspan="1">
                      <bold>2</bold>
                    </td></tr><!--PageBreak--><tr><td rowspan="1" colspan="1">–</td><td rowspan="1" colspan="1">Apical half of antenna of female slightly widened apically (Figs <xref ref-type="fig" rid="F38">72</xref>, <xref ref-type="fig" rid="F40">76</xref>), clava not unusually swollen or broad; width of basal segment of clava less than twice its length; without an area of micro-pilosity</td><td rowspan="1" colspan="1">
                      <bold>3</bold>
                    </td></tr><tr><td rowspan="1" colspan="1">2</td><td rowspan="1" colspan="1">Each frontal horn with a transverse anterior margin, without a notch apically; mesoscutum and scutellum densely punctate without any broad smooth areas; apex of scutellum with a tooth-like protuberance (Fig. <xref ref-type="fig" rid="F49">93</xref>)</td><td rowspan="1" colspan="1">
                      <bold><italic><tp:taxon-name><tp:taxon-name-part taxon-name-part-type="genus">Dirhinus</tp:taxon-name-part> <tp:taxon-name-part taxon-name-part-type="species">neoclaviger</tp:taxon-name-part></tp:taxon-name></italic> sp. n.</bold>
                    </td></tr><tr><td rowspan="1" colspan="1">–</td><td rowspan="1" colspan="1">Each horn with a notch apically, not with transverse margin; mesoscutum and scutellum with broad smooth areas on scapulae and scutellum, punctures sparse in middle of mesoscutum; apex of scutellum without a tooth-like protuberance (Fig. <xref ref-type="fig" rid="F42">79</xref>)</td><td rowspan="1" colspan="1">
                      <bold><italic><tp:taxon-name><tp:taxon-name-part taxon-name-part-type="genus">Dirhinus</tp:taxon-name-part> <tp:taxon-name-part taxon-name-part-type="species">claviger</tp:taxon-name-part></tp:taxon-name></italic> Bouček &amp; Narendran</bold>
                    </td></tr><tr><td rowspan="1" colspan="1">3</td><td rowspan="1" colspan="1">Frontal horn robust (Fig. <xref ref-type="fig" rid="F39">73</xref>), less protruding in front of eyes; apical antennal segments brown</td><td rowspan="1" colspan="1">
                      <bold><italic><tp:taxon-name><tp:taxon-name-part taxon-name-part-type="genus">Dirhinus</tp:taxon-name-part> <tp:taxon-name-part taxon-name-part-type="species">anthracia</tp:taxon-name-part></tp:taxon-name></italic> Walker</bold>
                    </td></tr><tr><td rowspan="1" colspan="1">–</td><td rowspan="1" colspan="1">Frontal horn slenderer (Fig. <xref ref-type="fig" rid="F40">76</xref>), distinctly protruding in front of eyes; apical antennal segments dark brown or black</td><td rowspan="1" colspan="1">
                      <bold>4</bold>
                    </td></tr><tr><td rowspan="1" colspan="1">4</td><td rowspan="1" colspan="1">Median areola of propodeum almost parallel-sided (Fig. <xref ref-type="fig" rid="F41">78</xref>); each frontal horn in dorsal view at anterior ocular line slightly narrower than scrobal gap anteriorly (Fig. <xref ref-type="fig" rid="F41">77</xref>)</td><td rowspan="1" colspan="1">
                      <bold><italic><tp:taxon-name><tp:taxon-name-part taxon-name-part-type="genus">Dirhinus</tp:taxon-name-part> <tp:taxon-name-part taxon-name-part-type="species">auratus</tp:taxon-name-part></tp:taxon-name></italic> Ashmead</bold>
                    </td></tr><tr><td rowspan="1" colspan="1">–</td><td rowspan="1" colspan="1">Median areola of propodeum not parallel-sided anteriorly; each frontal horn in dorsal view at anterior ocular line not narrower than scrobal gap anteriorly; [not yet found in Vietnam]</td><td rowspan="1" colspan="1">
                      <bold><italic><tp:taxon-name><tp:taxon-name-part taxon-name-part-type="genus">Dirhinus</tp:taxon-name-part> <tp:taxon-name-part taxon-name-part-type="species">secundarius</tp:taxon-name-part></tp:taxon-name></italic> Masi</bold>
                    </td></tr></tbody></table></table-wrap><fig id="F38" position="float" orientation="portrait"><label>Figures 71–72.</label><caption><p>
          <italic><tp:taxon-name><tp:taxon-name-part taxon-name-part-type="genus">Dirhinus</tp:taxon-name-part> <tp:taxon-name-part taxon-name-part-type="species">anthracia</tp:taxon-name-part></tp:taxon-name></italic> Walker, ♀, Núi Chúa N. P. <bold>71</bold> habitus lateral <bold>72</bold> head anterior.</p></caption><graphic xmlns:xlink="http://www.w3.org/1999/xlink" xlink:href="zookeys-576-001-g038.jpg" position="float" orientation="portrait" xlink:type="simple" id="oo_83641.jpg"/></fig><fig id="F39" position="float" orientation="portrait"><label>Figures 73–74.</label><caption><p>
          <italic><tp:taxon-name><tp:taxon-name-part taxon-name-part-type="genus">Dirhinus</tp:taxon-name-part> <tp:taxon-name-part taxon-name-part-type="species">anthracia</tp:taxon-name-part></tp:taxon-name></italic> Walker, ♀, Núi Chúa N. P. <bold>73</bold> head dorsal <bold>74</bold> mesosoma dorsal.</p></caption><graphic xmlns:xlink="http://www.w3.org/1999/xlink" xlink:href="zookeys-576-001-g039.jpg" position="float" orientation="portrait" xlink:type="simple" id="oo_83642.jpg"/></fig><fig id="F40" position="float" orientation="portrait"><label>Figures 75–76.</label><caption><p>
          <italic><tp:taxon-name><tp:taxon-name-part taxon-name-part-type="genus">Dirhinus</tp:taxon-name-part> <tp:taxon-name-part taxon-name-part-type="species">auratus</tp:taxon-name-part></tp:taxon-name></italic> Ashmead, ♀, Núi Chúa N. P. <bold>75</bold> habitus lateral <bold>76</bold> head anterior.</p></caption><graphic xmlns:xlink="http://www.w3.org/1999/xlink" xlink:href="zookeys-576-001-g040.jpg" position="float" orientation="portrait" xlink:type="simple" id="oo_83643.jpg"/></fig><fig id="F41" position="float" orientation="portrait"><label>Figures 77–78.</label><caption><p>
          <italic><tp:taxon-name><tp:taxon-name-part taxon-name-part-type="genus">Dirhinus</tp:taxon-name-part> <tp:taxon-name-part taxon-name-part-type="species">auratus</tp:taxon-name-part></tp:taxon-name></italic> Ashmead, ♀, Núi Chúa N. P. <bold>77</bold> head dorsal <bold>78</bold> mesosoma and base of metasoma dorsal.</p></caption><graphic xmlns:xlink="http://www.w3.org/1999/xlink" xlink:href="zookeys-576-001-g041.jpg" position="float" orientation="portrait" xlink:type="simple" id="oo_83644.jpg"/></fig><fig id="F42" position="float" orientation="portrait"><label>Figures 79–80.</label><caption><p>
          <italic><tp:taxon-name><tp:taxon-name-part taxon-name-part-type="genus">Dirhinus</tp:taxon-name-part> <tp:taxon-name-part taxon-name-part-type="species">claviger</tp:taxon-name-part></tp:taxon-name></italic> Bouček &amp; Narendran, ♀, Núi Chúa N. P. <bold>79</bold> habitus lateral <bold>80</bold> head, latero-anterior.</p></caption><graphic xmlns:xlink="http://www.w3.org/1999/xlink" xlink:href="zookeys-576-001-g042.jpg" position="float" orientation="portrait" xlink:type="simple" id="oo_83645.jpg"/></fig><fig id="F43" position="float" orientation="portrait"><label>Figures 81–82.</label><caption><p>
          <italic><tp:taxon-name><tp:taxon-name-part taxon-name-part-type="genus">Dirhinus</tp:taxon-name-part> <tp:taxon-name-part taxon-name-part-type="species">claviger</tp:taxon-name-part></tp:taxon-name></italic> Bouček &amp; Narendran, ♀, Núi Chúa N. P. <bold>81</bold> head dorsal <bold>82</bold> metasoma dorsal.</p></caption><graphic xmlns:xlink="http://www.w3.org/1999/xlink" xlink:href="zookeys-576-001-g043.jpg" position="float" orientation="portrait" xlink:type="simple" id="oo_83646.jpg"/></fig><fig id="F44" position="float" orientation="portrait"><label>Figure 83.</label><caption><p>
          <italic><tp:taxon-name><tp:taxon-name-part taxon-name-part-type="genus">Dirhinus</tp:taxon-name-part> <tp:taxon-name-part taxon-name-part-type="species">neoclaviger</tp:taxon-name-part></tp:taxon-name></italic> sp. n., ♀, holotype, habitus lateral.</p></caption><graphic xmlns:xlink="http://www.w3.org/1999/xlink" xlink:href="zookeys-576-001-g044.jpg" position="float" orientation="portrait" xlink:type="simple" id="oo_83648.jpg"/></fig><fig id="F45" position="float" orientation="portrait"><label>Figures 84–85.</label><caption><p>
          <italic><tp:taxon-name><tp:taxon-name-part taxon-name-part-type="genus">Dirhinus</tp:taxon-name-part> <tp:taxon-name-part taxon-name-part-type="species">neoclaviger</tp:taxon-name-part></tp:taxon-name></italic> sp. n., ♀, holotype. <bold>84</bold> head dorsal <bold>85</bold> metasoma dorsal.</p></caption><graphic xmlns:xlink="http://www.w3.org/1999/xlink" xlink:href="zookeys-576-001-g045.jpg" position="float" orientation="portrait" xlink:type="simple" id="oo_83649.jpg"/></fig></tp:treatment-sec><tp:treatment-sec><!--Section generated to contain objects referenced in tp:taxon-treatment.--><fig id="F49" position="float" orientation="portrait"><label>Figures 91–93.</label><caption><p>
          <italic><tp:taxon-name><tp:taxon-name-part taxon-name-part-type="genus">Epitranus</tp:taxon-name-part> <tp:taxon-name-part taxon-name-part-type="species">ater</tp:taxon-name-part></tp:taxon-name></italic> Bouček, ♀, Vietnam, Chu Yang Sin N. P. <bold>91</bold> fore wing <bold>92</bold> mesosoma dorsal <bold>93</bold> metasoma dorsal.</p></caption><graphic xmlns:xlink="http://www.w3.org/1999/xlink" xlink:href="zookeys-576-001-g049.jpg" position="float" orientation="portrait" xlink:type="simple" id="oo_83658.jpg"/></fig></tp:treatment-sec><ref-list><ref id="B100"><mixed-citation xmlns:xlink="http://www.w3.org/1999/xlink" xlink:type="simple">
          <person-group><name name-style="western"><surname>Masi</surname><given-names>L</given-names></name></person-group> (<year>1919</year>) <article-title>Res Ligusticae XLV. Note sui calcididi raccolti in Liguria. Prima serie.</article-title> <source>Annali del Museo Civico di Storia Naturale di Genova</source> <volume>48</volume>: <fpage>121</fpage>–<lpage>171</lpage>.</mixed-citation></ref><ref id="B13"><mixed-citation xmlns:xlink="http://www.w3.org/1999/xlink" xlink:type="simple">
          <person-group><name name-style="western"><surname>Burks</surname><given-names>BD</given-names></name></person-group> (<year>1936</year>) <article-title>The Illinois species of <italic><tp:taxon-name><tp:taxon-name-part taxon-name-part-type="genus">Brachymeria</tp:taxon-name-part></tp:taxon-name></italic> (<tp:taxon-name><tp:taxon-name-part taxon-name-part-type="order">Hymenoptera</tp:taxon-name-part></tp:taxon-name>, <tp:taxon-name><tp:taxon-name-part taxon-name-part-type="genus">Chalcididae</tp:taxon-name-part></tp:taxon-name>).</article-title> <source>Transactions of the Illinois State Academy of Science</source> <volume>29</volume>: <fpage>251</fpage>–<lpage>254</lpage>.</mixed-citation></ref><ref id="B109"><mixed-citation xmlns:xlink="http://www.w3.org/1999/xlink" xlink:type="simple">
          <person-group><name name-style="western"><surname>Masi</surname><given-names>L</given-names></name></person-group> (<year>1947</year>) <article-title>Nuovo contributo all conoscenza dei <tp:taxon-name><tp:taxon-name-part taxon-name-part-type="tribe">Dirhinini</tp:taxon-name-part></tp:taxon-name> (Hymen. Chalc.).</article-title> <source>Eos. Revista Española di Entomologia</source>, <publisher-loc>Madrid</publisher-loc> <volume>23</volume>: <fpage>39</fpage>–<lpage>78</lpage>.</mixed-citation></ref><ref id="B12"><mixed-citation xmlns:xlink="http://www.w3.org/1999/xlink" xlink:type="simple">
          <person-group><name name-style="western"><surname>Bouček</surname><given-names>Z</given-names></name><name name-style="western"><surname>Narendran</surname><given-names>TC</given-names></name></person-group> (<year>1981</year>) <article-title>Indian chalcid wasps (<tp:taxon-name><tp:taxon-name-part taxon-name-part-type="order">Hymenoptera</tp:taxon-name-part></tp:taxon-name>) of the genus <italic><tp:taxon-name><tp:taxon-name-part taxon-name-part-type="genus">Dirhinus</tp:taxon-name-part></tp:taxon-name></italic> parasitic on synanthropic and other <tp:taxon-name><tp:taxon-name-part taxon-name-part-type="order">Diptera</tp:taxon-name-part></tp:taxon-name>.</article-title> <source>Systematic Entomology</source> <volume>6</volume>: <fpage>229</fpage>–<lpage>251</lpage>. doi: <ext-link xlink:type="simple" ext-link-type="doi" xlink:href="10.1111/j.1365-3113.1981.tb00438.x">10.1111/j.1365-3113.1981.tb00438.x</ext-link></mixed-citation></ref></ref-list></tp:taxon-treatment>
