# Supplementary material for: Revision of the family Chalcididae (Hymenoptera, Chalcidoidea) from Vietnam, with the description of 13 new species
Source: Zookeys. 2016 Apr 4;(576):1–202. doi: 10.3897/zookeys.576.8177 (PMC4829922; doi:10.3897/zookeys.576.8177)
Supplement: XML Treatment for Dirhinus anthracia [file zookeys.576.8177-treatment36.xml]

<!DOCTYPE tp:taxon-treatment
  PUBLIC "-//TaxonX//DTD Taxonomic Treatment Publishing DTD v0 20100105//EN" "tax-treatment-NSO.dtd">
<tp:taxon-treatment xmlns:tp="http://www.plazi.org/taxpub"><tp:treatment-meta><kwd-group><label>Taxon classification</label><kwd><named-content content-type="kingdom">Animalia</named-content></kwd><kwd><named-content content-type="order">Hymenoptera</named-content></kwd><kwd><named-content content-type="family">Chalcididae</named-content></kwd></kwd-group><mixed-citation publication-type="journal"><person-group><name><surname>Narendran</surname><given-names>T. C.</given-names></name><name><surname>van Achterberg</surname><given-names>Cornelis</given-names></name></person-group><article-title>Revision of the family <tp:taxon-name><tp:taxon-name-part taxon-name-part-type="genus">Chalcididae</tp:taxon-name-part></tp:taxon-name> (<tp:taxon-name><tp:taxon-name-part taxon-name-part-type="order">Hymenoptera</tp:taxon-name-part></tp:taxon-name>, <tp:taxon-name><tp:taxon-name-part taxon-name-part-type="superfamily">Chalcidoidea</tp:taxon-name-part></tp:taxon-name>) from Vietnam, with the description of 13 new species</article-title><source>Zookeys</source><day>4</day><month>4</month><year>2016</year><volume>2016</volume><issue>576</issue><fpage>1</fpage><lpage>202</lpage><pub-id pub-id-type="doi">10.3897/zookeys.576.8177</pub-id></mixed-citation></tp:treatment-meta><tp:nomenclature><tp:taxon-name><tp:taxon-name-part taxon-name-part-type="genus">Dirhinus</tp:taxon-name-part>
              <tp:taxon-name-part taxon-name-part-type="species">anthracia</tp:taxon-name-part></tp:taxon-name><tp:taxon-authority>Walker, 1846</tp:taxon-authority><xref ref-type="fig" rid="F38">Figs 71–72</xref><xref ref-type="fig" rid="F39">, 73–74</xref><tp:nomenclature-citation-list><tp:nomenclature-citation><tp:taxon-name><tp:taxon-name-part taxon-name-part-type="genus">Dirhinus</tp:taxon-name-part> <tp:taxon-name-part taxon-name-part-type="species">anthracia</tp:taxon-name-part></tp:taxon-name><comment> Walker, 1846: 7, 85; <xref ref-type="bibr" rid="B122">Narendran 1989</xref>: 294–295 (examined).</comment></tp:nomenclature-citation><tp:nomenclature-citation><tp:taxon-name><tp:taxon-name-part taxon-name-part-type="genus">Eniacella</tp:taxon-name-part> <tp:taxon-name-part taxon-name-part-type="species">rufricornis</tp:taxon-name-part></tp:taxon-name><comment> Girault, 1913c: 35; <xref ref-type="bibr" rid="B12">Bouček and Narendran 1981</xref>: 239 (synonymised by <xref ref-type="bibr" rid="B12">Bouček and Narendran 1981</xref> with <tp:taxon-name><tp:taxon-name-part taxon-name-part-type="genus">Dirhinus</tp:taxon-name-part> <tp:taxon-name-part taxon-name-part-type="species">anthracia</tp:taxon-name-part></tp:taxon-name> Walker).</comment></tp:nomenclature-citation><tp:nomenclature-citation><tp:taxon-name><tp:taxon-name-part taxon-name-part-type="genus">Eniacella</tp:taxon-name-part> <tp:taxon-name-part taxon-name-part-type="species">bicornuticeps</tp:taxon-name-part></tp:taxon-name><comment> Girault, 1915a: 353; <xref ref-type="bibr" rid="B12">Bouček and Narendran 1981</xref>: 239 (synonymised by <xref ref-type="bibr" rid="B12">Bouček and Narendran 1981</xref> with <tp:taxon-name><tp:taxon-name-part taxon-name-part-type="genus">Dirhinus</tp:taxon-name-part> <tp:taxon-name-part taxon-name-part-type="species">anthracia</tp:taxon-name-part></tp:taxon-name> Walker).</comment></tp:nomenclature-citation><tp:nomenclature-citation><tp:taxon-name><tp:taxon-name-part taxon-name-part-type="genus">Dirhinus</tp:taxon-name-part> <tp:taxon-name-part taxon-name-part-type="species">sarcophagae</tp:taxon-name-part></tp:taxon-name><comment> Froggat, 1919: 835; <xref ref-type="bibr" rid="B12">Bouček and Narendran 1981</xref>: 239 (synonymised by <xref ref-type="bibr" rid="B12">Bouček and Narendran 1981</xref> with <tp:taxon-name><tp:taxon-name-part taxon-name-part-type="genus">Dirhinus</tp:taxon-name-part> <tp:taxon-name-part taxon-name-part-type="species">anthracia</tp:taxon-name-part></tp:taxon-name> Walker).</comment></tp:nomenclature-citation><tp:nomenclature-citation><tp:taxon-name><tp:taxon-name-part taxon-name-part-type="genus">Dirhinus</tp:taxon-name-part> <tp:taxon-name-part taxon-name-part-type="species">frequens</tp:taxon-name-part></tp:taxon-name><comment> Masi, 1933: 7; <xref ref-type="bibr" rid="B12">Bouček and Narendran 1981</xref>: 239 (synonymised by <xref ref-type="bibr" rid="B12">Bouček and Narendran 1981</xref> with <tp:taxon-name><tp:taxon-name-part taxon-name-part-type="genus">Dirhinus</tp:taxon-name-part> <tp:taxon-name-part taxon-name-part-type="species">anthracia</tp:taxon-name-part></tp:taxon-name> Walker).</comment></tp:nomenclature-citation><tp:nomenclature-citation><tp:taxon-name><tp:taxon-name-part taxon-name-part-type="genus">Dirhinus</tp:taxon-name-part> <tp:taxon-name-part taxon-name-part-type="species">intermedius</tp:taxon-name-part></tp:taxon-name><comment> Mani &amp; Dubey, 1972: 404–407; <xref ref-type="bibr" rid="B12">Bouček and Narendran 1981</xref>: 239 (synonymised by <xref ref-type="bibr" rid="B12">Bouček and Narendran 1981</xref> with <tp:taxon-name><tp:taxon-name-part taxon-name-part-type="genus">Dirhinus</tp:taxon-name-part> <tp:taxon-name-part taxon-name-part-type="species">anthracia</tp:taxon-name-part></tp:taxon-name> Walker).</comment></tp:nomenclature-citation><tp:nomenclature-citation><tp:taxon-name><tp:taxon-name-part taxon-name-part-type="genus">Dirhinus</tp:taxon-name-part> <tp:taxon-name-part taxon-name-part-type="species">georgei</tp:taxon-name-part></tp:taxon-name><comment> Mani &amp; Dubey, 1974: 31–33; <xref ref-type="bibr" rid="B12">Bouček and Narendran 1981</xref>: 239 (synonymised by <xref ref-type="bibr" rid="B12">Bouček and Narendran 1981</xref> with <tp:taxon-name><tp:taxon-name-part taxon-name-part-type="genus">Dirhinus</tp:taxon-name-part> <tp:taxon-name-part taxon-name-part-type="species">anthracia</tp:taxon-name-part></tp:taxon-name> Walker).</comment></tp:nomenclature-citation><tp:nomenclature-citation><tp:taxon-name><tp:taxon-name-part taxon-name-part-type="genus">Dirhinus</tp:taxon-name-part> <tp:taxon-name-part taxon-name-part-type="species">aligarhensis</tp:taxon-name-part></tp:taxon-name><comment> Husain &amp; Agarwal, 1981: 183; <xref ref-type="bibr" rid="B122">Narendran 1989</xref>: 294 (examined) (synonymised by <xref ref-type="bibr" rid="B122">Narendran 1989</xref> with <tp:taxon-name><tp:taxon-name-part taxon-name-part-type="genus">Dirhinus</tp:taxon-name-part> <tp:taxon-name-part taxon-name-part-type="species">anthracia</tp:taxon-name-part></tp:taxon-name> Walker).</comment></tp:nomenclature-citation><tp:nomenclature-citation><tp:taxon-name><tp:taxon-name-part taxon-name-part-type="genus">Dirhinus</tp:taxon-name-part> <tp:taxon-name-part taxon-name-part-type="species">ignobilicornis</tp:taxon-name-part></tp:taxon-name><comment> Husain &amp; Agarwal, 1981: 187; <xref ref-type="bibr" rid="B122">Narendran 1989</xref>: 294 (examined) (synonymised by <xref ref-type="bibr" rid="B122">Narendran 1989</xref> with <tp:taxon-name><tp:taxon-name-part taxon-name-part-type="genus">Dirhinus</tp:taxon-name-part> <tp:taxon-name-part taxon-name-part-type="species">anthracia</tp:taxon-name-part></tp:taxon-name> Walker).</comment></tp:nomenclature-citation></tp:nomenclature-citation-list></tp:nomenclature><tp:treatment-sec sec-type="material"><title>Material.</title><p>
              <named-content xmlns:xlink="http://www.w3.org/1999/xlink" content-type="specimen-count" xlink:type="simple">1 ♀</named-content> (<named-content xmlns:xlink="http://www.w3.org/1999/xlink" content-type="dwc:institutional_code" xlink:type="simple">RMNH</named-content>), “<bold>Vietnam</bold>: Ninh Thuân, Núi Chúa N. P., 90–150 m, Northeast part, <named-content xmlns:xlink="http://www.w3.org/1999/xlink" content-type="date" xlink:type="simple">23–30.v.2007</named-content>, C. v. Achterberg &amp; R. de Vries, <named-content xmlns:xlink="http://www.w3.org/1999/xlink" content-type="dwc:institutional_code" xlink:type="simple">RMNH</named-content>’07”.</p></tp:treatment-sec><tp:treatment-sec sec-type="Diagnosis"><title>Diagnosis.</title><p>See notes under <italic><tp:taxon-name><tp:taxon-name-part taxon-name-part-type="genus">Dirhinus</tp:taxon-name-part> <tp:taxon-name-part taxon-name-part-type="species">auratus</tp:taxon-name-part></tp:taxon-name></italic>.</p><!--PageBreak--></tp:treatment-sec><tp:treatment-sec sec-type="Hosts"><title>Hosts.</title><p>
              <italic><tp:taxon-name><tp:taxon-name-part taxon-name-part-type="genus">Bactrocera</tp:taxon-name-part> <tp:taxon-name-part taxon-name-part-type="species">cucurbitae</tp:taxon-name-part></tp:taxon-name></italic> (Coq.) (<tp:taxon-name><tp:taxon-name-part taxon-name-part-type="order">Diptera</tp:taxon-name-part></tp:taxon-name>: <tp:taxon-name><tp:taxon-name-part taxon-name-part-type="family">Tephritidae</tp:taxon-name-part></tp:taxon-name>); <italic><tp:taxon-name><tp:taxon-name-part taxon-name-part-type="genus">Bactrocera</tp:taxon-name-part> <tp:taxon-name-part taxon-name-part-type="species">dorsalis</tp:taxon-name-part></tp:taxon-name></italic> (Hendel) (id.); <italic><tp:taxon-name><tp:taxon-name-part taxon-name-part-type="genus">Calliphora</tp:taxon-name-part> <tp:taxon-name-part taxon-name-part-type="species">stygia</tp:taxon-name-part></tp:taxon-name></italic> (F.) (<tp:taxon-name><tp:taxon-name-part taxon-name-part-type="order">Diptera</tp:taxon-name-part></tp:taxon-name>: <tp:taxon-name><tp:taxon-name-part taxon-name-part-type="family">Calliphoridae</tp:taxon-name-part></tp:taxon-name>); <italic><tp:taxon-name><tp:taxon-name-part taxon-name-part-type="genus">Sarcophaga</tp:taxon-name-part> <tp:taxon-name-part taxon-name-part-type="species">aurifrons</tp:taxon-name-part></tp:taxon-name></italic> Mac. (<tp:taxon-name><tp:taxon-name-part taxon-name-part-type="order">Diptera</tp:taxon-name-part></tp:taxon-name>: <tp:taxon-name><tp:taxon-name-part taxon-name-part-type="family">Sarcophagidae</tp:taxon-name-part></tp:taxon-name>); <italic><tp:taxon-name><tp:taxon-name-part taxon-name-part-type="genus">Blaesoxipha</tp:taxon-name-part> <tp:taxon-name-part taxon-name-part-type="species">pachytyli</tp:taxon-name-part></tp:taxon-name></italic> (Skuse) (id.); <italic><tp:taxon-name><tp:taxon-name-part taxon-name-part-type="genus">Musca</tp:taxon-name-part> <tp:taxon-name-part taxon-name-part-type="species">domestica</tp:taxon-name-part></tp:taxon-name></italic> L. (<tp:taxon-name><tp:taxon-name-part taxon-name-part-type="order">Diptera</tp:taxon-name-part></tp:taxon-name>: <tp:taxon-name><tp:taxon-name-part taxon-name-part-type="family">Muscidae</tp:taxon-name-part></tp:taxon-name>); <italic><tp:taxon-name><tp:taxon-name-part taxon-name-part-type="genus">Exorista</tp:taxon-name-part> <tp:taxon-name-part taxon-name-part-type="species">bombycis</tp:taxon-name-part></tp:taxon-name></italic> (Louis) (<tp:taxon-name><tp:taxon-name-part taxon-name-part-type="order">Diptera</tp:taxon-name-part></tp:taxon-name>: <tp:taxon-name><tp:taxon-name-part taxon-name-part-type="family">Tachinidae</tp:taxon-name-part></tp:taxon-name>); <italic><tp:taxon-name><tp:taxon-name-part taxon-name-part-type="genus">Exorista</tp:taxon-name-part> <tp:taxon-name-part taxon-name-part-type="species">sorbillans</tp:taxon-name-part></tp:taxon-name></italic> (Wiedemann) (id.); <italic><tp:taxon-name><tp:taxon-name-part taxon-name-part-type="genus">Ceracia</tp:taxon-name-part> <tp:taxon-name-part taxon-name-part-type="species">fergusoni</tp:taxon-name-part></tp:taxon-name></italic> (Malloch) (id.); <italic><tp:taxon-name><tp:taxon-name-part taxon-name-part-type="genus">Artona</tp:taxon-name-part> <tp:taxon-name-part taxon-name-part-type="species">catoxantha</tp:taxon-name-part></tp:taxon-name></italic> Hampson (<tp:taxon-name><tp:taxon-name-part taxon-name-part-type="order">Lepidoptera</tp:taxon-name-part></tp:taxon-name>: <tp:taxon-name><tp:taxon-name-part taxon-name-part-type="family">Zygaenidae</tp:taxon-name-part></tp:taxon-name>); <italic><tp:taxon-name><tp:taxon-name-part taxon-name-part-type="genus">Plecoptera</tp:taxon-name-part> <tp:taxon-name-part taxon-name-part-type="species">reflexa</tp:taxon-name-part></tp:taxon-name></italic> G. (<tp:taxon-name><tp:taxon-name-part taxon-name-part-type="order">Lepidoptera</tp:taxon-name-part></tp:taxon-name>: <tp:taxon-name><tp:taxon-name-part taxon-name-part-type="family">Noctuidae</tp:taxon-name-part></tp:taxon-name>); <italic><tp:taxon-name><tp:taxon-name-part taxon-name-part-type="genus">Bombyx</tp:taxon-name-part> <tp:taxon-name-part taxon-name-part-type="species">mori</tp:taxon-name-part></tp:taxon-name></italic> <!--PageBreak-->(L.) (<tp:taxon-name><tp:taxon-name-part taxon-name-part-type="order">Lepidoptera</tp:taxon-name-part></tp:taxon-name>: <tp:taxon-name><tp:taxon-name-part taxon-name-part-type="family">Bombycidae</tp:taxon-name-part></tp:taxon-name>); <italic><tp:taxon-name><tp:taxon-name-part taxon-name-part-type="genus">Palpita</tp:taxon-name-part> <tp:taxon-name-part taxon-name-part-type="species">machaeralis</tp:taxon-name-part></tp:taxon-name></italic> W. (<tp:taxon-name><tp:taxon-name-part taxon-name-part-type="order">Lepidoptera</tp:taxon-name-part></tp:taxon-name>: <tp:taxon-name><tp:taxon-name-part taxon-name-part-type="family">Pyralidae</tp:taxon-name-part></tp:taxon-name>) and <italic><tp:taxon-name><tp:taxon-name-part taxon-name-part-type="genus">Chortoicetes</tp:taxon-name-part> <tp:taxon-name-part taxon-name-part-type="species">terminifera</tp:taxon-name-part></tp:taxon-name></italic> (Walker) (<tp:taxon-name><tp:taxon-name-part taxon-name-part-type="order">Orthoptera</tp:taxon-name-part></tp:taxon-name>: <tp:taxon-name><tp:taxon-name-part taxon-name-part-type="family">Acrididae</tp:taxon-name-part></tp:taxon-name>).</p></tp:treatment-sec><tp:treatment-sec sec-type="Distribution"><title>Distribution.</title><p>India (Manipur; Punjab; Uttar Pradesh), Vietnam (new record), China (Taiwan), Philippines, South Africa, Zambia, Australia (New South Wales; Queensland); (<xref ref-type="bibr" rid="B12">Bouček and Narendran 1981</xref>; <xref ref-type="bibr" rid="B122">Narendran 1989</xref>).</p></tp:treatment-sec><tp:treatment-sec><!--Section generated to contain objects referenced in tp:taxon-treatment.--><fig id="F38" position="float" orientation="portrait"><label>Figures 71–72.</label><caption><p>
          <italic><tp:taxon-name><tp:taxon-name-part taxon-name-part-type="genus">Dirhinus</tp:taxon-name-part> <tp:taxon-name-part taxon-name-part-type="species">anthracia</tp:taxon-name-part></tp:taxon-name></italic> Walker, ♀, Núi Chúa N. P. <bold>71</bold> habitus lateral <bold>72</bold> head anterior.</p></caption><graphic xmlns:xlink="http://www.w3.org/1999/xlink" xlink:href="zookeys-576-001-g038.jpg" position="float" orientation="portrait" xlink:type="simple" id="oo_83641.jpg"/></fig><fig id="F39" position="float" orientation="portrait"><label>Figures 73–74.</label><caption><p>
          <italic><tp:taxon-name><tp:taxon-name-part taxon-name-part-type="genus">Dirhinus</tp:taxon-name-part> <tp:taxon-name-part taxon-name-part-type="species">anthracia</tp:taxon-name-part></tp:taxon-name></italic> Walker, ♀, Núi Chúa N. P. <bold>73</bold> head dorsal <bold>74</bold> mesosoma dorsal.</p></caption><graphic xmlns:xlink="http://www.w3.org/1999/xlink" xlink:href="zookeys-576-001-g039.jpg" position="float" orientation="portrait" xlink:type="simple" id="oo_83642.jpg"/></fig></tp:treatment-sec><ref-list><ref id="B122"><mixed-citation xmlns:xlink="http://www.w3.org/1999/xlink" xlink:type="simple">
          <person-group><name name-style="western"><surname>Narendran</surname><given-names>TC</given-names></name></person-group> (<year>1989</year>) <article-title>Oriental <tp:taxon-name><tp:taxon-name-part taxon-name-part-type="genus">Chalcididae</tp:taxon-name-part></tp:taxon-name> (<tp:taxon-name><tp:taxon-name-part taxon-name-part-type="order">Hymenoptera</tp:taxon-name-part></tp:taxon-name>: <tp:taxon-name><tp:taxon-name-part taxon-name-part-type="superfamily">Chalcidoidea</tp:taxon-name-part></tp:taxon-name>).</article-title> <source>Zoological Monograph</source>. <publisher-name>Department of Zoology, University of Calicut</publisher-name>, <publisher-loc>Kerala</publisher-loc>, <fpage>1</fpage>–<lpage>441</lpage>.</mixed-citation></ref><ref id="B12"><mixed-citation xmlns:xlink="http://www.w3.org/1999/xlink" xlink:type="simple">
          <person-group><name name-style="western"><surname>Bouček</surname><given-names>Z</given-names></name><name name-style="western"><surname>Narendran</surname><given-names>TC</given-names></name></person-group> (<year>1981</year>) <article-title>Indian chalcid wasps (<tp:taxon-name><tp:taxon-name-part taxon-name-part-type="order">Hymenoptera</tp:taxon-name-part></tp:taxon-name>) of the genus <italic><tp:taxon-name><tp:taxon-name-part taxon-name-part-type="genus">Dirhinus</tp:taxon-name-part></tp:taxon-name></italic> parasitic on synanthropic and other <tp:taxon-name><tp:taxon-name-part taxon-name-part-type="order">Diptera</tp:taxon-name-part></tp:taxon-name>.</article-title> <source>Systematic Entomology</source> <volume>6</volume>: <fpage>229</fpage>–<lpage>251</lpage>. doi: <ext-link xlink:type="simple" ext-link-type="doi" xlink:href="10.1111/j.1365-3113.1981.tb00438.x">10.1111/j.1365-3113.1981.tb00438.x</ext-link></mixed-citation></ref></ref-list></tp:taxon-treatment>
