# Supplementary material for: Revision of the family Chalcididae (Hymenoptera, Chalcidoidea) from Vietnam, with the description of 13 new species
Source: Zookeys. 2016 Apr 4;(576):1–202. doi: 10.3897/zookeys.576.8177 (PMC4829922; doi:10.3897/zookeys.576.8177)
Supplement: XML Treatment for Dirhinus auratus [file zookeys.576.8177-treatment37.xml]

<!DOCTYPE tp:taxon-treatment
  PUBLIC "-//TaxonX//DTD Taxonomic Treatment Publishing DTD v0 20100105//EN" "tax-treatment-NSO.dtd">
<tp:taxon-treatment xmlns:tp="http://www.plazi.org/taxpub"><tp:treatment-meta><kwd-group><label>Taxon classification</label><kwd><named-content content-type="kingdom">Animalia</named-content></kwd><kwd><named-content content-type="order">Hymenoptera</named-content></kwd><kwd><named-content content-type="family">Chalcididae</named-content></kwd></kwd-group><mixed-citation publication-type="journal"><person-group><name><surname>Narendran</surname><given-names>T. C.</given-names></name><name><surname>van Achterberg</surname><given-names>Cornelis</given-names></name></person-group><article-title>Revision of the family <tp:taxon-name><tp:taxon-name-part taxon-name-part-type="genus">Chalcididae</tp:taxon-name-part></tp:taxon-name> (<tp:taxon-name><tp:taxon-name-part taxon-name-part-type="order">Hymenoptera</tp:taxon-name-part></tp:taxon-name>, <tp:taxon-name><tp:taxon-name-part taxon-name-part-type="superfamily">Chalcidoidea</tp:taxon-name-part></tp:taxon-name>) from Vietnam, with the description of 13 new species</article-title><source>Zookeys</source><day>4</day><month>4</month><year>2016</year><volume>2016</volume><issue>576</issue><fpage>1</fpage><lpage>202</lpage><pub-id pub-id-type="doi">10.3897/zookeys.576.8177</pub-id></mixed-citation></tp:treatment-meta><tp:nomenclature><tp:taxon-name><tp:taxon-name-part taxon-name-part-type="genus">Dirhinus</tp:taxon-name-part>
              <tp:taxon-name-part taxon-name-part-type="species">auratus</tp:taxon-name-part></tp:taxon-name><tp:taxon-authority>Ashmead, 1905</tp:taxon-authority><xref ref-type="fig" rid="F40">Figs 75–76</xref><xref ref-type="fig" rid="F41">, 77–78</xref><!--PageBreak--><tp:nomenclature-citation-list><tp:nomenclature-citation><tp:taxon-name><tp:taxon-name-part taxon-name-part-type="genus">Dirhinus</tp:taxon-name-part> <tp:taxon-name-part taxon-name-part-type="species">auratus</tp:taxon-name-part></tp:taxon-name><comment> Ashmead, 1905: 402 (♀, lectotype (selected by Bouček &amp; Narendran, 1981), Philippines (Manila) (<named-content xmlns:xlink="http://www.w3.org/1999/xlink" content-type="dwc:institutional_code" xlink:type="simple">USNM</named-content>) (examined)).</comment></tp:nomenclature-citation><tp:nomenclature-citation><tp:taxon-name><tp:taxon-name-part taxon-name-part-type="genus">Dirhinus</tp:taxon-name-part> <tp:taxon-name-part taxon-name-part-type="species">pambaeus</tp:taxon-name-part></tp:taxon-name><comment> Mani &amp; Dubey (in Mani et al.), <xref ref-type="bibr" rid="B97">1974</xref>: 33–36 (♂, holotype, India (Kerala) (<named-content xmlns:xlink="http://www.w3.org/1999/xlink" content-type="dwc:institutional_code" xlink:type="simple">USNM</named-content>) (examined) (synonymised by <xref ref-type="bibr" rid="B12">Bouček and Narendran 1981</xref> with <tp:taxon-name><tp:taxon-name-part taxon-name-part-type="genus">Dirhinus</tp:taxon-name-part> <tp:taxon-name-part taxon-name-part-type="species">auratus</tp:taxon-name-part></tp:taxon-name> Ashmead)).</comment></tp:nomenclature-citation><tp:nomenclature-citation><tp:taxon-name><tp:taxon-name-part taxon-name-part-type="genus">Dirhinus</tp:taxon-name-part> <tp:taxon-name-part taxon-name-part-type="species">circinus</tp:taxon-name-part></tp:taxon-name><comment> Husain &amp; Agarwal, 1981: 182. (♀, India (Aligarh) (<abbrev xmlns:xlink="http://www.w3.org/1999/xlink" content-type="institution" xlink:title="Zoology Department of Aligarh Muslim University, Aligarh, India" xlink:type="simple">ZDAMU</abbrev>) (examined) (synonymised with <tp:taxon-name><tp:taxon-name-part taxon-name-part-type="genus">Dirhinus</tp:taxon-name-part> <tp:taxon-name-part taxon-name-part-type="species">auratus</tp:taxon-name-part></tp:taxon-name> Ashmead by <xref ref-type="bibr" rid="B122">Narendran 1989</xref>)).</comment></tp:nomenclature-citation></tp:nomenclature-citation-list></tp:nomenclature><tp:treatment-sec sec-type="material"><title>Material.</title><p>
              <named-content xmlns:xlink="http://www.w3.org/1999/xlink" content-type="specimen-count" xlink:type="simple">1 ♀</named-content> (<named-content xmlns:xlink="http://www.w3.org/1999/xlink" content-type="dwc:institutional_code" xlink:type="simple">RMNH</named-content>), “<bold>Vietnam</bold>: Ninh Thuân, Núi Chúa N. P., 90–150 m, Northeast part, <named-content xmlns:xlink="http://www.w3.org/1999/xlink" content-type="date" xlink:type="simple">23–30.v.2007</named-content>, C. v. Achterberg &amp; R. de Vries, <named-content xmlns:xlink="http://www.w3.org/1999/xlink" content-type="dwc:institutional_code" xlink:type="simple">RMNH</named-content>’07”; <named-content xmlns:xlink="http://www.w3.org/1999/xlink" content-type="specimen-count" xlink:type="simple">1 ♀</named-content> (<abbrev xmlns:xlink="http://www.w3.org/1999/xlink" content-type="institution" xlink:title="Institute of Ecology &amp; Biological Resources, Vietnam Academy of Science &amp; Technology, Hanoi, Vietnam" xlink:type="simple">IEBR</abbrev>), “S. Vietnam: Dóng Nai, Cát Tiên N. P., Dong trail, Malaise traps, c. 100 m, <named-content xmlns:xlink="http://www.w3.org/1999/xlink" content-type="date" xlink:type="simple">1–8.iv.2007</named-content>, Mai Phu Quy &amp; Nguyen Tanh Manh, <named-content xmlns:xlink="http://www.w3.org/1999/xlink" content-type="dwc:institutional_code" xlink:type="simple">RMNH</named-content>’07”; <named-content xmlns:xlink="http://www.w3.org/1999/xlink" content-type="specimen-count" xlink:type="simple">1 ♀</named-content> (<named-content xmlns:xlink="http://www.w3.org/1999/xlink" content-type="dwc:institutional_code" xlink:type="simple">BPBM</named-content>), “Vietnam, 20 km S of Dalat, 1300 m, <named-content xmlns:xlink="http://www.w3.org/1999/xlink" content-type="date" xlink:type="simple">12.ix.1960</named-content>, Gressitt”; <named-content xmlns:xlink="http://www.w3.org/1999/xlink" content-type="specimen-count" xlink:type="simple">1 ♀</named-content> (<named-content xmlns:xlink="http://www.w3.org/1999/xlink" content-type="dwc:institutional_code" xlink:type="simple">BPBM</named-content>), “Vietnam, Ap Hung Lam, 21 kms N.W. of Dilinh, 1100 m, <named-content xmlns:xlink="http://www.w3.org/1999/xlink" content-type="date" xlink:type="simple">ix–x.1960</named-content>, Yoshimoto”.</p></tp:treatment-sec><tp:treatment-sec sec-type="Diagnosis"><title>Diagnosis.</title><p>This species comes near <italic><tp:taxon-name><tp:taxon-name-part taxon-name-part-type="genus">Dirhinus</tp:taxon-name-part> <tp:taxon-name-part taxon-name-part-type="species">anthracia</tp:taxon-name-part></tp:taxon-name></italic> Walker in the key to species by <xref ref-type="bibr" rid="B12">Bouček and Narendran (1981)</xref>, but differs from <italic><tp:taxon-name><tp:taxon-name-part taxon-name-part-type="genus">Dirhinus</tp:taxon-name-part> <tp:taxon-name-part taxon-name-part-type="species">anthracia</tp:taxon-name-part></tp:taxon-name></italic> in having: 1) each horn in dorsal view at anterior ocular line slightly narrower than scrobal gap (in <italic><tp:taxon-name><tp:taxon-name-part taxon-name-part-type="genus">Dirhinus</tp:taxon-name-part> <tp:taxon-name-part taxon-name-part-type="species">anthracia</tp:taxon-name-part></tp:taxon-name></italic> each horn in dorsal view at level with anterior eye margin broader than scrobal gap); 2) median areola of propodeum elongate with almost parallel sides (in <italic><tp:taxon-name><tp:taxon-name-part taxon-name-part-type="genus">Dirhinus</tp:taxon-name-part> <tp:taxon-name-part taxon-name-part-type="species">anthracia</tp:taxon-name-part></tp:taxon-name></italic> median aeola of propodeum with convex sides, shortly oval); 3) scutellum without an impunctate strip (in <italic><tp:taxon-name><tp:taxon-name-part taxon-name-part-type="genus">Dirhinus</tp:taxon-name-part> <tp:taxon-name-part taxon-name-part-type="species">anthracia</tp:taxon-name-part></tp:taxon-name></italic> scutellum anteriorly with an impunctate strip); 4) striate area on T1 narrower than long, with few striae and its hind margin produced in middle (in <italic><tp:taxon-name><tp:taxon-name-part taxon-name-part-type="genus">Dirhinus</tp:taxon-name-part> <tp:taxon-name-part taxon-name-part-type="species">anthracia</tp:taxon-name-part></tp:taxon-name></italic> striate area of T1 nearly straight, the area subquadrate or even broader than long) and 5) parascrobal space usually with less than two compete rows of punctures between pre-orbital carina and scrobal margin (in <italic><tp:taxon-name><tp:taxon-name-part taxon-name-part-type="genus">Dirhinus</tp:taxon-name-part> <tp:taxon-name-part taxon-name-part-type="species">anthracia</tp:taxon-name-part></tp:taxon-name></italic> narrow space between eye and lower part of scrobe with pre-orbital carina separated from scrobes by fully 2 rows of punctures).</p></tp:treatment-sec><tp:treatment-sec sec-type="Description"><title>Description.</title><p>♀♂, length of body 3.1–4.1 mm.</p><p>
              <italic>Colour</italic>. General body colour black with antenna, tegulae, fore and mid legs (except coxae) mainly reddish.</p><p>
              <italic>Head</italic>. Head below each horn without distinct additional teeth; facial edge of scrobe sinuate, apex of each horn with distinct notch; each horn in dorsal view at anterior ocular line slightly narrower than scrobal gap; parascrobal area in ♀ hardly one-third as broad as scrobal cavity, with only one compete row of punctures between <!--PageBreak-->pre-orbital carina and scrobal edge; head in lateral view about 0.7 × wider than high (Fig. <xref ref-type="fig" rid="F40">75</xref>); genal length subequal to short diameter of eye; pedicel slightly longer than second flagellar segment; clava nearly twice as long as wide.</p><!--PageBreak--><p>
              <italic>Mesosoma</italic>. Mesosoma not flattened; scutellum extensively punctate, without impunctate strip; median areola of propodeum elongate with almost parallel sides.</p><p>
              <italic>Wings</italic>. Fore wing pilosity usually distinct.</p><!--PageBreak--><p>
              <italic>Legs</italic>. Hind tibia without distinct external additional carina.</p><p>
              <italic>Metasoma</italic>. Petiole of ♀ with an area of four carinae about 1.5 × as broad as long, with fewer striae apically than in middle.</p></tp:treatment-sec><tp:treatment-sec sec-type="Host"><title>Host.</title><p>
              <italic><tp:taxon-name><tp:taxon-name-part taxon-name-part-type="genus">Dacus</tp:taxon-name-part></tp:taxon-name></italic> sp. (<tp:taxon-name><tp:taxon-name-part taxon-name-part-type="order">Diptera</tp:taxon-name-part></tp:taxon-name>: <tp:taxon-name><tp:taxon-name-part taxon-name-part-type="family">Tephritidae</tp:taxon-name-part></tp:taxon-name>).</p></tp:treatment-sec><tp:treatment-sec sec-type="Distribution"><title>Distribution.</title><p>Vietnam, India, Pakistan, Sri Lanka, Thailand, Laos, China (Taiwan) and Philippines (<xref ref-type="bibr" rid="B12">Bouček and Narendran 1981</xref>; <xref ref-type="bibr" rid="B122">Narendran 1989</xref>).</p></tp:treatment-sec><tp:treatment-sec><!--Section generated to contain objects referenced in tp:taxon-treatment.--><fig id="F40" position="float" orientation="portrait"><label>Figures 75–76.</label><caption><p>
          <italic><tp:taxon-name><tp:taxon-name-part taxon-name-part-type="genus">Dirhinus</tp:taxon-name-part> <tp:taxon-name-part taxon-name-part-type="species">auratus</tp:taxon-name-part></tp:taxon-name></italic> Ashmead, ♀, Núi Chúa N. P. <bold>75</bold> habitus lateral <bold>76</bold> head anterior.</p></caption><graphic xmlns:xlink="http://www.w3.org/1999/xlink" xlink:href="zookeys-576-001-g040.jpg" position="float" orientation="portrait" xlink:type="simple" id="oo_83643.jpg"/></fig><fig id="F41" position="float" orientation="portrait"><label>Figures 77–78.</label><caption><p>
          <italic><tp:taxon-name><tp:taxon-name-part taxon-name-part-type="genus">Dirhinus</tp:taxon-name-part> <tp:taxon-name-part taxon-name-part-type="species">auratus</tp:taxon-name-part></tp:taxon-name></italic> Ashmead, ♀, Núi Chúa N. P. <bold>77</bold> head dorsal <bold>78</bold> mesosoma and base of metasoma dorsal.</p></caption><graphic xmlns:xlink="http://www.w3.org/1999/xlink" xlink:href="zookeys-576-001-g041.jpg" position="float" orientation="portrait" xlink:type="simple" id="oo_83644.jpg"/></fig></tp:treatment-sec><ref-list><ref id="B97"><mixed-citation xmlns:xlink="http://www.w3.org/1999/xlink" xlink:type="simple">
          <person-group><name name-style="western"><surname>Mani</surname><given-names>MS</given-names></name><name name-style="western"><surname>Dubey</surname><given-names>OP</given-names></name><name name-style="western"><surname>Kaul</surname><given-names>BK</given-names></name><name name-style="western"><surname>Saraswat</surname><given-names>GG</given-names></name></person-group> (<year>1974</year>) <article-title>Descriptions of some new and new records of some known <tp:taxon-name><tp:taxon-name-part taxon-name-part-type="superfamily">Chalcidoidea</tp:taxon-name-part></tp:taxon-name> (<tp:taxon-name><tp:taxon-name-part taxon-name-part-type="order">Hymenoptera</tp:taxon-name-part></tp:taxon-name>) from India.</article-title> <source>Memoirs of the School of Entomology, St. John’s College, Agra</source> No. <volume>3</volume>: <fpage>1</fpage>–<lpage>108</lpage>.</mixed-citation></ref><ref id="B12"><mixed-citation xmlns:xlink="http://www.w3.org/1999/xlink" xlink:type="simple">
          <person-group><name name-style="western"><surname>Bouček</surname><given-names>Z</given-names></name><name name-style="western"><surname>Narendran</surname><given-names>TC</given-names></name></person-group> (<year>1981</year>) <article-title>Indian chalcid wasps (<tp:taxon-name><tp:taxon-name-part taxon-name-part-type="order">Hymenoptera</tp:taxon-name-part></tp:taxon-name>) of the genus <italic><tp:taxon-name><tp:taxon-name-part taxon-name-part-type="genus">Dirhinus</tp:taxon-name-part></tp:taxon-name></italic> parasitic on synanthropic and other <tp:taxon-name><tp:taxon-name-part taxon-name-part-type="order">Diptera</tp:taxon-name-part></tp:taxon-name>.</article-title> <source>Systematic Entomology</source> <volume>6</volume>: <fpage>229</fpage>–<lpage>251</lpage>. doi: <ext-link xlink:type="simple" ext-link-type="doi" xlink:href="10.1111/j.1365-3113.1981.tb00438.x">10.1111/j.1365-3113.1981.tb00438.x</ext-link></mixed-citation></ref><ref id="B122"><mixed-citation xmlns:xlink="http://www.w3.org/1999/xlink" xlink:type="simple">
          <person-group><name name-style="western"><surname>Narendran</surname><given-names>TC</given-names></name></person-group> (<year>1989</year>) <article-title>Oriental <tp:taxon-name><tp:taxon-name-part taxon-name-part-type="genus">Chalcididae</tp:taxon-name-part></tp:taxon-name> (<tp:taxon-name><tp:taxon-name-part taxon-name-part-type="order">Hymenoptera</tp:taxon-name-part></tp:taxon-name>: <tp:taxon-name><tp:taxon-name-part taxon-name-part-type="superfamily">Chalcidoidea</tp:taxon-name-part></tp:taxon-name>).</article-title> <source>Zoological Monograph</source>. <publisher-name>Department of Zoology, University of Calicut</publisher-name>, <publisher-loc>Kerala</publisher-loc>, <fpage>1</fpage>–<lpage>441</lpage>.</mixed-citation></ref></ref-list></tp:taxon-treatment>
