# Supplementary material for: Revision of the family Chalcididae (Hymenoptera, Chalcidoidea) from Vietnam, with the description of 13 new species
Source: Zookeys. 2016 Apr 4;(576):1–202. doi: 10.3897/zookeys.576.8177 (PMC4829922; doi:10.3897/zookeys.576.8177)
Supplement: XML Treatment for Dirhinus claviger [file zookeys.576.8177-treatment38.xml]

<!DOCTYPE tp:taxon-treatment
  PUBLIC "-//TaxonX//DTD Taxonomic Treatment Publishing DTD v0 20100105//EN" "tax-treatment-NSO.dtd">
<tp:taxon-treatment xmlns:tp="http://www.plazi.org/taxpub"><tp:treatment-meta><kwd-group><label>Taxon classification</label><kwd><named-content content-type="kingdom">Animalia</named-content></kwd><kwd><named-content content-type="order">Hymenoptera</named-content></kwd><kwd><named-content content-type="family">Chalcididae</named-content></kwd></kwd-group><mixed-citation publication-type="journal"><person-group><name><surname>Narendran</surname><given-names>T. C.</given-names></name><name><surname>van Achterberg</surname><given-names>Cornelis</given-names></name></person-group><article-title>Revision of the family <tp:taxon-name><tp:taxon-name-part taxon-name-part-type="genus">Chalcididae</tp:taxon-name-part></tp:taxon-name> (<tp:taxon-name><tp:taxon-name-part taxon-name-part-type="order">Hymenoptera</tp:taxon-name-part></tp:taxon-name>, <tp:taxon-name><tp:taxon-name-part taxon-name-part-type="superfamily">Chalcidoidea</tp:taxon-name-part></tp:taxon-name>) from Vietnam, with the description of 13 new species</article-title><source>Zookeys</source><day>4</day><month>4</month><year>2016</year><volume>2016</volume><issue>576</issue><fpage>1</fpage><lpage>202</lpage><pub-id pub-id-type="doi">10.3897/zookeys.576.8177</pub-id></mixed-citation></tp:treatment-meta><tp:nomenclature><tp:taxon-name><tp:taxon-name-part taxon-name-part-type="genus">Dirhinus</tp:taxon-name-part>
              <tp:taxon-name-part taxon-name-part-type="species">claviger</tp:taxon-name-part></tp:taxon-name><tp:taxon-authority>Bouček &amp; Narendran, 1981</tp:taxon-authority><xref ref-type="fig" rid="F42">Figs 79–80</xref><xref ref-type="fig" rid="F43">, 81–82</xref><tp:nomenclature-citation-list><tp:nomenclature-citation><tp:taxon-name><tp:taxon-name-part taxon-name-part-type="genus">Dirhinus</tp:taxon-name-part> <tp:taxon-name-part taxon-name-part-type="species">claviger</tp:taxon-name-part></tp:taxon-name><comment> Bouček &amp; Narendran, 1981: 237 (♀, holotype, India (<abbrev xmlns:xlink="http://www.w3.org/1999/xlink" content-type="institution" xlink:title="Natural History Museum, London, England, U.K." xlink:type="simple">BMNH</abbrev>)); <xref ref-type="bibr" rid="B122">Narendran 1989</xref>: 290, 293 (keyed)).</comment></tp:nomenclature-citation><tp:nomenclature-citation><tp:taxon-name><tp:taxon-name-part taxon-name-part-type="genus">Dirhinus</tp:taxon-name-part> <tp:taxon-name-part taxon-name-part-type="species">clavatus</tp:taxon-name-part></tp:taxon-name><comment> Hussain &amp; Agarwal, 1981: 185 (♀, holotype, Aligarh (<abbrev xmlns:xlink="http://www.w3.org/1999/xlink" content-type="institution" xlink:title="Zoology Department of Aligarh Muslim University, Aligarh, India" xlink:type="simple">ZDAMU</abbrev>) (synonymised with <tp:taxon-name><tp:taxon-name-part taxon-name-part-type="genus">Dirhinus</tp:taxon-name-part> <tp:taxon-name-part taxon-name-part-type="species">claviger</tp:taxon-name-part></tp:taxon-name> Bouček &amp; Narendran by <xref ref-type="bibr" rid="B122">Narendran 1989</xref>)).</comment></tp:nomenclature-citation></tp:nomenclature-citation-list></tp:nomenclature><tp:treatment-sec sec-type="material"><title>Material.</title><p>
              <named-content xmlns:xlink="http://www.w3.org/1999/xlink" content-type="specimen-count" xlink:type="simple">2 ♀</named-content> (<named-content xmlns:xlink="http://www.w3.org/1999/xlink" content-type="dwc:institutional_code" xlink:type="simple">RMNH</named-content>, <abbrev xmlns:xlink="http://www.w3.org/1999/xlink" content-type="institution" xlink:title="Institute of Ecology &amp; Biological Resources, Vietnam Academy of Science &amp; Technology, Hanoi, Vietnam" xlink:type="simple">IEBR</abbrev>), “<bold>Vietnam</bold>: Ninh Thuân, Núi Chúa N. P., dry South part, <named-content xmlns:xlink="http://www.w3.org/1999/xlink" content-type="date" xlink:type="simple">22–29.v.2007</named-content>, C. v. Achterberg &amp; R. de Vries, <named-content xmlns:xlink="http://www.w3.org/1999/xlink" content-type="dwc:institutional_code" xlink:type="simple">RMNH</named-content>’07”.</p></tp:treatment-sec><tp:treatment-sec sec-type="Diagnosis"><title>Diagnosis.</title><p>This is a unique species with the following combination of characteristics: clavate antenna, an extra outer carina near hind tibial sulcus, very reduced pilosity and striate area of T1 0.40–0.45 × length of T1.</p></tp:treatment-sec><tp:treatment-sec sec-type="Description"><title>Description</title><p>(female from Vietnam). ♀, length of body 3.7 mm.</p><p>
              <italic>Colour</italic>. Black with following parts as follows: scape pale yellowish brown; pedicel and funicular segments pale yellowish brown with a black tinge; clava dark brown; eyes gray with pale reflecting yellowish spots; ocelli reflecting pale whitish yellow; fore and mid legs (except black coxae) pale brownish yellow; hind leg black except pale yellow tarsi; telotarsi brown; wings hyaline, veins brown.</p><p>
              <italic>Head</italic>. In dorsal view sides of head moderately converging behind eyes; eyes longer than temples (9:5); ocellar area distinctly elevated; <abbrev xmlns:xlink="http://www.w3.org/1999/xlink" xlink:title="distance between two posterior ocelli" xlink:type="simple">POL</abbrev> a little shorter than <abbrev xmlns:xlink="http://www.w3.org/1999/xlink" xlink:title="minimum distance between posterior ocelli and eye" xlink:type="simple">OOL</abbrev> (7:8); <abbrev xmlns:xlink="http://www.w3.org/1999/xlink" xlink:title="distance between anterior ocellus and posterior ocellus" xlink:type="simple">AOL</abbrev> twice <abbrev xmlns:xlink="http://www.w3.org/1999/xlink" xlink:title="minimum distance between posterior ocelli and eye" xlink:type="simple">OOL</abbrev>; each horn with a notch present outside of apex; each horn in basal third 1.5 × as broad as scrobal gap, latter 0.7 × breadth of pre-claval segment of antenna; pre-orbital carina present; facial edge of scrobes weakly sinuate in lateral view; antenna short, strongly clavate, clava slightly longer than broad (8:7), with a large area of micro-pilosity on one side; all flagellar segments transverse, pre-claval segment nearly 3 × as broad as long; pedicel as long as flagellar segments 2 and 3.</p><p>
              <italic>Mesosoma</italic>. Mesosoma hardly depressed; its pits dense but not crowded, leaving broad smooth areas on scapulae and on median part of scutellum; middle lobe of mesoscutum with pits close to anterior admarginal area without punctures, smooth, interstices smooth and carinate. Pronotum in median line very slightly depressed, sides hardly converging forward; scutellum slightly broader than long (11:9), apex curved and rounded. Propodeum with hind corners 1.3 × nearer to each other than to metanotal margin; median areola nearly round, slightly longer than broad. Adcoxal lateral tooth of metapleuron a little less than 90°.</p><p>
              <italic>Wings</italic>. Fore wing 3.4 × as long as broad, pilosity mostly reduced, a little more numerous near apical margin; <abbrev xmlns:xlink="http://www.w3.org/1999/xlink" xlink:title="postmarginal vein" xlink:type="simple">PMV</abbrev> subequal in length to <abbrev xmlns:xlink="http://www.w3.org/1999/xlink" xlink:title="stigmal vein" xlink:type="simple">STV</abbrev>.</p><p>
              <italic>Legs</italic>. Hind femur 1.3 × as long as broad, with interstices of setigerous pits shorter to a little longer than width of 3<sup>rd</sup> hind tarsal segment; basal tooth of comb slightly more prominent than other teeth. Hind tibia with well developed external carina, extending over half length towards knee, furrow between this carina and tarsal sulcus flat.</p><!--PageBreak--><p>
              <italic>Metasoma</italic>. Metasoma as long as mesosoma; petiole twice as broad as its length, with 2 pairs of strong raised longitudinal carinae enclosing foveola; anterior margin strongly emarginated in middle; striate area of T1 with 14–16 strong longitudinal striae, their length 0.4 × length of T1, hind margin of striate area almost straight; hind half of T1 shiny, mostly smooth, but with a cross row of microscopic pits before apex, pits faint in middle part of cross row but a little more dense on sides.</p><p>
              <italic>Male</italic>. So far not recorded from Vietnam.</p></tp:treatment-sec><tp:treatment-sec sec-type="Host"><title>Host.</title><p>Unknown.</p></tp:treatment-sec><tp:treatment-sec sec-type="Distribution"><title>Distribution.</title><p>Vietnam (new record), India, Sri Lanka, (<xref ref-type="bibr" rid="B12">Bouček and Narendran 1981</xref>; <xref ref-type="bibr" rid="B122">Narendran 1989</xref>).</p></tp:treatment-sec><tp:treatment-sec sec-type="Variation"><title>Variation.</title><p>Length of body 3.5–3.7 mm. Each frontal horn in basal third 1.5–1.7 × as broad as scrobal gap; propodeum with hind corners about 1.2–1.3 × nearer to each other than to metanotal margin; petiole 1.7–2.0 × as long as broad; striate area of T1 almost straight to slightly arcuate at apex; length of striate area of T1 0.40–0.45 × length of T1.</p></tp:treatment-sec><tp:treatment-sec><!--Section generated to contain objects referenced in tp:taxon-treatment.--><fig id="F42" position="float" orientation="portrait"><label>Figures 79–80.</label><caption><p>
          <italic><tp:taxon-name><tp:taxon-name-part taxon-name-part-type="genus">Dirhinus</tp:taxon-name-part> <tp:taxon-name-part taxon-name-part-type="species">claviger</tp:taxon-name-part></tp:taxon-name></italic> Bouček &amp; Narendran, ♀, Núi Chúa N. P. <bold>79</bold> habitus lateral <bold>80</bold> head, latero-anterior.</p></caption><graphic xmlns:xlink="http://www.w3.org/1999/xlink" xlink:href="zookeys-576-001-g042.jpg" position="float" orientation="portrait" xlink:type="simple" id="oo_83645.jpg"/></fig><fig id="F43" position="float" orientation="portrait"><label>Figures 81–82.</label><caption><p>
          <italic><tp:taxon-name><tp:taxon-name-part taxon-name-part-type="genus">Dirhinus</tp:taxon-name-part> <tp:taxon-name-part taxon-name-part-type="species">claviger</tp:taxon-name-part></tp:taxon-name></italic> Bouček &amp; Narendran, ♀, Núi Chúa N. P. <bold>81</bold> head dorsal <bold>82</bold> metasoma dorsal.</p></caption><graphic xmlns:xlink="http://www.w3.org/1999/xlink" xlink:href="zookeys-576-001-g043.jpg" position="float" orientation="portrait" xlink:type="simple" id="oo_83646.jpg"/></fig></tp:treatment-sec><ref-list><ref id="B122"><mixed-citation xmlns:xlink="http://www.w3.org/1999/xlink" xlink:type="simple">
          <person-group><name name-style="western"><surname>Narendran</surname><given-names>TC</given-names></name></person-group> (<year>1989</year>) <article-title>Oriental <tp:taxon-name><tp:taxon-name-part taxon-name-part-type="genus">Chalcididae</tp:taxon-name-part></tp:taxon-name> (<tp:taxon-name><tp:taxon-name-part taxon-name-part-type="order">Hymenoptera</tp:taxon-name-part></tp:taxon-name>: <tp:taxon-name><tp:taxon-name-part taxon-name-part-type="superfamily">Chalcidoidea</tp:taxon-name-part></tp:taxon-name>).</article-title> <source>Zoological Monograph</source>. <publisher-name>Department of Zoology, University of Calicut</publisher-name>, <publisher-loc>Kerala</publisher-loc>, <fpage>1</fpage>–<lpage>441</lpage>.</mixed-citation></ref><ref id="B12"><mixed-citation xmlns:xlink="http://www.w3.org/1999/xlink" xlink:type="simple">
          <person-group><name name-style="western"><surname>Bouček</surname><given-names>Z</given-names></name><name name-style="western"><surname>Narendran</surname><given-names>TC</given-names></name></person-group> (<year>1981</year>) <article-title>Indian chalcid wasps (<tp:taxon-name><tp:taxon-name-part taxon-name-part-type="order">Hymenoptera</tp:taxon-name-part></tp:taxon-name>) of the genus <italic><tp:taxon-name><tp:taxon-name-part taxon-name-part-type="genus">Dirhinus</tp:taxon-name-part></tp:taxon-name></italic> parasitic on synanthropic and other <tp:taxon-name><tp:taxon-name-part taxon-name-part-type="order">Diptera</tp:taxon-name-part></tp:taxon-name>.</article-title> <source>Systematic Entomology</source> <volume>6</volume>: <fpage>229</fpage>–<lpage>251</lpage>. doi: <ext-link xlink:type="simple" ext-link-type="doi" xlink:href="10.1111/j.1365-3113.1981.tb00438.x">10.1111/j.1365-3113.1981.tb00438.x</ext-link></mixed-citation></ref></ref-list></tp:taxon-treatment>
