# Supplementary material for: Revision of the family Chalcididae (Hymenoptera, Chalcidoidea) from Vietnam, with the description of 13 new species
Source: Zookeys. 2016 Apr 4;(576):1–202. doi: 10.3897/zookeys.576.8177 (PMC4829922; doi:10.3897/zookeys.576.8177)
Supplement: XML Treatment for Dirhinus neoclaviger [file zookeys.576.8177-treatment39.xml]

<!DOCTYPE tp:taxon-treatment
  PUBLIC "-//TaxonX//DTD Taxonomic Treatment Publishing DTD v0 20100105//EN" "tax-treatment-NSO.dtd">
<tp:taxon-treatment xmlns:tp="http://www.plazi.org/taxpub"><tp:treatment-meta><kwd-group><label>Taxon classification</label><kwd><named-content content-type="kingdom">Animalia</named-content></kwd><kwd><named-content content-type="order">Hymenoptera</named-content></kwd><kwd><named-content content-type="family">Chalcididae</named-content></kwd></kwd-group><mixed-citation publication-type="journal"><person-group><name><surname>Narendran</surname><given-names>T. C.</given-names></name><name><surname>van Achterberg</surname><given-names>Cornelis</given-names></name></person-group><article-title>Revision of the family <tp:taxon-name><tp:taxon-name-part taxon-name-part-type="genus">Chalcididae</tp:taxon-name-part></tp:taxon-name> (<tp:taxon-name><tp:taxon-name-part taxon-name-part-type="order">Hymenoptera</tp:taxon-name-part></tp:taxon-name>, <tp:taxon-name><tp:taxon-name-part taxon-name-part-type="superfamily">Chalcidoidea</tp:taxon-name-part></tp:taxon-name>) from Vietnam, with the description of 13 new species</article-title><source>Zookeys</source><day>4</day><month>4</month><year>2016</year><volume>2016</volume><issue>576</issue><fpage>1</fpage><lpage>202</lpage><pub-id pub-id-type="doi">10.3897/zookeys.576.8177</pub-id></mixed-citation></tp:treatment-meta><tp:nomenclature><tp:taxon-name><tp:taxon-name-part taxon-name-part-type="genus">Dirhinus</tp:taxon-name-part>
              <tp:taxon-name-part taxon-name-part-type="species">neoclaviger</tp:taxon-name-part>
              <object-id xmlns:xlink="http://www.w3.org/1999/xlink" content-type="zoobank" xlink:type="simple">http://zoobank.org/D6AFD476-5275-4FCE-962D-328B1ED69B48</object-id>
            </tp:taxon-name><tp:taxon-status xmlns:xlink="http://www.w3.org/1999/xlink" xlink:type="simple">sp. n.</tp:taxon-status><xref ref-type="fig" rid="F44">Figs 83</xref><xref ref-type="fig" rid="F45">, 84–85</xref><!--PageBreak--><!--PageBreak--></tp:nomenclature><tp:treatment-sec sec-type="type material"><title>Type material.</title><p>Holotype, ♀ (<named-content xmlns:xlink="http://www.w3.org/1999/xlink" content-type="dwc:institutional_code" xlink:type="simple">RMNH</named-content>), “<bold>Vietnam</bold>: Ninh Thuân, Núi Chúa N. P., 90–150 m, Northeast part, <named-content xmlns:xlink="http://www.w3.org/1999/xlink" content-type="date" xlink:type="simple">23–30.v.2007</named-content>, C. v. Achterberg &amp; R. de Vries, <named-content xmlns:xlink="http://www.w3.org/1999/xlink" content-type="dwc:institutional_code" xlink:type="simple">RMNH</named-content>’07”.</p></tp:treatment-sec><tp:treatment-sec sec-type="Diagnosis"><title>Diagnosis.</title><p>This new species resembles <italic><tp:taxon-name><tp:taxon-name-part taxon-name-part-type="genus">Dirhinus</tp:taxon-name-part> <tp:taxon-name-part taxon-name-part-type="species">claviger</tp:taxon-name-part></tp:taxon-name></italic> Bouček &amp; Narendran by the shape of the antenna, but differs from it in having: 1) anterior margin of frontal horns transverse and not notched (in <italic><tp:taxon-name><tp:taxon-name-part taxon-name-part-type="genus">Dirhinus</tp:taxon-name-part> <tp:taxon-name-part taxon-name-part-type="species">claviger</tp:taxon-name-part></tp:taxon-name></italic> anterior margin of each frontal horn notched and not transverse); 2) frontal horns relatively shorter than any of the Oriental species of <italic><tp:taxon-name><tp:taxon-name-part taxon-name-part-type="genus">Dirhinus</tp:taxon-name-part></tp:taxon-name></italic>; 3) mesoscutum and scutellum densely punctate without any broad smooth areas (in <italic><tp:taxon-name><tp:taxon-name-part taxon-name-part-type="genus">Dirhinus</tp:taxon-name-part> <tp:taxon-name-part taxon-name-part-type="species">claviger</tp:taxon-name-part></tp:taxon-name></italic> with broad smooth areas present on scapulae and scutellum and punctures sparse in middle of mesoscutum); 4) distance between setigerous punctures on outer surface of hind femur not greater than breadth of third hind tarsal segment (in <italic><tp:taxon-name><tp:taxon-name-part taxon-name-part-type="genus">Dirhinus</tp:taxon-name-part> <tp:taxon-name-part taxon-name-part-type="species">claviger</tp:taxon-name-part></tp:taxon-name></italic> distance between punctures on hind femur slightly greater than breadth of third hind tarsal segment); 5) striate area of T1 very much reduced in between outermost carinae (in <italic><tp:taxon-name><tp:taxon-name-part taxon-name-part-type="genus">Dirhinus</tp:taxon-name-part> <tp:taxon-name-part taxon-name-part-type="species">claviger</tp:taxon-name-part></tp:taxon-name></italic> striate area of T1 not so reduced between outermost carinae but quadrate) and 6) apex of scutellum with a tooth-like protuberance (in <italic><tp:taxon-name><tp:taxon-name-part taxon-name-part-type="genus">Dirhinus</tp:taxon-name-part> <tp:taxon-name-part taxon-name-part-type="species">claviger</tp:taxon-name-part></tp:taxon-name></italic> no such protuberance present at apex of scutellum).</p><p>This new species resembles <italic><tp:taxon-name><tp:taxon-name-part taxon-name-part-type="genus">Dirhinus</tp:taxon-name-part> <tp:taxon-name-part taxon-name-part-type="species">himalayanus</tp:taxon-name-part></tp:taxon-name></italic> Westwood in having frontal horns without notch at apex, but differs from it in having frontal horns with transverse anterior margin (in <italic><tp:taxon-name><tp:taxon-name-part taxon-name-part-type="genus">Dirhinus</tp:taxon-name-part> <tp:taxon-name-part taxon-name-part-type="species">himalayanus</tp:taxon-name-part></tp:taxon-name></italic> frontal horns rounded at anterior margin); 2) frontal horns relatively short (in <italic><tp:taxon-name><tp:taxon-name-part taxon-name-part-type="genus">Dirhinus</tp:taxon-name-part> <tp:taxon-name-part taxon-name-part-type="species">himalayanus</tp:taxon-name-part></tp:taxon-name></italic> frontal horns longer); 3) mesoscutum and scutellum without impunctate broad area (in <italic><tp:taxon-name><tp:taxon-name-part taxon-name-part-type="genus">Dirhinus</tp:taxon-name-part> <tp:taxon-name-part taxon-name-part-type="species">himalayanus</tp:taxon-name-part></tp:taxon-name></italic> mesoscutum and scutellum sparsely punctate); 4) antenna with micro-pilosity on clava (in <italic><tp:taxon-name><tp:taxon-name-part taxon-name-part-type="genus">Dirhinus</tp:taxon-name-part> <tp:taxon-name-part taxon-name-part-type="species">himalayanus</tp:taxon-name-part></tp:taxon-name></italic> antennal clava without micro-pilosity), 5) T1 without strong basal carinae (in <!--PageBreak--><italic><tp:taxon-name><tp:taxon-name-part taxon-name-part-type="genus">Dirhinus</tp:taxon-name-part> <tp:taxon-name-part taxon-name-part-type="species">himalayanus</tp:taxon-name-part></tp:taxon-name></italic> T1 with strong basal carinae) and 6) apex of scutellum with a tooth-like protuberance (in <italic><tp:taxon-name><tp:taxon-name-part taxon-name-part-type="genus">Dirhinus</tp:taxon-name-part> <tp:taxon-name-part taxon-name-part-type="species">himalayanus</tp:taxon-name-part></tp:taxon-name></italic> apex of scutellum rounded without protuberance).</p></tp:treatment-sec><tp:treatment-sec sec-type="Description"><title>Description.</title><p>Holotype, ♀, length of body 4.1 mm.</p><p>
              <italic>Colour</italic>. General body colour black; scape, pedicel and anellus pale brownish yellow; F1 pale brown; remaining segments black; eye and ocelli pale reflecting yellow; trochanters, femora and tibiae of fore and mid legs pale brownish yellow; fore tarsus pale brownish yellow; all coxae, hind trochanter, hind femur and hind tibia black; tegula pale yellow; wings hyaline; veins brown.</p><p>
              <italic>Head</italic>. Head in dorsal view with sides distinctly though moderately converging behind eyes; eyes clearly longer than temples; ocellar area distinctly elevated; each horn extremely small, its length from hind ocellus 2.8 × width of anterior margin of horn; anterior margin of each horn transversely margined, notch or teeth absent; each horn as broad as scrobal gap at its basal third; pre-orbital carina noticeable but blunt; facial edge of scrobes in lateral view only weakly sinuate. Antenna short strongly clavate; clava slightly longer than broad and on one side (facing anteriorly when antenna folded into scrobe) with large, round flat area of micro-pilosity; all flagellar segments transverse, F1 very slightly so; width of base of clava a little over 4 × length of basal segment of clava; pedicel about as long as F2 and F3 combined.</p><p>
              <italic>Mesosoma</italic>. Mesosoma not depressed, with close, setigerous punctate, interstices narrower than diameter of a puncture, rugulose or faintly reticulate; no smooth area on scapula and scutellum; pronotum in median line not depressed, sides hardly converging forward; scutellum including apical tooth-like protuberance very slightly longer <!--PageBreak-->than broad (12:10); relative length of tooth-like protuberance 0.2 × width of scutellum; propodeum with median areola nearly round, as long as broad; adcoxal lateral tooth of metapleuron slightly less than 90°.</p><p>
              <italic>Wings</italic>. Wing pubescence denser on distal half than on proximal half, setae relatively short; <abbrev xmlns:xlink="http://www.w3.org/1999/xlink" xlink:title="postmarginal vein" xlink:type="simple">PMV</abbrev> absent.</p><p>
              <italic>Legs</italic>. Hind femur 1.4 × as long as broad, outer disc with dense setigerous shallow micro-pits, basal tooth of comb of teeth prominent; hind tibia with weak external carina <!--PageBreak-->extending over more than half length towards knee, area between this carina and tarsal sulcus flat, narrower than that of <italic><tp:taxon-name><tp:taxon-name-part taxon-name-part-type="genus">Dirhinus</tp:taxon-name-part> <tp:taxon-name-part taxon-name-part-type="species">himalayanus</tp:taxon-name-part></tp:taxon-name></italic>, partly blurred by setigerous punctures.</p><p>
              <italic>Metasoma</italic>. Petiole a little wider than long (11:8), slightly diverging posteriorly, anterior margin not emarginated in middle area, with 5 carinae, area of carinae as long as broad; striate area of T1 with irregular length and very short carinae basally except the outermost one on either side (which are shorter than the width between them (3:5)), carinae not subquadrate; median short carinae 0.1 × length of T1; length of outermost lateral carinae 0.3 × length of T1; hind margin of T1 slightly arcuate; T1 shiny, mostly smooth with micro-sculptured on either side before apex.</p><p>
              <italic>Male</italic>. Unknown.</p></tp:treatment-sec><tp:treatment-sec sec-type="Host"><title>Host.</title><p>Unknown.</p></tp:treatment-sec><tp:treatment-sec sec-type="Etymology"><title>Etymology.</title><p>Named after <italic><tp:taxon-name><tp:taxon-name-part taxon-name-part-type="genus">Dirhinus</tp:taxon-name-part> <tp:taxon-name-part taxon-name-part-type="species">claviger</tp:taxon-name-part></tp:taxon-name></italic> Bouček &amp; Narendran because the shape of the antenna is similar.</p></tp:treatment-sec><tp:treatment-sec><!--Section generated to contain objects referenced in tp:taxon-treatment.--><fig id="F44" position="float" orientation="portrait"><label>Figure 83.</label><caption><p>
          <italic><tp:taxon-name><tp:taxon-name-part taxon-name-part-type="genus">Dirhinus</tp:taxon-name-part> <tp:taxon-name-part taxon-name-part-type="species">neoclaviger</tp:taxon-name-part></tp:taxon-name></italic> sp. n., ♀, holotype, habitus lateral.</p></caption><graphic xmlns:xlink="http://www.w3.org/1999/xlink" xlink:href="zookeys-576-001-g044.jpg" position="float" orientation="portrait" xlink:type="simple" id="oo_83648.jpg"/></fig><fig id="F45" position="float" orientation="portrait"><label>Figures 84–85.</label><caption><p>
          <italic><tp:taxon-name><tp:taxon-name-part taxon-name-part-type="genus">Dirhinus</tp:taxon-name-part> <tp:taxon-name-part taxon-name-part-type="species">neoclaviger</tp:taxon-name-part></tp:taxon-name></italic> sp. n., ♀, holotype. <bold>84</bold> head dorsal <bold>85</bold> metasoma dorsal.</p></caption><graphic xmlns:xlink="http://www.w3.org/1999/xlink" xlink:href="zookeys-576-001-g045.jpg" position="float" orientation="portrait" xlink:type="simple" id="oo_83649.jpg"/></fig></tp:treatment-sec></tp:taxon-treatment>
