# Supplementary material for: Revision of the family Chalcididae (Hymenoptera, Chalcidoidea) from Vietnam, with the description of 13 new species
Source: Zookeys. 2016 Apr 4;(576):1–202. doi: 10.3897/zookeys.576.8177 (PMC4829922; doi:10.3897/zookeys.576.8177)
Supplement: XML Treatment for Dirhinus secundarius [file zookeys.576.8177-treatment40.xml]

<!DOCTYPE tp:taxon-treatment
  PUBLIC "-//TaxonX//DTD Taxonomic Treatment Publishing DTD v0 20100105//EN" "tax-treatment-NSO.dtd">
<tp:taxon-treatment xmlns:tp="http://www.plazi.org/taxpub"><tp:treatment-meta><kwd-group><label>Taxon classification</label><kwd><named-content content-type="kingdom">Animalia</named-content></kwd><kwd><named-content content-type="order">Hymenoptera</named-content></kwd><kwd><named-content content-type="family">Chalcididae</named-content></kwd></kwd-group><mixed-citation publication-type="journal"><person-group><name><surname>Narendran</surname><given-names>T. C.</given-names></name><name><surname>van Achterberg</surname><given-names>Cornelis</given-names></name></person-group><article-title>Revision of the family <tp:taxon-name><tp:taxon-name-part taxon-name-part-type="genus">Chalcididae</tp:taxon-name-part></tp:taxon-name> (<tp:taxon-name><tp:taxon-name-part taxon-name-part-type="order">Hymenoptera</tp:taxon-name-part></tp:taxon-name>, <tp:taxon-name><tp:taxon-name-part taxon-name-part-type="superfamily">Chalcidoidea</tp:taxon-name-part></tp:taxon-name>) from Vietnam, with the description of 13 new species</article-title><source>Zookeys</source><day>4</day><month>4</month><year>2016</year><volume>2016</volume><issue>576</issue><fpage>1</fpage><lpage>202</lpage><pub-id pub-id-type="doi">10.3897/zookeys.576.8177</pub-id></mixed-citation></tp:treatment-meta><tp:nomenclature><tp:taxon-name><tp:taxon-name-part taxon-name-part-type="genus">Dirhinus</tp:taxon-name-part>
              <tp:taxon-name-part taxon-name-part-type="species">secundarius</tp:taxon-name-part></tp:taxon-name><tp:taxon-authority>Masi, 1933</tp:taxon-authority><tp:nomenclature-citation-list><tp:nomenclature-citation><tp:taxon-name><tp:taxon-name-part taxon-name-part-type="genus">Dirhinus</tp:taxon-name-part> <tp:taxon-name-part taxon-name-part-type="species">secundarius</tp:taxon-name-part></tp:taxon-name><comment> Masi, 1933: 10–11 (♀, Taiwan, (syntypes) (<named-content xmlns:xlink="http://www.w3.org/1999/xlink" content-type="dwc:institutional_code" xlink:type="simple">MNHN</named-content>)); <xref ref-type="bibr" rid="B64">Habu 1960</xref>: 131–363 (redescription); <xref ref-type="bibr" rid="B122">Narendran 1989</xref>: 290, 301 (keyed).</comment></tp:nomenclature-citation></tp:nomenclature-citation-list></tp:nomenclature><tp:treatment-sec sec-type="Description"><title>Description</title><p>(based on <xref ref-type="bibr" rid="B64">Habu 1960</xref>). ♀.</p><p>
              <italic>Colour</italic>. Black with following parts as follows: tegulae reddish brown; fore and mid trochanters brown; fore and mid femora reddish black with base and apex brown; fore and mid tibiae brown with basal half slightly reddish; tarsi pale brown; claws and arolium somewhat dark; wings hyaline with somewhat brownish tinge; veins pale brown or dark reddish. Pubescence on body silvery (in some specimen golden dorsally).</p><p>
              <italic>Head</italic>. Head with horns slightly diverging towards apex, apex with a distinct notch; horns a little wider than space between them; a little more than one-third as long as head; twice as long as wide. Antenna inserted at level of ventral margin of eyes; anterior tentorial pits distinctly delimited by longitudinal carina at outer margin, not distinctly smooth; height of malar space 0.6 × major axis of compound eye; antenna with scape longer than combined length of F1 to F3, 2.1 × as long as clava; F1 a little longer than F2 (12:10); clava about 2.6 × as long as F7.</p><p>
              <italic>Mesosoma</italic>. Mesosoma with scutellum a little longer than wide, with close pits, interstices carinate; median areola of propodeum subparallel-sided, distinctly longer than wide, with fine secondary carinae; depression posterior to median areola long, lateral costae with two teeth; anterior tooth behind spiracle distinct, posterior tooth small.</p><p>
              <italic>Wings</italic>. Fore wing with <abbrev xmlns:xlink="http://www.w3.org/1999/xlink" xlink:title="marginal vein" xlink:type="simple">MV</abbrev> 1.2 × as long as <abbrev xmlns:xlink="http://www.w3.org/1999/xlink" xlink:title="submarginal vein" xlink:type="simple">SMV</abbrev>.</p><p>
              <italic>Metasoma</italic>. Petiole slightly longer than wide (12:10) with 4 longitudinal carinae; metasoma a little longer than combined length of pronotum, mesoscutum and scutellum; T1 almost reaching middle of metasoma, with 8 long and six short carinae at base, with posterior margin not straight but produced posteriorly in middle.</p></tp:treatment-sec><tp:treatment-sec sec-type="Host"><title>Host.</title><p>Unknown.</p><!--PageBreak--></tp:treatment-sec><tp:treatment-sec sec-type="Distribution"><title>Distribution.</title><p>China (Taiwan), Japan.</p></tp:treatment-sec><tp:treatment-sec sec-type="Remarks"><title>Remarks.</title><p>This species is not known from Vietnam, but included here because it may occur in North Vietnam.</p></tp:treatment-sec><ref-list><ref id="B64"><mixed-citation xmlns:xlink="http://www.w3.org/1999/xlink" xlink:type="simple">
          <person-group><name name-style="western"><surname>Habu</surname><given-names>A</given-names></name></person-group> (<year>1960</year>) <article-title>A revision of the <tp:taxon-name><tp:taxon-name-part taxon-name-part-type="genus">Chalcididae</tp:taxon-name-part></tp:taxon-name> (<tp:taxon-name><tp:taxon-name-part taxon-name-part-type="order">Hymenoptera</tp:taxon-name-part></tp:taxon-name>) of Japan with description of sixteen new species.</article-title> <source>Bulletin of National Institute of Agricultural Sciences, Tokyo (C)</source> <volume>11</volume>: <fpage>131</fpage>–<lpage>363</lpage>.</mixed-citation></ref><ref id="B122"><mixed-citation xmlns:xlink="http://www.w3.org/1999/xlink" xlink:type="simple">
          <person-group><name name-style="western"><surname>Narendran</surname><given-names>TC</given-names></name></person-group> (<year>1989</year>) <article-title>Oriental <tp:taxon-name><tp:taxon-name-part taxon-name-part-type="genus">Chalcididae</tp:taxon-name-part></tp:taxon-name> (<tp:taxon-name><tp:taxon-name-part taxon-name-part-type="order">Hymenoptera</tp:taxon-name-part></tp:taxon-name>: <tp:taxon-name><tp:taxon-name-part taxon-name-part-type="superfamily">Chalcidoidea</tp:taxon-name-part></tp:taxon-name>).</article-title> <source>Zoological Monograph</source>. <publisher-name>Department of Zoology, University of Calicut</publisher-name>, <publisher-loc>Kerala</publisher-loc>, <fpage>1</fpage>–<lpage>441</lpage>.</mixed-citation></ref></ref-list></tp:taxon-treatment>
