# Supplementary material for: Revision of the family Chalcididae (Hymenoptera, Chalcidoidea) from Vietnam, with the description of 13 new species
Source: Zookeys. 2016 Apr 4;(576):1–202. doi: 10.3897/zookeys.576.8177 (PMC4829922; doi:10.3897/zookeys.576.8177)
Supplement: XML Treatment for Epitranus [file zookeys.576.8177-treatment41.xml]

<!DOCTYPE tp:taxon-treatment
  PUBLIC "-//TaxonX//DTD Taxonomic Treatment Publishing DTD v0 20100105//EN" "tax-treatment-NSO.dtd">
<tp:taxon-treatment xmlns:tp="http://www.plazi.org/taxpub"><tp:treatment-meta><kwd-group><label>Taxon classification</label><kwd><named-content content-type="kingdom">Animalia</named-content></kwd><kwd><named-content content-type="order">Hymenoptera</named-content></kwd><kwd><named-content content-type="family">Chalcididae</named-content></kwd></kwd-group><mixed-citation publication-type="journal"><person-group><name><surname>Narendran</surname><given-names>T. C.</given-names></name><name><surname>van Achterberg</surname><given-names>Cornelis</given-names></name></person-group><article-title>Revision of the family <tp:taxon-name><tp:taxon-name-part taxon-name-part-type="genus">Chalcididae</tp:taxon-name-part></tp:taxon-name> (<tp:taxon-name><tp:taxon-name-part taxon-name-part-type="order">Hymenoptera</tp:taxon-name-part></tp:taxon-name>, <tp:taxon-name><tp:taxon-name-part taxon-name-part-type="superfamily">Chalcidoidea</tp:taxon-name-part></tp:taxon-name>) from Vietnam, with the description of 13 new species</article-title><source>Zookeys</source><day>4</day><month>4</month><year>2016</year><volume>2016</volume><issue>576</issue><fpage>1</fpage><lpage>202</lpage><pub-id pub-id-type="doi">10.3897/zookeys.576.8177</pub-id></mixed-citation></tp:treatment-meta><tp:nomenclature><tp:taxon-name><tp:taxon-name-part taxon-name-part-type="genus">Epitranus</tp:taxon-name-part></tp:taxon-name><tp:taxon-authority>Walker, 1834</tp:taxon-authority><xref ref-type="fig" rid="F46">Figs 86</xref><xref ref-type="fig" rid="F47">, 87–88</xref><xref ref-type="fig" rid="F48">, 89–90</xref><xref ref-type="fig" rid="F49">, 91–93</xref><xref ref-type="fig" rid="F50">, 94</xref><xref ref-type="fig" rid="F51">, 95–96</xref><xref ref-type="fig" rid="F52">, 97–99</xref><xref ref-type="fig" rid="F53">, 100–102</xref><xref ref-type="fig" rid="F54">, 103</xref><xref ref-type="fig" rid="F55">, 104</xref><xref ref-type="fig" rid="F56">, 105–106</xref><xref ref-type="fig" rid="F57">, 107–109</xref><xref ref-type="fig" rid="F58">, 110–112</xref><xref ref-type="fig" rid="F59">, 113–114</xref><xref ref-type="fig" rid="F60">, 115–116</xref><xref ref-type="fig" rid="F61">, 117–119</xref><xref ref-type="fig" rid="F62">, 120–121</xref><xref ref-type="fig" rid="F63">, 122–124</xref><xref ref-type="fig" rid="F64">, 125</xref><xref ref-type="fig" rid="F65">, 126–128</xref><xref ref-type="fig" rid="F66">, 129–131</xref><tp:nomenclature-citation-list><tp:nomenclature-citation><tp:taxon-name><tp:taxon-name-part taxon-name-part-type="genus">Epitranus</tp:taxon-name-part></tp:taxon-name><comment> Walker, 1834: 21, 26. Type species: <tp:taxon-name><tp:taxon-name-part taxon-name-part-type="genus">Epitranus</tp:taxon-name-part> <tp:taxon-name-part taxon-name-part-type="species">fulvescens</tp:taxon-name-part></tp:taxon-name> Walker, by monotypy.</comment></tp:nomenclature-citation><tp:nomenclature-citation><tp:taxon-name><tp:taxon-name-part taxon-name-part-type="genus">Chalcitella</tp:taxon-name-part></tp:taxon-name><comment> Westwood, 1835: 70. Type species: <tp:taxon-name><tp:taxon-name-part taxon-name-part-type="genus">Chalcitella</tp:taxon-name-part> <tp:taxon-name-part taxon-name-part-type="species">evanioides</tp:taxon-name-part></tp:taxon-name> Westwood, by monotypy. Synonymized with <tp:taxon-name><tp:taxon-name-part taxon-name-part-type="genus">Epitranus</tp:taxon-name-part></tp:taxon-name> by <xref ref-type="bibr" rid="B13">Burks (1936)</xref>.</comment></tp:nomenclature-citation><tp:nomenclature-citation><tp:taxon-name><tp:taxon-name-part taxon-name-part-type="genus">Anacryptus</tp:taxon-name-part></tp:taxon-name><comment> Kirby, 1883: 56. Type species: <tp:taxon-name><tp:taxon-name-part taxon-name-part-type="genus">Epitranus</tp:taxon-name-part> <tp:taxon-name-part taxon-name-part-type="species">impulsator</tp:taxon-name-part></tp:taxon-name> Walker, by monotypy. Synonymized with <tp:taxon-name><tp:taxon-name-part taxon-name-part-type="genus">Epitranus</tp:taxon-name-part></tp:taxon-name> by <xref ref-type="bibr" rid="B13">Burks (1936)</xref>.</comment></tp:nomenclature-citation><tp:nomenclature-citation><tp:taxon-name><tp:taxon-name-part taxon-name-part-type="genus">Arretocera</tp:taxon-name-part></tp:taxon-name><comment> Kirby, 1883: 56. Type species: <tp:taxon-name><tp:taxon-name-part taxon-name-part-type="genus">Epitranus</tp:taxon-name-part> <tp:taxon-name-part taxon-name-part-type="species">albipennis</tp:taxon-name-part></tp:taxon-name> Walker, by monotypy. Synonymized with <tp:taxon-name><tp:taxon-name-part taxon-name-part-type="genus">Epitranus</tp:taxon-name-part></tp:taxon-name> by <xref ref-type="bibr" rid="B13">Burks (1936)</xref>.</comment></tp:nomenclature-citation><tp:nomenclature-citation><tp:taxon-name><tp:taxon-name-part taxon-name-part-type="genus">Neoanacryptus</tp:taxon-name-part></tp:taxon-name><comment> Girault, 1913b: 86. Type species: <tp:taxon-name><tp:taxon-name-part taxon-name-part-type="genus">Neoanacryptus</tp:taxon-name-part> <tp:taxon-name-part taxon-name-part-type="species">petiolatus</tp:taxon-name-part></tp:taxon-name> Girault, by original designation. Synonymized with <tp:taxon-name><tp:taxon-name-part taxon-name-part-type="genus">Epitranus</tp:taxon-name-part></tp:taxon-name> by <xref ref-type="bibr" rid="B107">Masi (1940)</xref>.</comment></tp:nomenclature-citation><tp:nomenclature-citation><tp:taxon-name><tp:taxon-name-part taxon-name-part-type="genus">Chalcitelloides</tp:taxon-name-part></tp:taxon-name><comment> Girault, 1914: 30. Type species: <tp:taxon-name><tp:taxon-name-part taxon-name-part-type="genus">Chalcitelloides</tp:taxon-name-part> <tp:taxon-name-part taxon-name-part-type="species">nigriscutum</tp:taxon-name-part></tp:taxon-name> Girault, by original designation and monotypy. Synonymized with <tp:taxon-name><tp:taxon-name-part taxon-name-part-type="genus">Epitranus</tp:taxon-name-part></tp:taxon-name> by <xref ref-type="bibr" rid="B13">Burks (1936)</xref>.</comment></tp:nomenclature-citation><tp:nomenclature-citation><tp:taxon-name><tp:taxon-name-part taxon-name-part-type="genus">Paranacryptus</tp:taxon-name-part></tp:taxon-name><comment> Girault, 1915a: 349. Type species: <tp:taxon-name><tp:taxon-name-part taxon-name-part-type="genus">Paranacryptus</tp:taxon-name-part> <tp:taxon-name-part taxon-name-part-type="species">sanguineus</tp:taxon-name-part></tp:taxon-name> Girault, by original designation. Synonymized with <tp:taxon-name><tp:taxon-name-part taxon-name-part-type="genus">Epitranus</tp:taxon-name-part></tp:taxon-name> by <xref ref-type="bibr" rid="B107">Masi (1940)</xref>.</comment></tp:nomenclature-citation><tp:nomenclature-citation><tp:taxon-name><tp:taxon-name-part taxon-name-part-type="genus">Pararetoceroides</tp:taxon-name-part></tp:taxon-name><comment> Mani, 1938: 149. Type species: <tp:taxon-name><tp:taxon-name-part taxon-name-part-type="genus">Arretoceroides</tp:taxon-name-part> <tp:taxon-name-part taxon-name-part-type="species">ceylonensis</tp:taxon-name-part></tp:taxon-name> Mani, by monotypy. Synonymized with <tp:taxon-name><tp:taxon-name-part taxon-name-part-type="genus">Epitranus</tp:taxon-name-part></tp:taxon-name> by <xref ref-type="bibr" rid="B64">Habu (1960)</xref>.</comment></tp:nomenclature-citation><tp:nomenclature-citation><tp:taxon-name><tp:taxon-name-part taxon-name-part-type="genus">Lamoundella</tp:taxon-name-part></tp:taxon-name><comment> Shafee &amp; Dutt, 1986: 83. Type species: <tp:taxon-name><tp:taxon-name-part taxon-name-part-type="genus">Lamoundella</tp:taxon-name-part> <tp:taxon-name-part taxon-name-part-type="species">aligarhensis</tp:taxon-name-part></tp:taxon-name> Shafee &amp; Dutt, by original designation and monotypy. Synonymized with <tp:taxon-name><tp:taxon-name-part taxon-name-part-type="genus">Epitranus</tp:taxon-name-part></tp:taxon-name> by Narendran and Padmasenan (1986).</comment></tp:nomenclature-citation></tp:nomenclature-citation-list></tp:nomenclature><tp:treatment-sec sec-type="Diagnosis"><title>Diagnosis.</title><p>Belongs to the group of genera with a petiolate first metasomal segment and is easy recognizable because of the absence of cephalic horns and the very low antennal toruli.</p></tp:treatment-sec><tp:treatment-sec sec-type="Description"><title>Description.</title><p>Antennal toruli located very low on a clypeal shield protruding over oral region; scrobe virtually absent; <abbrev xmlns:xlink="http://www.w3.org/1999/xlink" xlink:title="marginal vein" xlink:type="simple">MV</abbrev> very long, <abbrev xmlns:xlink="http://www.w3.org/1999/xlink" xlink:title="stigmal vein" xlink:type="simple">STV</abbrev> rudimentary; <abbrev xmlns:xlink="http://www.w3.org/1999/xlink" xlink:title="postmarginal vein" xlink:type="simple">PMV</abbrev> absent. Hind femur with a comb of teeth or an irregular row of teeth on outer ventral margin; metasoma with slender, striate petiole; metasoma bulging ventrally.</p></tp:treatment-sec><tp:treatment-sec sec-type="Hosts"><title>Hosts.</title><p>
              <tp:taxon-name><tp:taxon-name-part taxon-name-part-type="order">Lepidoptera</tp:taxon-name-part></tp:taxon-name> (<tp:taxon-name><tp:taxon-name-part taxon-name-part-type="family">Pyralidae</tp:taxon-name-part></tp:taxon-name> and <tp:taxon-name><tp:taxon-name-part taxon-name-part-type="family">Tineidae</tp:taxon-name-part></tp:taxon-name>).</p></tp:treatment-sec><tp:treatment-sec sec-type="Distribution"><title>Distribution.</title><p>Old World tropics and doubtfully New World (<xref ref-type="bibr" rid="B7">Bouček 1982</xref>).</p></tp:treatment-sec><tp:treatment-sec sec-type="Key to Vietnamese species of Epitranus Walker"><title>Key to Vietnamese species of <italic><tp:taxon-name><tp:taxon-name-part taxon-name-part-type="genus">Epitranus</tp:taxon-name-part></tp:taxon-name></italic> Walker</title><table-wrap content-type="key" position="anchor" orientation="portrait"><table id="TID0E56AK" rules="all"><tbody><tr><td rowspan="1" colspan="1">1</td><td rowspan="1" colspan="1">Dorsal face of propodeum at most with a short areola, posteriorly connected to median carina and narrowed posteriorly or only a median carina connected to curved posterior lamella; [scutellum flat and near level of propodeum; mesosoma black]</td><td rowspan="1" colspan="1">
                      <bold>2</bold>
                    </td></tr><tr><td rowspan="1" colspan="1">–</td><td rowspan="1" colspan="1">Dorsal face of propodeum with long areola, posteriorly connected to curved posterior lamella and narrowed anteriorly</td><td rowspan="1" colspan="1">
                      <bold>3</bold>
                    </td></tr><tr><td rowspan="1" colspan="1">2</td><td rowspan="1" colspan="1">Epipygium (= tergite above ovipositor sheath) of ♀ distinctly longer than wide and metasoma distinctly acute apically (Fig. <xref ref-type="fig" rid="F63">122</xref>); dorsal tarsal groove of hind tibia confined to distal third of tibia; [interspaces between punctures on mesoscutum narrower than punctures]</td><td rowspan="1" colspan="1">
                      <bold><italic><tp:taxon-name><tp:taxon-name-part taxon-name-part-type="genus">Epitranus</tp:taxon-name-part> <tp:taxon-name-part taxon-name-part-type="species">oxytelus</tp:taxon-name-part></tp:taxon-name></italic> Walker</bold>
                    </td></tr><tr><td rowspan="1" colspan="1">–</td><td rowspan="1" colspan="1">Epipygium (= tergite above ovipositor sheath) of ♀ about as long as wide and metasoma nearly obtuse apically; dorsal tarsal groove of hind tibia confined to distal two-fifths of tibia</td><td rowspan="1" colspan="1">
                      <bold><italic><tp:taxon-name><tp:taxon-name-part taxon-name-part-type="genus">Epitranus</tp:taxon-name-part> <tp:taxon-name-part taxon-name-part-type="species">parvidens</tp:taxon-name-part></tp:taxon-name></italic> (Strand)</bold>
                    </td></tr><tr><td rowspan="1" colspan="1">3</td><td rowspan="1" colspan="1">Anterior half of fore wing yellowish (Fig. <xref ref-type="fig" rid="F49">91</xref>); dorsal tarsal groove of hind tibia up to subbasal tooth of tibia; posterior half of hind femur with widely spaced teeth (Fig. <xref ref-type="fig" rid="F48">90</xref>); [malar space reddish brown; head in anterior view rather elongate (Fig. <xref ref-type="fig" rid="F50">94</xref>); basal half of T1 reddish brown]</td><td rowspan="1" colspan="1">
                      <bold><italic><tp:taxon-name><tp:taxon-name-part taxon-name-part-type="genus">Epitranus</tp:taxon-name-part> <tp:taxon-name-part taxon-name-part-type="species">ater</tp:taxon-name-part></tp:taxon-name></italic> Bouček</bold>
                    </td></tr><tr><td rowspan="1" colspan="1">–</td><td rowspan="1" colspan="1">Anterior half of fore wing hyaline; dorsal tarsal groove of hind tibia remain distinctly removed from subbasal tooth of tibia; <bold>if</bold> nearly reaching subbasal tooth then posterior half of hind femur with narrowly spaced teeth (Fig. <xref ref-type="fig" rid="F51">96</xref>)</td><td rowspan="1" colspan="1">
                      <bold>4</bold>
                    </td></tr><tr><td rowspan="1" colspan="1">4</td><td rowspan="1" colspan="1">Hind femur finely regularly serrate (Fig. <xref ref-type="fig" rid="F46">86</xref>), at least with 20 small teeth; head mainly reddish brown; hind tibia with medium-sized subbasal tooth (fig. 86); frons with fine punctures (Fig. <xref ref-type="fig" rid="F47">87</xref>)</td><td rowspan="1" colspan="1">
                      <bold><italic><tp:taxon-name><tp:taxon-name-part taxon-name-part-type="genus">Epitranus</tp:taxon-name-part> <tp:taxon-name-part taxon-name-part-type="species">albipennis</tp:taxon-name-part></tp:taxon-name></italic> Walker</bold>
                    </td></tr><tr><td rowspan="1" colspan="1">–</td><td rowspan="1" colspan="1">Hind femur coarser and irregularly serrate or dentate (Figs <xref ref-type="fig" rid="F57">109</xref>, <xref ref-type="fig" rid="F61">119</xref>, <xref ref-type="fig" rid="F65">127</xref>), at most with 13 small teeth; head black; hind tibia with minute subbasal tooth (Fig. <xref ref-type="fig" rid="F65">127</xref>); frons with coarse punctures (Fig. <xref ref-type="fig" rid="F66">129</xref>)</td><td rowspan="1" colspan="1">
                      <bold>5</bold>
                    </td></tr><tr><td rowspan="1" colspan="1">5</td><td rowspan="1" colspan="1">Area below marginal vein of fore wing glabrous and without or an indistinct “hairline” (= curved line of setae connected to stigma vein)</td><td rowspan="1" colspan="1">
                      <bold>6</bold>
                    </td></tr><tr><td rowspan="1" colspan="1">–</td><td rowspan="1" colspan="1">Area below marginal vein of fore wing partly setose and with a distinct “hairline”</td><td rowspan="1" colspan="1">
                      <bold>9</bold>
                    </td></tr><tr><td rowspan="1" colspan="1">6</td><td rowspan="1" colspan="1">Hind coxa slender basally, subparallel-sided and about as long as hind femur (Fig. <xref ref-type="fig" rid="F57">108</xref>); third antennal segment of ♀ elongate (Fig. <xref ref-type="fig" rid="F58">110</xref>); [outer side of hind coxa yellowish brown basally]</td><td rowspan="1" colspan="1">
                      <bold><italic><tp:taxon-name><tp:taxon-name-part taxon-name-part-type="genus">Epitranus</tp:taxon-name-part> <tp:taxon-name-part taxon-name-part-type="species">narendrani</tp:taxon-name-part></tp:taxon-name></italic> sp. n.</bold>
                    </td></tr><tr><td rowspan="1" colspan="1">–</td><td rowspan="1" colspan="1">Hind coxa widened subbasally and distinctly shorter than hind femur (Figs <xref ref-type="fig" rid="F61">119</xref>, <xref ref-type="fig" rid="F65">127</xref>); third antennal segment of ♀ robust (Fig. <xref ref-type="fig" rid="F66">129</xref>)</td><td rowspan="1" colspan="1">
                      <bold>7</bold>
                    </td></tr><tr><td rowspan="1" colspan="1">7</td><td rowspan="1" colspan="1">T1 slender in lateral and dorsal view (Figs <xref ref-type="fig" rid="F59">113</xref>, <xref ref-type="fig" rid="F60">116</xref>) and its longitudinal costulae becoming obsolescent apically (Fig. <xref ref-type="fig" rid="F60">116</xref>); hind coxa and femur mainly fuzzy dark brown (Fig. <xref ref-type="fig" rid="F59">114</xref>)</td><td rowspan="1" colspan="1">
                      <bold><italic><tp:taxon-name><tp:taxon-name-part taxon-name-part-type="genus">Epitranus</tp:taxon-name-part> <tp:taxon-name-part taxon-name-part-type="species">neonigriceps</tp:taxon-name-part></tp:taxon-name></italic> sp. n.</bold>
                    </td></tr><tr><td rowspan="1" colspan="1">–</td><td rowspan="1" colspan="1">T1 rather robust in lateral and dorsal view (Figs <xref ref-type="fig" rid="F61">117</xref>, <xref ref-type="fig" rid="F61">118</xref>, <xref ref-type="fig" rid="F65">126</xref>, <xref ref-type="fig" rid="F66">130</xref>) and its longitudinal costulae distinct apically (Fig. <xref ref-type="fig" rid="F66">130</xref>); hind coxa and femur partly or entirely reddish or yellowish brown (Figs <xref ref-type="fig" rid="F61">119</xref>, <xref ref-type="fig" rid="F65">127</xref>)</td><td rowspan="1" colspan="1">
                      <bold>8</bold>
                    </td></tr><tr><td rowspan="1" colspan="1">8</td><td rowspan="1" colspan="1">Mesosoma black (Fig. <xref ref-type="fig" rid="F61">117</xref>); fore wing without any indication of a “hair line”; hind coxa and femur entirely reddish brown (Fig. <xref ref-type="fig" rid="F61">119</xref>); [interspaces between punctures on mesoscutum about as wide as punctures]</td><td rowspan="1" colspan="1">
                      <bold><italic><tp:taxon-name><tp:taxon-name-part taxon-name-part-type="genus">Epitranus</tp:taxon-name-part> <tp:taxon-name-part taxon-name-part-type="species">nigriceps</tp:taxon-name-part></tp:taxon-name></italic> Bouček</bold>
                    </td></tr><tr><td rowspan="1" colspan="1">–</td><td rowspan="1" colspan="1">Mesosoma with reddish-brown pattern (Fig. <xref ref-type="fig" rid="F65">126</xref>); fore wing with an indistinct “hairline” (= curved line of few setae connected to stigmal vein); hind coxa and femur partly black (Fig. <xref ref-type="fig" rid="F65">127</xref>)</td><td rowspan="1" colspan="1">
                      <bold><italic><tp:taxon-name><tp:taxon-name-part taxon-name-part-type="genus">Epitranus</tp:taxon-name-part> <tp:taxon-name-part taxon-name-part-type="species">ramnathi</tp:taxon-name-part></tp:taxon-name></italic> (Mani &amp; Dubey)</bold>
                    </td></tr><!--PageBreak--><tr><td rowspan="1" colspan="1">9</td><td rowspan="1" colspan="1">Malar space in anterior view with dense and rather long setosity (Fig. <xref ref-type="fig" rid="F54">103</xref>); head of ♀ in anterior view distinctly triangular (Fig. <xref ref-type="fig" rid="F54">103</xref>); [hind femur basally and apically reddish brown; mesosoma black]</td><td rowspan="1" colspan="1">
                      <bold><italic><tp:taxon-name><tp:taxon-name-part taxon-name-part-type="genus">Epitranus</tp:taxon-name-part> <tp:taxon-name-part taxon-name-part-type="species">erythrogaster</tp:taxon-name-part></tp:taxon-name></italic> Cameron</bold>
                    </td></tr><tr><td rowspan="1" colspan="1">–</td><td rowspan="1" colspan="1">Malar space in anterior view with sparse and short setosity (Fig. <xref ref-type="fig" rid="F52">97</xref>); head of ♀ in anterior view more transverse (Fig. <xref ref-type="fig" rid="F52">97</xref>)</td><td rowspan="1" colspan="1">
                      <bold>10</bold>
                    </td></tr><tr><td rowspan="1" colspan="1">10</td><td rowspan="1" colspan="1">Dorsal tarsal groove of hind tibia surpassing middle of tibia (Fig. <xref ref-type="fig" rid="F52">99</xref>); frons with fairly fine sculpture (Fig. <xref ref-type="fig" rid="F52">97</xref>); pronotum and mesoscutum partly reddish brown with scutellum black; hind femur partly yellowish brown (Fig. <xref ref-type="fig" rid="F51">96</xref>)</td><td rowspan="1" colspan="1">
                      <bold><italic><tp:taxon-name><tp:taxon-name-part taxon-name-part-type="genus">Epitranus</tp:taxon-name-part> <tp:taxon-name-part taxon-name-part-type="species">crassicornis</tp:taxon-name-part></tp:taxon-name></italic> Bouček</bold>
                    </td></tr><tr><td rowspan="1" colspan="1">–</td><td rowspan="1" colspan="1">Dorsal tarsal groove of hind tibia 0.3–0.4 times length of tibia, not surpassing middle of tibia (Fig. <xref ref-type="fig" rid="F55">104</xref>); frons with very coarse rugulose sculpture; mesosoma entirely black; hind femur entirely dark brown (Fig. <xref ref-type="fig" rid="F55">104</xref>)</td><td rowspan="1" colspan="1">
                      <bold><italic><tp:taxon-name><tp:taxon-name-part taxon-name-part-type="genus">Epitranus</tp:taxon-name-part> <tp:taxon-name-part taxon-name-part-type="species">gauldi</tp:taxon-name-part></tp:taxon-name></italic> Bouček</bold>
                    </td></tr></tbody></table></table-wrap><fig id="F46" position="float" orientation="portrait"><label>Figure 86.</label><caption><p>
          <italic><tp:taxon-name><tp:taxon-name-part taxon-name-part-type="genus">Epitranus</tp:taxon-name-part> <tp:taxon-name-part taxon-name-part-type="species">albipennis</tp:taxon-name-part></tp:taxon-name></italic> Walker, ♀, Vietnam, Núi Chúa N. P., habitus lateral.</p></caption><graphic xmlns:xlink="http://www.w3.org/1999/xlink" xlink:href="zookeys-576-001-g046.jpg" position="float" orientation="portrait" xlink:type="simple" id="oo_83651.jpg"/></fig><fig id="F47" position="float" orientation="portrait"><label>Figures 87–88.</label><caption><p>
          <italic><tp:taxon-name><tp:taxon-name-part taxon-name-part-type="genus">Epitranus</tp:taxon-name-part> <tp:taxon-name-part taxon-name-part-type="species">albipennis</tp:taxon-name-part></tp:taxon-name></italic> Walker, ♀, Vietnam, Núi Chúa N. P. <bold>87</bold> head anterior <bold>88</bold> metasoma dorsal.</p></caption><graphic xmlns:xlink="http://www.w3.org/1999/xlink" xlink:href="zookeys-576-001-g047.jpg" position="float" orientation="portrait" xlink:type="simple" id="oo_83653.jpg"/></fig><fig id="F48" position="float" orientation="portrait"><label>Figures 89–90.</label><caption><p>
          <italic><tp:taxon-name><tp:taxon-name-part taxon-name-part-type="genus">Epitranus</tp:taxon-name-part> <tp:taxon-name-part taxon-name-part-type="species">ater</tp:taxon-name-part></tp:taxon-name></italic> Bouček, ♀, Vietnam, Chu Yang Sin N. P. <bold>89</bold> habitus lateral <bold>90</bold> hind leg lateral.</p></caption><graphic xmlns:xlink="http://www.w3.org/1999/xlink" xlink:href="zookeys-576-001-g048.jpg" position="float" orientation="portrait" xlink:type="simple" id="oo_83655.jpg"/></fig><fig id="F49" position="float" orientation="portrait"><label>Figures 91–93.</label><caption><p>
          <italic><tp:taxon-name><tp:taxon-name-part taxon-name-part-type="genus">Epitranus</tp:taxon-name-part> <tp:taxon-name-part taxon-name-part-type="species">ater</tp:taxon-name-part></tp:taxon-name></italic> Bouček, ♀, Vietnam, Chu Yang Sin N. P. <bold>91</bold> fore wing <bold>92</bold> mesosoma dorsal <bold>93</bold> metasoma dorsal.</p></caption><graphic xmlns:xlink="http://www.w3.org/1999/xlink" xlink:href="zookeys-576-001-g049.jpg" position="float" orientation="portrait" xlink:type="simple" id="oo_83658.jpg"/></fig><fig id="F50" position="float" orientation="portrait"><label>Figure 94.</label><caption><p>
          <italic><tp:taxon-name><tp:taxon-name-part taxon-name-part-type="genus">Epitranus</tp:taxon-name-part> <tp:taxon-name-part taxon-name-part-type="species">ater</tp:taxon-name-part></tp:taxon-name></italic> Bouček, ♀, Vietnam, Chu Yang Sin N. P., head anterior.</p></caption><graphic xmlns:xlink="http://www.w3.org/1999/xlink" xlink:href="zookeys-576-001-g050.jpg" position="float" orientation="portrait" xlink:type="simple" id="oo_83660.jpg"/></fig><fig id="F51" position="float" orientation="portrait"><label>Figures 95–96.</label><caption><p>
          <italic><tp:taxon-name><tp:taxon-name-part taxon-name-part-type="genus">Epitranus</tp:taxon-name-part> <tp:taxon-name-part taxon-name-part-type="species">crassicornis</tp:taxon-name-part></tp:taxon-name></italic> Bouček, ♀, Vietnam, Cát Tiên N. P. <bold>95</bold> habitus lateral <bold>96</bold> hind leg lateral.</p></caption><graphic xmlns:xlink="http://www.w3.org/1999/xlink" xlink:href="zookeys-576-001-g051.jpg" position="float" orientation="portrait" xlink:type="simple" id="oo_83662.jpg"/></fig><fig id="F52" position="float" orientation="portrait"><label>Figures 97–99.</label><caption><p>
          <italic><tp:taxon-name><tp:taxon-name-part taxon-name-part-type="genus">Epitranus</tp:taxon-name-part> <tp:taxon-name-part taxon-name-part-type="species">crassicornis</tp:taxon-name-part></tp:taxon-name></italic> Bouček, ♀, Vietnam, Cát Tiên N. P. <bold>97</bold> head, anterior <bold>98</bold> metasoma dorsal <bold>99</bold> hind tibia dorsal.</p></caption><graphic xmlns:xlink="http://www.w3.org/1999/xlink" xlink:href="zookeys-576-001-g052.jpg" position="float" orientation="portrait" xlink:type="simple" id="oo_83664.jpg"/></fig><fig id="F53" position="float" orientation="portrait"><label>Figures 100–102.</label><caption><p>
          <italic><tp:taxon-name><tp:taxon-name-part taxon-name-part-type="genus">Epitranus</tp:taxon-name-part> <tp:taxon-name-part taxon-name-part-type="species">erythrogaster</tp:taxon-name-part></tp:taxon-name></italic> Cameron, ♀, Vietnam, Cát Tiên N. P. <bold>100</bold> habitus lateral <bold>101</bold> metasom dorsal <bold>102</bold> hind leg lateral.</p></caption><graphic xmlns:xlink="http://www.w3.org/1999/xlink" xlink:href="zookeys-576-001-g053.jpg" position="float" orientation="portrait" xlink:type="simple" id="oo_83667.jpg"/></fig><fig id="F54" position="float" orientation="portrait"><label>Figure 103.</label><caption><p>
          <italic><tp:taxon-name><tp:taxon-name-part taxon-name-part-type="genus">Epitranus</tp:taxon-name-part> <tp:taxon-name-part taxon-name-part-type="species">erythrogaster</tp:taxon-name-part></tp:taxon-name></italic> Cameron, ♀, Vietnam, Cát Tiên N. P., head anterior.</p></caption><graphic xmlns:xlink="http://www.w3.org/1999/xlink" xlink:href="zookeys-576-001-g054.jpg" position="float" orientation="portrait" xlink:type="simple" id="oo_83669.jpg"/></fig><fig id="F55" position="float" orientation="portrait"><label>Figure 104.</label><caption><p>
          <italic><tp:taxon-name><tp:taxon-name-part taxon-name-part-type="genus">Epitranus</tp:taxon-name-part> <tp:taxon-name-part taxon-name-part-type="species">gauldi</tp:taxon-name-part></tp:taxon-name></italic> Bouček, ♂, Vietnam, Phong Dién N. R., habitus lateral.</p></caption><graphic xmlns:xlink="http://www.w3.org/1999/xlink" xlink:href="zookeys-576-001-g055.jpg" position="float" orientation="portrait" xlink:type="simple" id="oo_83671.jpg"/></fig><fig id="F56" position="float" orientation="portrait"><label>Figures 105–106.</label><caption><p>
          <italic><tp:taxon-name><tp:taxon-name-part taxon-name-part-type="genus">Epitranus</tp:taxon-name-part> <tp:taxon-name-part taxon-name-part-type="species">gauldi</tp:taxon-name-part></tp:taxon-name></italic> Bouček, ♂, Vietnam, Phong Dien N. R. <bold>105</bold> mesonotum dorsal <bold>106</bold> metasoma dorsal.</p></caption><graphic xmlns:xlink="http://www.w3.org/1999/xlink" xlink:href="zookeys-576-001-g056.jpg" position="float" orientation="portrait" xlink:type="simple" id="oo_83673.jpg"/></fig><fig id="F57" position="float" orientation="portrait"><label>Figures 107–109.</label><caption><p>
          <italic><tp:taxon-name><tp:taxon-name-part taxon-name-part-type="genus">Epitranus</tp:taxon-name-part> <tp:taxon-name-part taxon-name-part-type="species">narendrani</tp:taxon-name-part></tp:taxon-name></italic> sp. n., ♀, holotype. <bold>107</bold> habitus lateral <bold>108</bold> hind leg lateral <bold>109</bold> hind femur lateral.</p></caption><graphic xmlns:xlink="http://www.w3.org/1999/xlink" xlink:href="zookeys-576-001-g057.jpg" position="float" orientation="portrait" xlink:type="simple" id="oo_83676.jpg"/></fig><fig id="F58" position="float" orientation="portrait"><label>Figures 110–112.</label><caption><p>
          <italic><tp:taxon-name><tp:taxon-name-part taxon-name-part-type="genus">Epitranus</tp:taxon-name-part> <tp:taxon-name-part taxon-name-part-type="species">narendrani</tp:taxon-name-part></tp:taxon-name></italic> sp. n., ♀, holotype. <bold>110</bold> antenna anterior <bold>111</bold> metasoma dorsal <bold>112</bold> mesosoma dorsal.</p></caption><graphic xmlns:xlink="http://www.w3.org/1999/xlink" xlink:href="zookeys-576-001-g058.jpg" position="float" orientation="portrait" xlink:type="simple" id="oo_83678.jpg"/></fig><fig id="F59" position="float" orientation="portrait"><label>Figures 113–114.</label><caption><p>
          <italic><tp:taxon-name><tp:taxon-name-part taxon-name-part-type="genus">Epitranus</tp:taxon-name-part> <tp:taxon-name-part taxon-name-part-type="species">neonigriceps</tp:taxon-name-part></tp:taxon-name></italic> sp. n., ♀, holotype. <bold>113</bold> habitus lateral <bold>114</bold> mesonotum dorsal.</p></caption><graphic xmlns:xlink="http://www.w3.org/1999/xlink" xlink:href="zookeys-576-001-g059.jpg" position="float" orientation="portrait" xlink:type="simple" id="oo_83680.jpg"/></fig><fig id="F60" position="float" orientation="portrait"><label>Figures 115–116.</label><caption><p>
          <italic><tp:taxon-name><tp:taxon-name-part taxon-name-part-type="genus">Epitranus</tp:taxon-name-part> <tp:taxon-name-part taxon-name-part-type="species">neonigriceps</tp:taxon-name-part></tp:taxon-name></italic> sp. n., ♀, holotype. <bold>115</bold> antenna lateral <bold>116</bold> metasoma dorsal.</p></caption><graphic xmlns:xlink="http://www.w3.org/1999/xlink" xlink:href="zookeys-576-001-g060.jpg" position="float" orientation="portrait" xlink:type="simple" id="oo_83682.jpg"/></fig><fig id="F61" position="float" orientation="portrait"><label>Figures 117–119.</label><caption><p>
          <italic><tp:taxon-name><tp:taxon-name-part taxon-name-part-type="genus">Epitranus</tp:taxon-name-part> <tp:taxon-name-part taxon-name-part-type="species">nigriceps</tp:taxon-name-part></tp:taxon-name></italic> Bouček, ♀¸ Cát Tiên N. P. <bold>117</bold> habitus lateral <bold>118</bold> metasoma dorsal <bold>119</bold> hind leg lateral.</p></caption><graphic xmlns:xlink="http://www.w3.org/1999/xlink" xlink:href="zookeys-576-001-g061.jpg" position="float" orientation="portrait" xlink:type="simple" id="oo_83684.jpg"/></fig><fig id="F62" position="float" orientation="portrait"><label>Figures 120–121.</label><caption><p>
          <italic><tp:taxon-name><tp:taxon-name-part taxon-name-part-type="genus">Epitranus</tp:taxon-name-part> <tp:taxon-name-part taxon-name-part-type="species">nigriceps</tp:taxon-name-part></tp:taxon-name></italic> Bouček, ♀¸ Cát Tiên N. P. <bold>120</bold> head anterior <bold>121</bold> mesosoma dorsal.</p></caption><graphic xmlns:xlink="http://www.w3.org/1999/xlink" xlink:href="zookeys-576-001-g062.jpg" position="float" orientation="portrait" xlink:type="simple" id="oo_83687.jpg"/></fig><fig id="F63" position="float" orientation="portrait"><label>Figures 122–124.</label><caption><p>
          <italic><tp:taxon-name><tp:taxon-name-part taxon-name-part-type="genus">Epitranus</tp:taxon-name-part> <tp:taxon-name-part taxon-name-part-type="species">oxytelus</tp:taxon-name-part></tp:taxon-name></italic> Bouček, ♀¸ Chu Yang Sin N. P. <bold>122</bold> habitus lateral <bold>123</bold> hind leg lateral <bold>124</bold> mesosoma dorsal.</p></caption><graphic xmlns:xlink="http://www.w3.org/1999/xlink" xlink:href="zookeys-576-001-g063.jpg" position="float" orientation="portrait" xlink:type="simple" id="oo_83689.jpg"/></fig><fig id="F64" position="float" orientation="portrait"><label>Figure 125.</label><caption><p>
          <italic><tp:taxon-name><tp:taxon-name-part taxon-name-part-type="genus">Epitranus</tp:taxon-name-part> <tp:taxon-name-part taxon-name-part-type="species">oxytelus</tp:taxon-name-part></tp:taxon-name></italic> Bouček, ♀¸ Chu Yang Sin N. P., head anterior.</p></caption><graphic xmlns:xlink="http://www.w3.org/1999/xlink" xlink:href="zookeys-576-001-g064.jpg" position="float" orientation="portrait" xlink:type="simple" id="oo_83691.jpg"/></fig><fig id="F65" position="float" orientation="portrait"><label>Figures 126–128.</label><caption><p>
          <italic><tp:taxon-name><tp:taxon-name-part taxon-name-part-type="genus">Epitranus</tp:taxon-name-part> <tp:taxon-name-part taxon-name-part-type="species">ramnathi</tp:taxon-name-part></tp:taxon-name></italic> Mani &amp; Dubey, ♀¸ Thuong Cuu. <bold>126</bold> habitus lateral <bold>127</bold> hind leg lateral <bold>128</bold> hind tibia dorsal.</p></caption><graphic xmlns:xlink="http://www.w3.org/1999/xlink" xlink:href="zookeys-576-001-g065.jpg" position="float" orientation="portrait" xlink:type="simple" id="oo_83693.jpg"/></fig><fig id="F66" position="float" orientation="portrait"><label>Figures 129–131.</label><caption><p>
          <italic><tp:taxon-name><tp:taxon-name-part taxon-name-part-type="genus">Epitranus</tp:taxon-name-part> <tp:taxon-name-part taxon-name-part-type="species">ramnathi</tp:taxon-name-part></tp:taxon-name></italic> Mani &amp; Dubey, ♀¸ Thuong Cuu. <bold>129</bold> head anterior <bold>130</bold> metasoma dorsal <bold>131</bold> hind femur lateral.</p></caption><graphic xmlns:xlink="http://www.w3.org/1999/xlink" xlink:href="zookeys-576-001-g066.jpg" position="float" orientation="portrait" xlink:type="simple" id="oo_83696.jpg"/></fig></tp:treatment-sec><ref-list><ref id="B13"><mixed-citation xmlns:xlink="http://www.w3.org/1999/xlink" xlink:type="simple">
          <person-group><name name-style="western"><surname>Burks</surname><given-names>BD</given-names></name></person-group> (<year>1936</year>) <article-title>The Illinois species of <italic><tp:taxon-name><tp:taxon-name-part taxon-name-part-type="genus">Brachymeria</tp:taxon-name-part></tp:taxon-name></italic> (<tp:taxon-name><tp:taxon-name-part taxon-name-part-type="order">Hymenoptera</tp:taxon-name-part></tp:taxon-name>, <tp:taxon-name><tp:taxon-name-part taxon-name-part-type="genus">Chalcididae</tp:taxon-name-part></tp:taxon-name>).</article-title> <source>Transactions of the Illinois State Academy of Science</source> <volume>29</volume>: <fpage>251</fpage>–<lpage>254</lpage>.</mixed-citation></ref><ref id="B107"><mixed-citation xmlns:xlink="http://www.w3.org/1999/xlink" xlink:type="simple">
          <person-group><name name-style="western"><surname>Masi</surname><given-names>L</given-names></name></person-group> (<year>1940</year>) <article-title>Descrizioni di Calcididi raccolti in Somalia dal Prof. G. Russo con note sulle species congeneri. Bollettino del R.</article-title> <source>Laboratorio di Entomologia Agraria di Portici</source> <volume>3</volume>: <fpage>247</fpage>–<lpage>324</lpage>.</mixed-citation></ref><ref id="B64"><mixed-citation xmlns:xlink="http://www.w3.org/1999/xlink" xlink:type="simple">
          <person-group><name name-style="western"><surname>Habu</surname><given-names>A</given-names></name></person-group> (<year>1960</year>) <article-title>A revision of the <tp:taxon-name><tp:taxon-name-part taxon-name-part-type="genus">Chalcididae</tp:taxon-name-part></tp:taxon-name> (<tp:taxon-name><tp:taxon-name-part taxon-name-part-type="order">Hymenoptera</tp:taxon-name-part></tp:taxon-name>) of Japan with description of sixteen new species.</article-title> <source>Bulletin of National Institute of Agricultural Sciences, Tokyo (C)</source> <volume>11</volume>: <fpage>131</fpage>–<lpage>363</lpage>.</mixed-citation></ref><ref id="B7"><mixed-citation xmlns:xlink="http://www.w3.org/1999/xlink" xlink:type="simple">
          <person-group><name name-style="western"><surname>Bouček</surname><given-names>Z</given-names></name></person-group> (<year>1982</year>) <article-title>Oriental chalcid wasps of the genus <italic><tp:taxon-name><tp:taxon-name-part taxon-name-part-type="genus">Epitranus</tp:taxon-name-part></tp:taxon-name></italic>.</article-title> <source>Journal of Natural History</source> <volume>16</volume>: <fpage>577</fpage>–<lpage>622</lpage>. doi: <ext-link xlink:type="simple" ext-link-type="doi" xlink:href="10.1080/00222938200770451">10.1080/00222938200770451</ext-link></mixed-citation></ref></ref-list></tp:taxon-treatment>
