# Supplementary material for: Revision of the family Chalcididae (Hymenoptera, Chalcidoidea) from Vietnam, with the description of 13 new species
Source: Zookeys. 2016 Apr 4;(576):1–202. doi: 10.3897/zookeys.576.8177 (PMC4829922; doi:10.3897/zookeys.576.8177)
Supplement: XML Treatment for Epitranus albipennis [file zookeys.576.8177-treatment42.xml]

<!DOCTYPE tp:taxon-treatment
  PUBLIC "-//TaxonX//DTD Taxonomic Treatment Publishing DTD v0 20100105//EN" "tax-treatment-NSO.dtd">
<tp:taxon-treatment xmlns:tp="http://www.plazi.org/taxpub"><tp:treatment-meta><kwd-group><label>Taxon classification</label><kwd><named-content content-type="kingdom">Animalia</named-content></kwd><kwd><named-content content-type="order">Hymenoptera</named-content></kwd><kwd><named-content content-type="family">Chalcididae</named-content></kwd></kwd-group><mixed-citation publication-type="journal"><person-group><name><surname>Narendran</surname><given-names>T. C.</given-names></name><name><surname>van Achterberg</surname><given-names>Cornelis</given-names></name></person-group><article-title>Revision of the family <tp:taxon-name><tp:taxon-name-part taxon-name-part-type="genus">Chalcididae</tp:taxon-name-part></tp:taxon-name> (<tp:taxon-name><tp:taxon-name-part taxon-name-part-type="order">Hymenoptera</tp:taxon-name-part></tp:taxon-name>, <tp:taxon-name><tp:taxon-name-part taxon-name-part-type="superfamily">Chalcidoidea</tp:taxon-name-part></tp:taxon-name>) from Vietnam, with the description of 13 new species</article-title><source>Zookeys</source><day>4</day><month>4</month><year>2016</year><volume>2016</volume><issue>576</issue><fpage>1</fpage><lpage>202</lpage><pub-id pub-id-type="doi">10.3897/zookeys.576.8177</pub-id></mixed-citation></tp:treatment-meta><tp:nomenclature><tp:taxon-name><tp:taxon-name-part taxon-name-part-type="genus">Epitranus</tp:taxon-name-part>
              <tp:taxon-name-part taxon-name-part-type="species">albipennis</tp:taxon-name-part></tp:taxon-name><tp:taxon-authority>Walker, 1874</tp:taxon-authority><xref ref-type="fig" rid="F46">Figs 86</xref><xref ref-type="fig" rid="F47">, 87–88</xref><!--PageBreak--><tp:nomenclature-citation-list><tp:nomenclature-citation><tp:taxon-name><tp:taxon-name-part taxon-name-part-type="genus">Epitranus</tp:taxon-name-part> <tp:taxon-name-part taxon-name-part-type="species">albipennis</tp:taxon-name-part></tp:taxon-name><comment> Walker, 1874: 400 (♀, holotype, Japan (<abbrev xmlns:xlink="http://www.w3.org/1999/xlink" content-type="institution" xlink:title="Natural History Museum, London, England, U.K." xlink:type="simple">BMNH</abbrev>)).</comment></tp:nomenclature-citation><tp:nomenclature-citation><tp:taxon-name><tp:taxon-name-part taxon-name-part-type="genus">Anacryptus</tp:taxon-name-part> <tp:taxon-name-part taxon-name-part-type="species">japonicus</tp:taxon-name-part></tp:taxon-name><comment> Ashmead, 1904: 147 (♂, holotype, Japan, (lost) (synonymized with <tp:taxon-name><tp:taxon-name-part taxon-name-part-type="genus">Epitranus</tp:taxon-name-part> <tp:taxon-name-part taxon-name-part-type="species">albipennis</tp:taxon-name-part></tp:taxon-name> Walker by <xref ref-type="bibr" rid="B64">Habu 1960</xref>)).</comment></tp:nomenclature-citation><tp:nomenclature-citation><tp:taxon-name><tp:taxon-name-part taxon-name-part-type="genus">Anacryptus</tp:taxon-name-part> <tp:taxon-name-part taxon-name-part-type="species">koebelei</tp:taxon-name-part></tp:taxon-name><comment> Ashmead, 1904: 148 (♀, holotype, Japan, (<named-content xmlns:xlink="http://www.w3.org/1999/xlink" content-type="dwc:institutional_code" xlink:type="simple">USNM</named-content>) (synonymized with <tp:taxon-name><tp:taxon-name-part taxon-name-part-type="genus">Epitranus</tp:taxon-name-part> <tp:taxon-name-part taxon-name-part-type="species">albipennis</tp:taxon-name-part></tp:taxon-name> Walker by <xref ref-type="bibr" rid="B64">Habu 1960</xref>)).</comment></tp:nomenclature-citation><tp:nomenclature-citation><tp:taxon-name><tp:taxon-name-part taxon-name-part-type="genus">Anacryptus</tp:taxon-name-part> <tp:taxon-name-part taxon-name-part-type="species">clavipes</tp:taxon-name-part></tp:taxon-name><comment> Cameron, 1911: 19 (♀, lectotype, E. Malaysia (Sarawak) (<abbrev xmlns:xlink="http://www.w3.org/1999/xlink" content-type="institution" xlink:title="Natural History Museum, London, England, U.K." xlink:type="simple">BMNH</abbrev>) (synonymized with <tp:taxon-name><tp:taxon-name-part taxon-name-part-type="genus">Epitranus</tp:taxon-name-part> <tp:taxon-name-part taxon-name-part-type="species">albipennis</tp:taxon-name-part></tp:taxon-name> Walker by <xref ref-type="bibr" rid="B7">Bouček 1982</xref>)).</comment></tp:nomenclature-citation><tp:nomenclature-citation><tp:taxon-name><tp:taxon-name-part taxon-name-part-type="genus">Anacryptus</tp:taxon-name-part> <tp:taxon-name-part taxon-name-part-type="species">rufinus</tp:taxon-name-part></tp:taxon-name><comment> Masi, 193: 11 (♂, lectotype, China (Taiwan) (SDEI) (synonymized with <tp:taxon-name><tp:taxon-name-part taxon-name-part-type="genus">Epitranus</tp:taxon-name-part> <tp:taxon-name-part taxon-name-part-type="species">albipennis</tp:taxon-name-part></tp:taxon-name> Walker by <xref ref-type="bibr" rid="B7">Bouček 1982</xref>)).</comment></tp:nomenclature-citation><tp:nomenclature-citation><tp:taxon-name>?<tp:taxon-name-part taxon-name-part-type="genus">Anacryptus</tp:taxon-name-part> <tp:taxon-name-part taxon-name-part-type="species">sontakayi</tp:taxon-name-part></tp:taxon-name><comment> Mani &amp; Kurian, 1953: 4 (♂, holotype, India (?)).</comment></tp:nomenclature-citation><tp:nomenclature-citation><tp:taxon-name><tp:taxon-name-part taxon-name-part-type="genus">Anacryptus</tp:taxon-name-part> <tp:taxon-name-part taxon-name-part-type="species">marattensis</tp:taxon-name-part></tp:taxon-name><comment> Mani &amp; Dubey, 1973: 31–33 (♀, holotype, India (<named-content xmlns:xlink="http://www.w3.org/1999/xlink" content-type="dwc:institutional_code" xlink:type="simple">USNM</named-content>) (synonymized with <tp:taxon-name><tp:taxon-name-part taxon-name-part-type="genus">Epitranus</tp:taxon-name-part> <tp:taxon-name-part taxon-name-part-type="species">albipennis</tp:taxon-name-part></tp:taxon-name> Walker by <xref ref-type="bibr" rid="B7">Bouček 1982</xref>)).</comment></tp:nomenclature-citation><tp:nomenclature-citation><tp:taxon-name><tp:taxon-name-part taxon-name-part-type="genus">Epitranus</tp:taxon-name-part> <tp:taxon-name-part taxon-name-part-type="species">perticellus</tp:taxon-name-part></tp:taxon-name><comment> Hussain &amp; Agarwal, 1982c: 419–421 (♀, holotype, India (<abbrev xmlns:xlink="http://www.w3.org/1999/xlink" content-type="institution" xlink:title="Zoology Department of Aligarh Muslim University, Aligarh, India" xlink:type="simple">ZDAMU</abbrev>) (synonymized with <tp:taxon-name><tp:taxon-name-part taxon-name-part-type="genus">Epitranus</tp:taxon-name-part> <tp:taxon-name-part taxon-name-part-type="species">albipennis</tp:taxon-name-part></tp:taxon-name> Walker by <xref ref-type="bibr" rid="B122">Narendran 1989</xref>)).</comment></tp:nomenclature-citation><tp:nomenclature-citation><tp:taxon-name><tp:taxon-name-part taxon-name-part-type="genus">Epitranus</tp:taxon-name-part> <tp:taxon-name-part taxon-name-part-type="species">kashmiriensis</tp:taxon-name-part></tp:taxon-name><comment> Hussain &amp; Agarwal, 1982c: 421–423 (♀, holotype, India (<abbrev xmlns:xlink="http://www.w3.org/1999/xlink" content-type="institution" xlink:title="Zoology Department of Aligarh Muslim University, Aligarh, India" xlink:type="simple">ZDAMU</abbrev>) (synonymized with <tp:taxon-name><tp:taxon-name-part taxon-name-part-type="genus">Epitranus</tp:taxon-name-part> <tp:taxon-name-part taxon-name-part-type="species">albipennis</tp:taxon-name-part></tp:taxon-name> Walker by <xref ref-type="bibr" rid="B122">Narendran 1989</xref>)).</comment></tp:nomenclature-citation></tp:nomenclature-citation-list></tp:nomenclature><tp:treatment-sec sec-type="material"><title>Material.</title><p>
              <named-content xmlns:xlink="http://www.w3.org/1999/xlink" content-type="specimen-count" xlink:type="simple">1 ♀</named-content>, “S. <bold>Vietnam</bold>: Ninh Thuân, Núi Chúa N. P., northeast part, 90–150 m, <named-content xmlns:xlink="http://www.w3.org/1999/xlink" content-type="date" xlink:type="simple">23–30.v.2007</named-content>, Malaise trap, C. v. Achterberg &amp; R. de Vries, <named-content xmlns:xlink="http://www.w3.org/1999/xlink" content-type="dwc:institutional_code" xlink:type="simple">RMNH</named-content>’07”.</p></tp:treatment-sec><tp:treatment-sec sec-type="Distribution"><title>Distribution.</title><p>India; Indonesia (Sumatra); Japan; Malaysia (West Malaysia); China (Guangdong; Taiwan); Vietnam (new record).</p><!--PageBreak--></tp:treatment-sec><tp:treatment-sec><!--Section generated to contain objects referenced in tp:taxon-treatment.--><fig id="F46" position="float" orientation="portrait"><label>Figure 86.</label><caption><p>
          <italic><tp:taxon-name><tp:taxon-name-part taxon-name-part-type="genus">Epitranus</tp:taxon-name-part> <tp:taxon-name-part taxon-name-part-type="species">albipennis</tp:taxon-name-part></tp:taxon-name></italic> Walker, ♀, Vietnam, Núi Chúa N. P., habitus lateral.</p></caption><graphic xmlns:xlink="http://www.w3.org/1999/xlink" xlink:href="zookeys-576-001-g046.jpg" position="float" orientation="portrait" xlink:type="simple" id="oo_83651.jpg"/></fig><fig id="F47" position="float" orientation="portrait"><label>Figures 87–88.</label><caption><p>
          <italic><tp:taxon-name><tp:taxon-name-part taxon-name-part-type="genus">Epitranus</tp:taxon-name-part> <tp:taxon-name-part taxon-name-part-type="species">albipennis</tp:taxon-name-part></tp:taxon-name></italic> Walker, ♀, Vietnam, Núi Chúa N. P. <bold>87</bold> head anterior <bold>88</bold> metasoma dorsal.</p></caption><graphic xmlns:xlink="http://www.w3.org/1999/xlink" xlink:href="zookeys-576-001-g047.jpg" position="float" orientation="portrait" xlink:type="simple" id="oo_83653.jpg"/></fig></tp:treatment-sec><ref-list><ref id="B64"><mixed-citation xmlns:xlink="http://www.w3.org/1999/xlink" xlink:type="simple">
          <person-group><name name-style="western"><surname>Habu</surname><given-names>A</given-names></name></person-group> (<year>1960</year>) <article-title>A revision of the <tp:taxon-name><tp:taxon-name-part taxon-name-part-type="genus">Chalcididae</tp:taxon-name-part></tp:taxon-name> (<tp:taxon-name><tp:taxon-name-part taxon-name-part-type="order">Hymenoptera</tp:taxon-name-part></tp:taxon-name>) of Japan with description of sixteen new species.</article-title> <source>Bulletin of National Institute of Agricultural Sciences, Tokyo (C)</source> <volume>11</volume>: <fpage>131</fpage>–<lpage>363</lpage>.</mixed-citation></ref><ref id="B7"><mixed-citation xmlns:xlink="http://www.w3.org/1999/xlink" xlink:type="simple">
          <person-group><name name-style="western"><surname>Bouček</surname><given-names>Z</given-names></name></person-group> (<year>1982</year>) <article-title>Oriental chalcid wasps of the genus <italic><tp:taxon-name><tp:taxon-name-part taxon-name-part-type="genus">Epitranus</tp:taxon-name-part></tp:taxon-name></italic>.</article-title> <source>Journal of Natural History</source> <volume>16</volume>: <fpage>577</fpage>–<lpage>622</lpage>. doi: <ext-link xlink:type="simple" ext-link-type="doi" xlink:href="10.1080/00222938200770451">10.1080/00222938200770451</ext-link></mixed-citation></ref><ref id="B122"><mixed-citation xmlns:xlink="http://www.w3.org/1999/xlink" xlink:type="simple">
          <person-group><name name-style="western"><surname>Narendran</surname><given-names>TC</given-names></name></person-group> (<year>1989</year>) <article-title>Oriental <tp:taxon-name><tp:taxon-name-part taxon-name-part-type="genus">Chalcididae</tp:taxon-name-part></tp:taxon-name> (<tp:taxon-name><tp:taxon-name-part taxon-name-part-type="order">Hymenoptera</tp:taxon-name-part></tp:taxon-name>: <tp:taxon-name><tp:taxon-name-part taxon-name-part-type="superfamily">Chalcidoidea</tp:taxon-name-part></tp:taxon-name>).</article-title> <source>Zoological Monograph</source>. <publisher-name>Department of Zoology, University of Calicut</publisher-name>, <publisher-loc>Kerala</publisher-loc>, <fpage>1</fpage>–<lpage>441</lpage>.</mixed-citation></ref></ref-list></tp:taxon-treatment>
