# Supplementary material for: Revision of the family Chalcididae (Hymenoptera, Chalcidoidea) from Vietnam, with the description of 13 new species
Source: Zookeys. 2016 Apr 4;(576):1–202. doi: 10.3897/zookeys.576.8177 (PMC4829922; doi:10.3897/zookeys.576.8177)
Supplement: XML Treatment for Epitranus narendrani [file zookeys.576.8177-treatment47.xml]

<!DOCTYPE tp:taxon-treatment
  PUBLIC "-//TaxonX//DTD Taxonomic Treatment Publishing DTD v0 20100105//EN" "tax-treatment-NSO.dtd">
<tp:taxon-treatment xmlns:tp="http://www.plazi.org/taxpub"><tp:treatment-meta><kwd-group><label>Taxon classification</label><kwd><named-content content-type="kingdom">Animalia</named-content></kwd><kwd><named-content content-type="order">Hymenoptera</named-content></kwd><kwd><named-content content-type="family">Chalcididae</named-content></kwd></kwd-group><mixed-citation publication-type="journal"><person-group><name><surname>Narendran</surname><given-names>T. C.</given-names></name><name><surname>van Achterberg</surname><given-names>Cornelis</given-names></name></person-group><article-title>Revision of the family <tp:taxon-name><tp:taxon-name-part taxon-name-part-type="genus">Chalcididae</tp:taxon-name-part></tp:taxon-name> (<tp:taxon-name><tp:taxon-name-part taxon-name-part-type="order">Hymenoptera</tp:taxon-name-part></tp:taxon-name>, <tp:taxon-name><tp:taxon-name-part taxon-name-part-type="superfamily">Chalcidoidea</tp:taxon-name-part></tp:taxon-name>) from Vietnam, with the description of 13 new species</article-title><source>Zookeys</source><day>4</day><month>4</month><year>2016</year><volume>2016</volume><issue>576</issue><fpage>1</fpage><lpage>202</lpage><pub-id pub-id-type="doi">10.3897/zookeys.576.8177</pub-id></mixed-citation></tp:treatment-meta><tp:nomenclature><tp:taxon-name><tp:taxon-name-part taxon-name-part-type="genus">Epitranus</tp:taxon-name-part>
              <tp:taxon-name-part taxon-name-part-type="species">narendrani</tp:taxon-name-part>
              <object-id xmlns:xlink="http://www.w3.org/1999/xlink" content-type="zoobank" xlink:type="simple">http://zoobank.org/A4D4A6AC-13E8-4A1D-A188-279E7AD61C04</object-id>
            </tp:taxon-name><tp:taxon-authority>van Achterberg</tp:taxon-authority><tp:taxon-status xmlns:xlink="http://www.w3.org/1999/xlink" xlink:type="simple">sp. n.</tp:taxon-status><xref ref-type="fig" rid="F57">Figs 107–109</xref><xref ref-type="fig" rid="F58">, 110–112</xref><!--PageBreak--></tp:nomenclature><tp:treatment-sec sec-type="type material"><title>Type material.</title><p>Holotype, ♀ (<named-content xmlns:xlink="http://www.w3.org/1999/xlink" content-type="dwc:institutional_code" xlink:type="simple">RMNH</named-content>), “S. <bold>Vietnam</bold>: Dak Lak, Chu Yang Sin N. P., n[ea]r dam, c. 500 m, <named-content xmlns:xlink="http://www.w3.org/1999/xlink" content-type="date" xlink:type="simple">3–9.vi.2007</named-content>, Mal[aise] traps, C. v. Achterberg &amp; R. de Vries, <named-content xmlns:xlink="http://www.w3.org/1999/xlink" content-type="dwc:institutional_code" xlink:type="simple">RMNH</named-content>’07”.</p></tp:treatment-sec><tp:treatment-sec sec-type="Diagnosis"><title>Diagnosis.</title><p>The new species resembles <italic><tp:taxon-name><tp:taxon-name-part taxon-name-part-type="genus">Epitranus</tp:taxon-name-part> <tp:taxon-name-part taxon-name-part-type="species">ramnathi</tp:taxon-name-part></tp:taxon-name></italic> but differs from it by having the clypeal shield with a median carina and shield ventrally distinctly narrowed (without median carina and shield evenly curved ventrally in <italic><tp:taxon-name><tp:taxon-name-part taxon-name-part-type="genus">Epitranus</tp:taxon-name-part> <tp:taxon-name-part taxon-name-part-type="species">ramnathi</tp:taxon-name-part></tp:taxon-name></italic>), F1 (= third antennal segment) slender and distinctly narrowed basally (rather robust and less narrowed basally), hind coxa subparallel-sided basally (distinctly widened) and yellowish brown basally (black) and hind coxa dorsally mainly finely punctate (mainly transversely rugose).</p></tp:treatment-sec><tp:treatment-sec sec-type="Description"><title>Description.</title><p>Holotype, ♀, length of body 4.5 mm.</p><p>
              <italic>Colour</italic>. Head black, but clypeus, malar space, face, inner antennal area, mandible and narrowly orbita reddish brown; ocelli subhyaline; scape and pedicel pale yellow, remaining segments yellowish brown with apical segment mainly dark brown; meso<!--PageBreak-->soma orange brown, but mesoscutum anteriorly, axillae, propodeum anteriorly, mesopleuron and mesosternum anteriorly black; mesosoma dorsally with short and sparse golden setae; tegulae pale yellow; metasoma dark reddish brown mixed with yellow ventrally and T1 (= petiole) blackish brown; legs brownish yellow but fore and middle tarsi, apices of fore and middle tibiae, middle coxa and hind tarsus pale yellowish, and medial disc of hind femur (both sides) dark reddish brown; wings hyaline with basal veins yellowish and apical veins brown; wing membrane hyaline.</p><p>
              <italic>Head</italic>. Head as broad as mesoscutum (including tegulae); width in anterior view 1.2 × its height; width in dorsal view 2.4 × its maximum length; <abbrev xmlns:xlink="http://www.w3.org/1999/xlink" xlink:title="distance between two posterior ocelli" xlink:type="simple">POL</abbrev>:<abbrev xmlns:xlink="http://www.w3.org/1999/xlink" xlink:title="minimum distance between posterior ocelli and eye" xlink:type="simple">OOL</abbrev>:<abbrev xmlns:xlink="http://www.w3.org/1999/xlink" xlink:title="distance between anterior ocellus and posterior ocellus" xlink:type="simple">AOL</abbrev>:<abbrev xmlns:xlink="http://www.w3.org/1999/xlink" xlink:title="diameter of ocellus" xlink:type="simple">LOL</abbrev> = 32:13:16:11; eye height in lateral view 1.3 × its length; malar space 0.6 × eye height in lateral view and densely pale yellowish setose; frons laterally and dorsally with close, setigerous punctures, interstices narrower than diameter of a pit in most spaces, shiny and <!--PageBreak--><!--PageBreak--><!--PageBreak-->scrobal area with fine arcuate striation (Fig. <xref ref-type="fig" rid="F58">110</xref>); occiput and vertex similarly punctate as frons dorsally; frons in dorsal view rather flat; ocelli in broad triangle; clypeal shield with medio-longitudinal carina and narrowed apically, sides somewhat upturned, sub-torular carinae weak, narrow and interantennal space with short transverse carina ventrally and a median carina; pre-orbital carina weak; post-orbital carina strong, reaching posterior margin of gena; no malar ridge or carina, scape slender and distinctly reaching anterior ocellus, flagellum adpressed setose, distinctly narrowed basally and subparallel-sided apically (Fig. <xref ref-type="fig" rid="F58">110</xref>), F1 elongate, about 2.5 × longer than wide apically and slightly narrower than pedicel in dorsal view; submedial antennal segments slightly longer than wide.</p><p>
              <italic>Mesosoma</italic>. Mesosoma mainly with coarse umbilicate, setigerous and granulate punctures, interstices narrower than diameter of a puncture and with satin sheen; pronotum with anterior lateral carina distinct and complete, but antero-dorsal branch indistinct; lateral ledge present; scutellum slightly longer than broad, medially distinctly convex; propodeum with median area distinct, complete and anteriorly distinctly narrowed, connected to curved posterior lamella (Fig. <xref ref-type="fig" rid="F58">111</xref>) and its surroundings with short transverse rugae.</p><p>
              <italic>Wings</italic>. Fore wing with very long marginal vein (Fig. <xref ref-type="fig" rid="F57">107</xref>) and area below it glabrous and with an indistinct hair line present, short <abbrev xmlns:xlink="http://www.w3.org/1999/xlink" xlink:title="stigmal vein" xlink:type="simple">STV</abbrev> and apical fringe absent.</p><p>
              <italic>Legs</italic>. Hind coxa slender basally, about as long as hind femur, densely finely punctate and adpressed setose but with some long erect setae (Fig. <xref ref-type="fig" rid="F57">108</xref>); hind femur with a large basal tooth followed by 12 gradually smaller teeth and interspaces narrower than of <italic><tp:taxon-name><tp:taxon-name-part taxon-name-part-type="genus">Epitranus</tp:taxon-name-part> <tp:taxon-name-part taxon-name-part-type="species">ramnathi</tp:taxon-name-part></tp:taxon-name></italic> (Fig. <xref ref-type="fig" rid="F57">109</xref>); hind tibia with slightly indicated subbasal tooth, adpressed setose and with some long erect setae, its tarsal sulcus confined to distal 0.4 of tibia; spine reaching trochanter in folded position.</p><p>
              <italic>Metasoma</italic>. Petiole (= T1) 5.5 × as long as its maximum width, 2.8 × as long as scutellum, 0.9 × length of T2; metasoma elongate, compressed and pointed apically.</p><p>
              <italic>Male</italic>. Unknown.</p></tp:treatment-sec><tp:treatment-sec sec-type="Host"><title>Host.</title><p>Unknown.</p></tp:treatment-sec><tp:treatment-sec sec-type="Distribution"><title>Distribution.</title><p>Vietnam.</p><p>
              <bold>Remarks.</bold> Named in honour of the deceased first author by the second author for his great contributions to our knowledge of the Oriental <tp:taxon-name><tp:taxon-name-part taxon-name-part-type="order">Hymenoptera</tp:taxon-name-part></tp:taxon-name>.</p></tp:treatment-sec><tp:treatment-sec><!--Section generated to contain objects referenced in tp:taxon-treatment.--><fig id="F57" position="float" orientation="portrait"><label>Figures 107–109.</label><caption><p>
          <italic><tp:taxon-name><tp:taxon-name-part taxon-name-part-type="genus">Epitranus</tp:taxon-name-part> <tp:taxon-name-part taxon-name-part-type="species">narendrani</tp:taxon-name-part></tp:taxon-name></italic> sp. n., ♀, holotype. <bold>107</bold> habitus lateral <bold>108</bold> hind leg lateral <bold>109</bold> hind femur lateral.</p></caption><graphic xmlns:xlink="http://www.w3.org/1999/xlink" xlink:href="zookeys-576-001-g057.jpg" position="float" orientation="portrait" xlink:type="simple" id="oo_83676.jpg"/></fig><fig id="F58" position="float" orientation="portrait"><label>Figures 110–112.</label><caption><p>
          <italic><tp:taxon-name><tp:taxon-name-part taxon-name-part-type="genus">Epitranus</tp:taxon-name-part> <tp:taxon-name-part taxon-name-part-type="species">narendrani</tp:taxon-name-part></tp:taxon-name></italic> sp. n., ♀, holotype. <bold>110</bold> antenna anterior <bold>111</bold> metasoma dorsal <bold>112</bold> mesosoma dorsal.</p></caption><graphic xmlns:xlink="http://www.w3.org/1999/xlink" xlink:href="zookeys-576-001-g058.jpg" position="float" orientation="portrait" xlink:type="simple" id="oo_83678.jpg"/></fig></tp:treatment-sec></tp:taxon-treatment>
