# Supplementary material for: Revision of the family Chalcididae (Hymenoptera, Chalcidoidea) from Vietnam, with the description of 13 new species
Source: Zookeys. 2016 Apr 4;(576):1–202. doi: 10.3897/zookeys.576.8177 (PMC4829922; doi:10.3897/zookeys.576.8177)
Supplement: XML Treatment for Epitranus neonigriceps [file zookeys.576.8177-treatment48.xml]

<!DOCTYPE tp:taxon-treatment
  PUBLIC "-//TaxonX//DTD Taxonomic Treatment Publishing DTD v0 20100105//EN" "tax-treatment-NSO.dtd">
<tp:taxon-treatment xmlns:tp="http://www.plazi.org/taxpub"><tp:treatment-meta><kwd-group><label>Taxon classification</label><kwd><named-content content-type="kingdom">Animalia</named-content></kwd><kwd><named-content content-type="order">Hymenoptera</named-content></kwd><kwd><named-content content-type="family">Chalcididae</named-content></kwd></kwd-group><mixed-citation publication-type="journal"><person-group><name><surname>Narendran</surname><given-names>T. C.</given-names></name><name><surname>van Achterberg</surname><given-names>Cornelis</given-names></name></person-group><article-title>Revision of the family <tp:taxon-name><tp:taxon-name-part taxon-name-part-type="genus">Chalcididae</tp:taxon-name-part></tp:taxon-name> (<tp:taxon-name><tp:taxon-name-part taxon-name-part-type="order">Hymenoptera</tp:taxon-name-part></tp:taxon-name>, <tp:taxon-name><tp:taxon-name-part taxon-name-part-type="superfamily">Chalcidoidea</tp:taxon-name-part></tp:taxon-name>) from Vietnam, with the description of 13 new species</article-title><source>Zookeys</source><day>4</day><month>4</month><year>2016</year><volume>2016</volume><issue>576</issue><fpage>1</fpage><lpage>202</lpage><pub-id pub-id-type="doi">10.3897/zookeys.576.8177</pub-id></mixed-citation></tp:treatment-meta><tp:nomenclature><tp:taxon-name><tp:taxon-name-part taxon-name-part-type="genus">Epitranus</tp:taxon-name-part>
              <tp:taxon-name-part taxon-name-part-type="species">neonigriceps</tp:taxon-name-part>
              <object-id xmlns:xlink="http://www.w3.org/1999/xlink" content-type="zoobank" xlink:type="simple">http://zoobank.org/0EB28ED2-5DBB-4410-93D6-5B993DCBC6E6</object-id>
            </tp:taxon-name><tp:taxon-status xmlns:xlink="http://www.w3.org/1999/xlink" xlink:type="simple">sp. n.</tp:taxon-status><xref ref-type="fig" rid="F59">Figs 113–114</xref><xref ref-type="fig" rid="F60">, 115–116</xref></tp:nomenclature><tp:treatment-sec sec-type="type material"><title>Type material.</title><p>Holotype, ♀ (<named-content xmlns:xlink="http://www.w3.org/1999/xlink" content-type="dwc:institutional_code" xlink:type="simple">RMNH</named-content>), “<bold>Vietnam</bold>, Viet Try, n[ea]r Tanh Son, Thuong Cuu, <named-content xmlns:xlink="http://www.w3.org/1999/xlink" content-type="dwc:verbatimCoordinates" xlink:type="simple">20°59'N, 105°8'N</named-content>, 360–400 m, <named-content xmlns:xlink="http://www.w3.org/1999/xlink" content-type="date" xlink:type="simple">11–16.x.1999</named-content>, Malaise traps, R. de Vries, <named-content xmlns:xlink="http://www.w3.org/1999/xlink" content-type="dwc:institutional_code" xlink:type="simple">RMNH</named-content>’99”. Paratypes (<named-content xmlns:xlink="http://www.w3.org/1999/xlink" content-type="dwc:institutional_code" xlink:type="simple">RMNH</named-content>, <abbrev xmlns:xlink="http://www.w3.org/1999/xlink" content-type="institution" xlink:title="Institute of Ecology &amp; Biological Resources, Vietnam Academy of Science &amp; Technology, Hanoi, Vietnam" xlink:type="simple">IEBR</abbrev>): <named-content xmlns:xlink="http://www.w3.org/1999/xlink" content-type="specimen-count" xlink:type="simple">3 ♀</named-content>, same data as holotype; <named-content xmlns:xlink="http://www.w3.org/1999/xlink" content-type="specimen-count" xlink:type="simple">2 ♀</named-content>, “N. Vietnam: Ninh Binh, Cuc Phuong N. P., n[ea]r entrance, c. 225 m, <named-content xmlns:xlink="http://www.w3.org/1999/xlink" content-type="date" xlink:type="simple">15–27.v.2000</named-content>, Mai Phu Quy, <named-content xmlns:xlink="http://www.w3.org/1999/xlink" content-type="dwc:institutional_code" xlink:type="simple">RMNH</named-content>’00”; <named-content xmlns:xlink="http://www.w3.org/1999/xlink" content-type="specimen-count" xlink:type="simple">1 ♀</named-content>, id., but near centre, <named-content xmlns:xlink="http://www.w3.org/1999/xlink" content-type="date" xlink:type="simple">1.xi.–20.xii.2000</named-content>.</p></tp:treatment-sec><tp:treatment-sec sec-type="Diagnosis"><title>Diagnosis.</title><p>This new species comes to <italic><tp:taxon-name><tp:taxon-name-part taxon-name-part-type="genus">Epitranus</tp:taxon-name-part> <tp:taxon-name-part taxon-name-part-type="species">nigriceps</tp:taxon-name-part></tp:taxon-name></italic> Bouček in the keys by <xref ref-type="bibr" rid="B7">Bouček (1982)</xref> and <xref ref-type="bibr" rid="B122">Narendran (1989)</xref>, but differs from it in having: 1) interstices between punctures narrower than diameter of a puncture on mesoscutum and axillae (in <italic><tp:taxon-name><tp:taxon-name-part taxon-name-part-type="genus">Epitranus</tp:taxon-name-part> <tp:taxon-name-part taxon-name-part-type="species">nigriceps</tp:taxon-name-part></tp:taxon-name></italic> interstices between punctures broader than diameter of a puncture in many places on mesoscutum and axillae); 2) post-spiracular teeth present (in <italic><tp:taxon-name><tp:taxon-name-part taxon-name-part-type="genus">Epitranus</tp:taxon-name-part> <tp:taxon-name-part taxon-name-part-type="species">nigriceps</tp:taxon-name-part></tp:taxon-name></italic> post-spiracular teeth absent); 3) post-orbital carina reaching posterior margin of gena (in <italic><tp:taxon-name><tp:taxon-name-part taxon-name-part-type="genus">Epitranus</tp:taxon-name-part> <tp:taxon-name-part taxon-name-part-type="species">nigriceps</tp:taxon-name-part></tp:taxon-name></italic> post-orbital carina running upwards to near lateral ocellus); 4) eyes sparsely setose (in <italic><tp:taxon-name><tp:taxon-name-part taxon-name-part-type="genus">Epitranus</tp:taxon-name-part> <tp:taxon-name-part taxon-name-part-type="species">nigriceps</tp:taxon-name-part></tp:taxon-name></italic> eyes bare); 5) funicular segments mostly transverse (in <italic><tp:taxon-name><tp:taxon-name-part taxon-name-part-type="genus">Epitranus</tp:taxon-name-part> <tp:taxon-name-part taxon-name-part-type="species">nigriceps</tp:taxon-name-part></tp:taxon-name></italic> funicular segments slightly elongate); 6) mesosoma and metasoma darker (in <italic><tp:taxon-name><tp:taxon-name-part taxon-name-part-type="genus">Epitranus</tp:taxon-name-part> <tp:taxon-name-part taxon-name-part-type="species">nigriceps</tp:taxon-name-part></tp:taxon-name></italic> mesosoma and metasoma more reddish); 7) metasoma pointed at apex (in <italic><tp:taxon-name><tp:taxon-name-part taxon-name-part-type="genus">Epitranus</tp:taxon-name-part> <tp:taxon-name-part taxon-name-part-type="species">nigriceps</tp:taxon-name-part></tp:taxon-name></italic> metasoma rather blunt at apex); 8) sublateral and submedian carinae of propodeum a little convex (in <italic><tp:taxon-name><tp:taxon-name-part taxon-name-part-type="genus">Epitranus</tp:taxon-name-part> <tp:taxon-name-part taxon-name-part-type="species">nigriceps</tp:taxon-name-part></tp:taxon-name></italic> sublateral and submedian carinae of propodeum straight), and 9) <abbrev xmlns:xlink="http://www.w3.org/1999/xlink" xlink:title="distance between two posterior ocelli" xlink:type="simple">POL</abbrev> 1.3 × <abbrev xmlns:xlink="http://www.w3.org/1999/xlink" xlink:title="minimum distance between posterior ocelli and eye" xlink:type="simple">OOL</abbrev> (in <italic><tp:taxon-name><tp:taxon-name-part taxon-name-part-type="genus">Epitranus</tp:taxon-name-part> <tp:taxon-name-part taxon-name-part-type="species">nigriceps</tp:taxon-name-part></tp:taxon-name></italic> <abbrev xmlns:xlink="http://www.w3.org/1999/xlink" xlink:title="distance between two posterior ocelli" xlink:type="simple">POL</abbrev> 1.7 × <abbrev xmlns:xlink="http://www.w3.org/1999/xlink" xlink:title="minimum distance between posterior ocelli and eye" xlink:type="simple">OOL</abbrev>).</p></tp:treatment-sec><tp:treatment-sec sec-type="Description"><title>Description.</title><p>Holotype, ♀, length of body 3.5 mm.</p><p>
              <italic>Colour</italic>. Head black; eyes gray with punctures, reflecting yellow spots; ocelli pale reflecting yellow; scape and pedicel yellow; anellus yellowish brown; remaining segments pale brown; clypeus and mandibles pale brownish yellow; mesosoma black with tegulae pale yellow; metasoma liver brown mixed with black; fore and mid legs yellow except fore coxa slightly darker basally; hind coxa, trochanter and femur reddish brown with darker median part of outer disc of hind femur and brownish yellow apex of hind coxa; hind tibia pale brownish yellow; all tarsi pale yellow; wings hyaline with veins pale yellowish hyaline.</p><p>
              <italic>Head</italic>. Head as broad as mesoscutum (including tegulae); width in anterior view 1.2 × its height; width in dorsal view twice its length; <abbrev xmlns:xlink="http://www.w3.org/1999/xlink" xlink:title="distance between two posterior ocelli" xlink:type="simple">POL</abbrev>:<abbrev xmlns:xlink="http://www.w3.org/1999/xlink" xlink:title="minimum distance between posterior ocelli and eye" xlink:type="simple">OOL</abbrev>:<abbrev xmlns:xlink="http://www.w3.org/1999/xlink" xlink:title="distance between anterior ocellus and posterior ocellus" xlink:type="simple">AOL</abbrev>:<abbrev xmlns:xlink="http://www.w3.org/1999/xlink" xlink:title="diameter of ocellus" xlink:type="simple">LOL</abbrev> = 8:6:5:4; eye height in profile 1.2 × its length; malar space 0.6 × eye height in profile; face with close, setigerous punctures, interstices narrower than diameter of a pit in most spaces, smooth, shiny; occiput and vertex similarly punctate as face; face in dorsal view broadly convex; ocelli in broad triangle; scrobal area with arcuate striation; clypeal shield tri-lobed at apex, sides upturned, concave surface dull with some short setae, sub-torular carinae weak, narrow interantennal space with small lamina; pre-orbital carina weak; post-orbital carina strong, reaching posterior margin of gena; no malar ridge (carina), scape not reaching anterior ocellus, flagellum barely thickened distally; F1 as broad as pedicel in dorsal view; pre-claval segments slightly wider than long.</p><p>
              <italic>Mesosoma</italic>. Mesosoma with close umbilicate, setigerous punctures, interstices narrower than diameter of a puncture, smooth and shiny except reticulate area near anterior margin of mesoscutum; pronotum with anterior lateral carina very weakly represented, not high; lateral ledge present. Scutellum longer than broad (9:8), its dorsum moderately convex; propodeum with median area precurrent, with a pair of submedian carinae enclosing areola, postspiracular teeth distinct.</p><p>
              <italic>Wings</italic>. Fore wing with short <abbrev xmlns:xlink="http://www.w3.org/1999/xlink" xlink:title="stigmal vein" xlink:type="simple">STV</abbrev>, fringe absent, pilosity distinct on distal half, glabrous below veins and no distinct hairline.</p><p>
              <italic>Legs</italic>. Hind coxa with distinct close setigerous punctures on outer side, narrow interstices smooth; hind femur with a large basal tooth followed by 8–9 gradually smaller teeth; tibia with slightly indicated hump, moderate dorsal pilosity, tarsal sulcus confined to distal 0.4 of tibia; spine reaching trochanter in folded position.</p><!--PageBreak--><!--PageBreak--><p>
              <italic>Metasoma</italic>. Petiole 3.8 × as long as broad, twice as long as scutellum, 0.8 × length of T1; metasoma elongate, apex pointed.</p><p>
              <italic>Male</italic>. Unknown.</p></tp:treatment-sec><tp:treatment-sec sec-type="Host"><title>Host.</title><p>Unknown.</p></tp:treatment-sec><tp:treatment-sec sec-type="Distribution"><title>Distribution.</title><p>Vietnam.</p></tp:treatment-sec><tp:treatment-sec sec-type="Variation"><title>Variation.</title><p>In some paratypes the funicle is more yellowish brown and the metasoma is darker than in the holotype.</p><!--PageBreak--></tp:treatment-sec><tp:treatment-sec><!--Section generated to contain objects referenced in tp:taxon-treatment.--><fig id="F59" position="float" orientation="portrait"><label>Figures 113–114.</label><caption><p>
          <italic><tp:taxon-name><tp:taxon-name-part taxon-name-part-type="genus">Epitranus</tp:taxon-name-part> <tp:taxon-name-part taxon-name-part-type="species">neonigriceps</tp:taxon-name-part></tp:taxon-name></italic> sp. n., ♀, holotype. <bold>113</bold> habitus lateral <bold>114</bold> mesonotum dorsal.</p></caption><graphic xmlns:xlink="http://www.w3.org/1999/xlink" xlink:href="zookeys-576-001-g059.jpg" position="float" orientation="portrait" xlink:type="simple" id="oo_83680.jpg"/></fig><fig id="F60" position="float" orientation="portrait"><label>Figures 115–116.</label><caption><p>
          <italic><tp:taxon-name><tp:taxon-name-part taxon-name-part-type="genus">Epitranus</tp:taxon-name-part> <tp:taxon-name-part taxon-name-part-type="species">neonigriceps</tp:taxon-name-part></tp:taxon-name></italic> sp. n., ♀, holotype. <bold>115</bold> antenna lateral <bold>116</bold> metasoma dorsal.</p></caption><graphic xmlns:xlink="http://www.w3.org/1999/xlink" xlink:href="zookeys-576-001-g060.jpg" position="float" orientation="portrait" xlink:type="simple" id="oo_83682.jpg"/></fig></tp:treatment-sec><ref-list><ref id="B7"><mixed-citation xmlns:xlink="http://www.w3.org/1999/xlink" xlink:type="simple">
          <person-group><name name-style="western"><surname>Bouček</surname><given-names>Z</given-names></name></person-group> (<year>1982</year>) <article-title>Oriental chalcid wasps of the genus <italic><tp:taxon-name><tp:taxon-name-part taxon-name-part-type="genus">Epitranus</tp:taxon-name-part></tp:taxon-name></italic>.</article-title> <source>Journal of Natural History</source> <volume>16</volume>: <fpage>577</fpage>–<lpage>622</lpage>. doi: <ext-link xlink:type="simple" ext-link-type="doi" xlink:href="10.1080/00222938200770451">10.1080/00222938200770451</ext-link></mixed-citation></ref><ref id="B122"><mixed-citation xmlns:xlink="http://www.w3.org/1999/xlink" xlink:type="simple">
          <person-group><name name-style="western"><surname>Narendran</surname><given-names>TC</given-names></name></person-group> (<year>1989</year>) <article-title>Oriental <tp:taxon-name><tp:taxon-name-part taxon-name-part-type="genus">Chalcididae</tp:taxon-name-part></tp:taxon-name> (<tp:taxon-name><tp:taxon-name-part taxon-name-part-type="order">Hymenoptera</tp:taxon-name-part></tp:taxon-name>: <tp:taxon-name><tp:taxon-name-part taxon-name-part-type="superfamily">Chalcidoidea</tp:taxon-name-part></tp:taxon-name>).</article-title> <source>Zoological Monograph</source>. <publisher-name>Department of Zoology, University of Calicut</publisher-name>, <publisher-loc>Kerala</publisher-loc>, <fpage>1</fpage>–<lpage>441</lpage>.</mixed-citation></ref></ref-list></tp:taxon-treatment>
