# Supplementary material for: Revision of the family Chalcididae (Hymenoptera, Chalcidoidea) from Vietnam, with the description of 13 new species
Source: Zookeys. 2016 Apr 4;(576):1–202. doi: 10.3897/zookeys.576.8177 (PMC4829922; doi:10.3897/zookeys.576.8177)
Supplement: XML Treatment for Epitranus ramnathi [file zookeys.576.8177-treatment52.xml]

<!DOCTYPE tp:taxon-treatment
  PUBLIC "-//TaxonX//DTD Taxonomic Treatment Publishing DTD v0 20100105//EN" "tax-treatment-NSO.dtd">
<tp:taxon-treatment xmlns:tp="http://www.plazi.org/taxpub"><tp:treatment-meta><kwd-group><label>Taxon classification</label><kwd><named-content content-type="kingdom">Animalia</named-content></kwd><kwd><named-content content-type="order">Hymenoptera</named-content></kwd><kwd><named-content content-type="family">Chalcididae</named-content></kwd></kwd-group><mixed-citation publication-type="journal"><person-group><name><surname>Narendran</surname><given-names>T. C.</given-names></name><name><surname>van Achterberg</surname><given-names>Cornelis</given-names></name></person-group><article-title>Revision of the family <tp:taxon-name><tp:taxon-name-part taxon-name-part-type="genus">Chalcididae</tp:taxon-name-part></tp:taxon-name> (<tp:taxon-name><tp:taxon-name-part taxon-name-part-type="order">Hymenoptera</tp:taxon-name-part></tp:taxon-name>, <tp:taxon-name><tp:taxon-name-part taxon-name-part-type="superfamily">Chalcidoidea</tp:taxon-name-part></tp:taxon-name>) from Vietnam, with the description of 13 new species</article-title><source>Zookeys</source><day>4</day><month>4</month><year>2016</year><volume>2016</volume><issue>576</issue><fpage>1</fpage><lpage>202</lpage><pub-id pub-id-type="doi">10.3897/zookeys.576.8177</pub-id></mixed-citation></tp:treatment-meta><tp:nomenclature><tp:taxon-name><tp:taxon-name-part taxon-name-part-type="genus">Epitranus</tp:taxon-name-part>
              <tp:taxon-name-part taxon-name-part-type="species">ramnathi</tp:taxon-name-part></tp:taxon-name><tp:taxon-authority>(Mani &amp; Dubey, 1973)</tp:taxon-authority><xref ref-type="fig" rid="F65">Figs 126–128</xref><xref ref-type="fig" rid="F66">, 129–131</xref><!--PageBreak--><!--PageBreak--><tp:nomenclature-citation-list><tp:nomenclature-citation><tp:taxon-name><tp:taxon-name-part taxon-name-part-type="genus">Arretocera</tp:taxon-name-part> <tp:taxon-name-part taxon-name-part-type="species">ramnathi</tp:taxon-name-part></tp:taxon-name><comment> Mani &amp; Dubey, 1973: 21–23 (♀, holotype, India (<abbrev xmlns:xlink="http://www.w3.org/1999/xlink" content-type="institution" xlink:title="Natural History Museum, London, England, U.K." xlink:type="simple">BMNH</abbrev>)).</comment></tp:nomenclature-citation><tp:nomenclature-citation><tp:taxon-name><tp:taxon-name-part taxon-name-part-type="genus">Epitranus</tp:taxon-name-part> <tp:taxon-name-part taxon-name-part-type="species">ramnathi</tp:taxon-name-part></tp:taxon-name><comment>; <xref ref-type="bibr" rid="B7">Bouček 1982</xref>: 598–600.</comment></tp:nomenclature-citation><tp:nomenclature-citation><tp:taxon-name><tp:taxon-name-part taxon-name-part-type="genus">Chalcitella</tp:taxon-name-part> <tp:taxon-name-part taxon-name-part-type="species">annexia</tp:taxon-name-part></tp:taxon-name><comment> Mani &amp; Dubey, 1973: 7–8. (♀, holotype, India (<named-content xmlns:xlink="http://www.w3.org/1999/xlink" content-type="dwc:institutional_code" xlink:type="simple">USNM</named-content>) (synonymized with <tp:taxon-name><tp:taxon-name-part taxon-name-part-type="genus">Arretocera</tp:taxon-name-part> <tp:taxon-name-part taxon-name-part-type="species">ramnathi</tp:taxon-name-part></tp:taxon-name> Mani &amp; Dubey by <xref ref-type="bibr" rid="B7">Bouček (1982)</xref>).</comment></tp:nomenclature-citation><tp:nomenclature-citation><tp:taxon-name><tp:taxon-name-part taxon-name-part-type="genus">Arretocera</tp:taxon-name-part> <tp:taxon-name-part taxon-name-part-type="species">ophiomontana</tp:taxon-name-part></tp:taxon-name><comment> Mani &amp; Dubey, 1973: 18–19. (♀, holotype, Nepal (<named-content xmlns:xlink="http://www.w3.org/1999/xlink" content-type="dwc:institutional_code" xlink:type="simple">USNM</named-content>) (synonymized with <tp:taxon-name><tp:taxon-name-part taxon-name-part-type="genus">Arretocera</tp:taxon-name-part> <tp:taxon-name-part taxon-name-part-type="species">ramnathi</tp:taxon-name-part></tp:taxon-name> Mani &amp; Dubey by <xref ref-type="bibr" rid="B7">Bouček (1982)</xref>).</comment></tp:nomenclature-citation><tp:nomenclature-citation><tp:taxon-name><tp:taxon-name-part taxon-name-part-type="genus">Arretocera</tp:taxon-name-part> <tp:taxon-name-part taxon-name-part-type="species">sancti-johani</tp:taxon-name-part></tp:taxon-name><comment> Mani &amp; Dubey, 1973: 23–25. (♀, holotype, Nepal (<named-content xmlns:xlink="http://www.w3.org/1999/xlink" content-type="dwc:institutional_code" xlink:type="simple">USNM</named-content>) (synonymized with <tp:taxon-name><tp:taxon-name-part taxon-name-part-type="genus">Arretocera</tp:taxon-name-part> <tp:taxon-name-part taxon-name-part-type="species">ramnathi</tp:taxon-name-part></tp:taxon-name> Mani &amp; Dubey by <xref ref-type="bibr" rid="B7">Bouček (1982)</xref>).</comment></tp:nomenclature-citation><tp:nomenclature-citation><tp:taxon-name><tp:taxon-name-part taxon-name-part-type="genus">Epitranus</tp:taxon-name-part> <tp:taxon-name-part taxon-name-part-type="species">giganticus</tp:taxon-name-part></tp:taxon-name><comment> Hussain &amp; Agarwal, 1982c: 427 (♀, holotype, India (<abbrev xmlns:xlink="http://www.w3.org/1999/xlink" content-type="institution" xlink:title="Zoology Department of Aligarh Muslim University, Aligarh, India" xlink:type="simple">ZDAMU</abbrev>) (synonymized with <tp:taxon-name><tp:taxon-name-part taxon-name-part-type="genus">Arretocera</tp:taxon-name-part> <tp:taxon-name-part taxon-name-part-type="species">ramnathi</tp:taxon-name-part></tp:taxon-name> Mani &amp; Dubey by <xref ref-type="bibr" rid="B122">Narendran (1989)</xref>).</comment></tp:nomenclature-citation><tp:nomenclature-citation><tp:taxon-name><tp:taxon-name-part taxon-name-part-type="genus">Epitranus</tp:taxon-name-part> <tp:taxon-name-part taxon-name-part-type="species">melongenus</tp:taxon-name-part></tp:taxon-name><comment> Hussain &amp; Agarwal, 1982c: 427 (♀, holotype, India (<abbrev xmlns:xlink="http://www.w3.org/1999/xlink" content-type="institution" xlink:title="Zoology Department of Aligarh Muslim University, Aligarh, India" xlink:type="simple">ZDAMU</abbrev>) (synonymized with <tp:taxon-name><tp:taxon-name-part taxon-name-part-type="genus">Arretocera</tp:taxon-name-part> <tp:taxon-name-part taxon-name-part-type="species">ramnathi</tp:taxon-name-part></tp:taxon-name> Mani &amp; Dubey by <xref ref-type="bibr" rid="B122">Narendran (1989)</xref>).</comment></tp:nomenclature-citation><tp:nomenclature-citation><tp:taxon-name><tp:taxon-name-part taxon-name-part-type="genus">Epitranus</tp:taxon-name-part> <tp:taxon-name-part taxon-name-part-type="species">simplexus</tp:taxon-name-part></tp:taxon-name><comment> Hussain &amp; Agarwal, 1982c: 427–429 (♀, holotype, India (<abbrev xmlns:xlink="http://www.w3.org/1999/xlink" content-type="institution" xlink:title="Zoology Department of Aligarh Muslim University, Aligarh, India" xlink:type="simple">ZDAMU</abbrev>) (synonymized with <tp:taxon-name><tp:taxon-name-part taxon-name-part-type="genus">Arretocera</tp:taxon-name-part> <tp:taxon-name-part taxon-name-part-type="species">ramnathi</tp:taxon-name-part></tp:taxon-name> Mani &amp; Dubey by <xref ref-type="bibr" rid="B122">Narendran (1989)</xref>).</comment></tp:nomenclature-citation><tp:nomenclature-citation><tp:taxon-name><tp:taxon-name-part taxon-name-part-type="genus">Epitranus</tp:taxon-name-part> <tp:taxon-name-part taxon-name-part-type="species">areolatus</tp:taxon-name-part></tp:taxon-name><comment> Hussain &amp; Agarwal, 1982c: 429 (♀, holotype, India (<abbrev xmlns:xlink="http://www.w3.org/1999/xlink" content-type="institution" xlink:title="Zoology Department of Aligarh Muslim University, Aligarh, India" xlink:type="simple">ZDAMU</abbrev>) (synonymized with <tp:taxon-name><tp:taxon-name-part taxon-name-part-type="genus">Arretocera</tp:taxon-name-part> <tp:taxon-name-part taxon-name-part-type="species">ramnathi</tp:taxon-name-part></tp:taxon-name> Mani &amp; Dubey by <xref ref-type="bibr" rid="B122">Narendran (1989)</xref>).</comment></tp:nomenclature-citation><!--PageBreak--><tp:nomenclature-citation><tp:taxon-name><tp:taxon-name-part taxon-name-part-type="genus">Epitranus</tp:taxon-name-part> <tp:taxon-name-part taxon-name-part-type="species">rossicorpus</tp:taxon-name-part></tp:taxon-name><comment> Hussain &amp; Agarwal, 1982c: 429–431 (♀, holotype, India (<abbrev xmlns:xlink="http://www.w3.org/1999/xlink" content-type="institution" xlink:title="Zoology Department of Aligarh Muslim University, Aligarh, India" xlink:type="simple">ZDAMU</abbrev>) (synonymized with <tp:taxon-name><tp:taxon-name-part taxon-name-part-type="genus">Arretocera</tp:taxon-name-part> <tp:taxon-name-part taxon-name-part-type="species">ramnathi</tp:taxon-name-part></tp:taxon-name> Mani &amp; Dubey by <xref ref-type="bibr" rid="B122">Narendran (1989)</xref>).</comment></tp:nomenclature-citation></tp:nomenclature-citation-list></tp:nomenclature><tp:treatment-sec sec-type="material"><title>Material.</title><p>
              <named-content xmlns:xlink="http://www.w3.org/1999/xlink" content-type="specimen-count" xlink:type="simple">1 ♀</named-content> (<named-content xmlns:xlink="http://www.w3.org/1999/xlink" content-type="dwc:institutional_code" xlink:type="simple">RMNH</named-content>), “<bold>Vietnam</bold>: Viet Try, n[ea]r Tanh Son, Thuong Cuu, <named-content xmlns:xlink="http://www.w3.org/1999/xlink" content-type="dwc:verbatimCoordinates" xlink:type="simple">20°59'N, 105°8'E</named-content>, 350–400 m, <named-content xmlns:xlink="http://www.w3.org/1999/xlink" content-type="date" xlink:type="simple">11–16.x.1999</named-content>, Malaise traps, R. de Vries, <named-content xmlns:xlink="http://www.w3.org/1999/xlink" content-type="dwc:institutional_code" xlink:type="simple">RMNH</named-content>’99”; <named-content xmlns:xlink="http://www.w3.org/1999/xlink" content-type="specimen-count" xlink:type="simple">1 ♀</named-content>, “N. Vietnam: Ninh Binh, Cuc Phuong N. P., n[ea]r entrance, c. 225 m, <named-content xmlns:xlink="http://www.w3.org/1999/xlink" content-type="date" xlink:type="simple">15.iv.–1.v.2000</named-content>, Malaise trap 2, Mai Phu Quy, <named-content xmlns:xlink="http://www.w3.org/1999/xlink" content-type="dwc:institutional_code" xlink:type="simple">RMNH</named-content>’00”; <named-content xmlns:xlink="http://www.w3.org/1999/xlink" content-type="specimen-count" xlink:type="simple">1 ♀</named-content> (<named-content xmlns:xlink="http://www.w3.org/1999/xlink" content-type="dwc:institutional_code" xlink:type="simple">RMNH</named-content>), “S. Vietnam: Dak Lak, Chu Yang Sin N. P., Krong K’Mar, 740–900 m, <named-content xmlns:xlink="http://www.w3.org/1999/xlink" content-type="date" xlink:type="simple">2–10.vi.2007</named-content>, Malaise traps, C. v. Achterberg &amp; R. de Vries, <named-content xmlns:xlink="http://www.w3.org/1999/xlink" content-type="dwc:institutional_code" xlink:type="simple">RMNH</named-content>’07”.</p></tp:treatment-sec><tp:treatment-sec sec-type="Distribution"><title>Distribution.</title><p>India, Nepal, Vietnam (new record).</p></tp:treatment-sec><tp:treatment-sec sec-type="Variation"><title>Variation.</title><p>The head of Vietnamese specimens is mainly black (Figs <xref ref-type="fig" rid="F65">126</xref>, <xref ref-type="fig" rid="F66">129</xref>), but Indian specimens may have the head more or less reddish brown (Hussain and Agarwal 1982c).</p></tp:treatment-sec><tp:treatment-sec><!--Section generated to contain objects referenced in tp:taxon-treatment.--><fig id="F65" position="float" orientation="portrait"><label>Figures 126–128.</label><caption><p>
          <italic><tp:taxon-name><tp:taxon-name-part taxon-name-part-type="genus">Epitranus</tp:taxon-name-part> <tp:taxon-name-part taxon-name-part-type="species">ramnathi</tp:taxon-name-part></tp:taxon-name></italic> Mani &amp; Dubey, ♀¸ Thuong Cuu. <bold>126</bold> habitus lateral <bold>127</bold> hind leg lateral <bold>128</bold> hind tibia dorsal.</p></caption><graphic xmlns:xlink="http://www.w3.org/1999/xlink" xlink:href="zookeys-576-001-g065.jpg" position="float" orientation="portrait" xlink:type="simple" id="oo_83693.jpg"/></fig><fig id="F66" position="float" orientation="portrait"><label>Figures 129–131.</label><caption><p>
          <italic><tp:taxon-name><tp:taxon-name-part taxon-name-part-type="genus">Epitranus</tp:taxon-name-part> <tp:taxon-name-part taxon-name-part-type="species">ramnathi</tp:taxon-name-part></tp:taxon-name></italic> Mani &amp; Dubey, ♀¸ Thuong Cuu. <bold>129</bold> head anterior <bold>130</bold> metasoma dorsal <bold>131</bold> hind femur lateral.</p></caption><graphic xmlns:xlink="http://www.w3.org/1999/xlink" xlink:href="zookeys-576-001-g066.jpg" position="float" orientation="portrait" xlink:type="simple" id="oo_83696.jpg"/></fig></tp:treatment-sec><ref-list><ref id="B7"><mixed-citation xmlns:xlink="http://www.w3.org/1999/xlink" xlink:type="simple">
          <person-group><name name-style="western"><surname>Bouček</surname><given-names>Z</given-names></name></person-group> (<year>1982</year>) <article-title>Oriental chalcid wasps of the genus <italic><tp:taxon-name><tp:taxon-name-part taxon-name-part-type="genus">Epitranus</tp:taxon-name-part></tp:taxon-name></italic>.</article-title> <source>Journal of Natural History</source> <volume>16</volume>: <fpage>577</fpage>–<lpage>622</lpage>. doi: <ext-link xlink:type="simple" ext-link-type="doi" xlink:href="10.1080/00222938200770451">10.1080/00222938200770451</ext-link></mixed-citation></ref><ref id="B122"><mixed-citation xmlns:xlink="http://www.w3.org/1999/xlink" xlink:type="simple">
          <person-group><name name-style="western"><surname>Narendran</surname><given-names>TC</given-names></name></person-group> (<year>1989</year>) <article-title>Oriental <tp:taxon-name><tp:taxon-name-part taxon-name-part-type="genus">Chalcididae</tp:taxon-name-part></tp:taxon-name> (<tp:taxon-name><tp:taxon-name-part taxon-name-part-type="order">Hymenoptera</tp:taxon-name-part></tp:taxon-name>: <tp:taxon-name><tp:taxon-name-part taxon-name-part-type="superfamily">Chalcidoidea</tp:taxon-name-part></tp:taxon-name>).</article-title> <source>Zoological Monograph</source>. <publisher-name>Department of Zoology, University of Calicut</publisher-name>, <publisher-loc>Kerala</publisher-loc>, <fpage>1</fpage>–<lpage>441</lpage>.</mixed-citation></ref></ref-list></tp:taxon-treatment>
