# Supplementary material for: Revision of the family Chalcididae (Hymenoptera, Chalcidoidea) from Vietnam, with the description of 13 new species
Source: Zookeys. 2016 Apr 4;(576):1–202. doi: 10.3897/zookeys.576.8177 (PMC4829922; doi:10.3897/zookeys.576.8177)
Supplement: XML Treatment for Haltichella [file zookeys.576.8177-treatment53.xml]

<!DOCTYPE tp:taxon-treatment
  PUBLIC "-//TaxonX//DTD Taxonomic Treatment Publishing DTD v0 20100105//EN" "tax-treatment-NSO.dtd">
<tp:taxon-treatment xmlns:tp="http://www.plazi.org/taxpub"><tp:treatment-meta><kwd-group><label>Taxon classification</label><kwd><named-content content-type="kingdom">Animalia</named-content></kwd><kwd><named-content content-type="order">Hymenoptera</named-content></kwd><kwd><named-content content-type="family">Chalcididae</named-content></kwd></kwd-group><mixed-citation publication-type="journal"><person-group><name><surname>Narendran</surname><given-names>T. C.</given-names></name><name><surname>van Achterberg</surname><given-names>Cornelis</given-names></name></person-group><article-title>Revision of the family <tp:taxon-name><tp:taxon-name-part taxon-name-part-type="genus">Chalcididae</tp:taxon-name-part></tp:taxon-name> (<tp:taxon-name><tp:taxon-name-part taxon-name-part-type="order">Hymenoptera</tp:taxon-name-part></tp:taxon-name>, <tp:taxon-name><tp:taxon-name-part taxon-name-part-type="superfamily">Chalcidoidea</tp:taxon-name-part></tp:taxon-name>) from Vietnam, with the description of 13 new species</article-title><source>Zookeys</source><day>4</day><month>4</month><year>2016</year><volume>2016</volume><issue>576</issue><fpage>1</fpage><lpage>202</lpage><pub-id pub-id-type="doi">10.3897/zookeys.576.8177</pub-id></mixed-citation></tp:treatment-meta><tp:nomenclature><tp:taxon-name><tp:taxon-name-part taxon-name-part-type="genus">Haltichella</tp:taxon-name-part></tp:taxon-name><tp:taxon-authority>Spinola, 1811</tp:taxon-authority><xref ref-type="fig" rid="F67">Figs 132</xref><xref ref-type="fig" rid="F68">, 133–134</xref><xref ref-type="fig" rid="F69">, 135–136</xref><xref ref-type="fig" rid="F70">, 137–138</xref><xref ref-type="fig" rid="F71">, 139</xref><xref ref-type="fig" rid="F72">, 140–142</xref><tp:nomenclature-citation-list><tp:nomenclature-citation><tp:taxon-name><tp:taxon-name-part taxon-name-part-type="genus">Haltichella</tp:taxon-name-part></tp:taxon-name><comment> Spinola, 1811: 148. Type species: <tp:taxon-name><tp:taxon-name-part taxon-name-part-type="genus">Chalcis</tp:taxon-name-part> <tp:taxon-name-part taxon-name-part-type="species">bispinosa</tp:taxon-name-part></tp:taxon-name> Fabricius; proposed by <xref ref-type="bibr" rid="B101">Masi (1929a)</xref> (= <tp:taxon-name><tp:taxon-name-part taxon-name-part-type="genus">Chalcis</tp:taxon-name-part> <tp:taxon-name-part taxon-name-part-type="species">rufipes</tp:taxon-name-part></tp:taxon-name> Olivier; as proposed by <xref ref-type="bibr" rid="B134">Schmitz (1946)</xref>).</comment></tp:nomenclature-citation><tp:nomenclature-citation><tp:taxon-name><tp:taxon-name-part taxon-name-part-type="genus">Halticella</tp:taxon-name-part></tp:taxon-name><comment> Stephens, 1829: 36. Unjustified emendation.</comment></tp:nomenclature-citation><tp:nomenclature-citation><tp:taxon-name><tp:taxon-name-part taxon-name-part-type="genus">Microchalcis</tp:taxon-name-part></tp:taxon-name><comment> Kieffer, 1905: 255. Type species: <tp:taxon-name><tp:taxon-name-part taxon-name-part-type="genus">Microchalcis</tp:taxon-name-part> <tp:taxon-name-part taxon-name-part-type="species">quadridens</tp:taxon-name-part></tp:taxon-name> Kieffer, by monotypy (synonymised with <tp:taxon-name><tp:taxon-name-part taxon-name-part-type="genus">Haltichella</tp:taxon-name-part></tp:taxon-name> Spinola by <xref ref-type="bibr" rid="B5">Bouček (1952)</xref>).</comment></tp:nomenclature-citation><tp:nomenclature-citation><tp:taxon-name><tp:taxon-name-part taxon-name-part-type="genus">Haltichellodes</tp:taxon-name-part></tp:taxon-name><comment> Steffan, 1955: 384. Type species: <tp:taxon-name><tp:taxon-name-part taxon-name-part-type="genus">Haltichella</tp:taxon-name-part> <tp:taxon-name-part taxon-name-part-type="species">pulla</tp:taxon-name-part></tp:taxon-name> Steffan, (by monotypy, described as subgenus of <tp:taxon-name><tp:taxon-name-part taxon-name-part-type="genus">Haltichella</tp:taxon-name-part></tp:taxon-name> and synonymised <tp:taxon-name><tp:taxon-name-part taxon-name-part-type="genus">Haltichella</tp:taxon-name-part></tp:taxon-name> Spinola by <xref ref-type="bibr" rid="B9">Bouček 1988b</xref>).</comment></tp:nomenclature-citation></tp:nomenclature-citation-list></tp:nomenclature><tp:treatment-sec sec-type="Diagnosis"><title>Diagnosis.</title><p>This genus comes very near <italic><tp:taxon-name><tp:taxon-name-part taxon-name-part-type="genus">Neohaltichella</tp:taxon-name-part></tp:taxon-name></italic> Narendran in the key to Oriental genera of <tp:taxon-name><tp:taxon-name-part taxon-name-part-type="genus">Chalcididae</tp:taxon-name-part></tp:taxon-name> by <xref ref-type="bibr" rid="B122">Narendran (1989)</xref>, but differs from <italic><tp:taxon-name><tp:taxon-name-part taxon-name-part-type="genus">Neohaltichella</tp:taxon-name-part></tp:taxon-name></italic> in having: 1) base of T1 with longitudinal carinae (in <italic><tp:taxon-name><tp:taxon-name-part taxon-name-part-type="genus">Neohaltichella</tp:taxon-name-part></tp:taxon-name></italic> T1 without any carinae); 2) T1 relatively larger than that of <italic><tp:taxon-name><tp:taxon-name-part taxon-name-part-type="genus">Neohaltichella</tp:taxon-name-part></tp:taxon-name></italic>; 3) head and mesosoma less stout than that of <italic><tp:taxon-name><tp:taxon-name-part taxon-name-part-type="genus">Neohaltichella</tp:taxon-name-part></tp:taxon-name></italic>, and 4) body not densely pubescent (in <italic><tp:taxon-name><tp:taxon-name-part taxon-name-part-type="genus">Neohaltichella</tp:taxon-name-part></tp:taxon-name></italic> body densely pubescent).</p></tp:treatment-sec><tp:treatment-sec sec-type="Description"><title>Description.</title><p>Hind tibia with an additional carina externally, T1 with at least a pair of longitudinal carinae at base; often supplemented by additional striae or carinae which are often anteriorly united by a transverse carina; T1 relatively larger (exceeding mostly half of metasoma or reaching middle of metasoma); apex of scutellum bi-dentate or bi-lobed; pronotum with anterior carina absent or confirmed to lateral thirds; dorsal part of horseshoe-shaped carina indistinct or irregular.</p></tp:treatment-sec><tp:treatment-sec sec-type="Hosts"><title>Hosts.</title><p>
              <xref ref-type="bibr" rid="B129">Noyes (2011)</xref> listed the following families of <tp:taxon-name><tp:taxon-name-part taxon-name-part-type="order">Lepidoptera</tp:taxon-name-part></tp:taxon-name> (<tp:taxon-name><tp:taxon-name-part taxon-name-part-type="family">Bucculatricidae</tp:taxon-name-part></tp:taxon-name>; <tp:taxon-name><tp:taxon-name-part taxon-name-part-type="family">Gelechiidae</tp:taxon-name-part></tp:taxon-name>; <tp:taxon-name><tp:taxon-name-part taxon-name-part-type="family">Momphidae</tp:taxon-name-part></tp:taxon-name>; <tp:taxon-name><tp:taxon-name-part taxon-name-part-type="family">Notodontidae</tp:taxon-name-part></tp:taxon-name>; <tp:taxon-name><tp:taxon-name-part taxon-name-part-type="family">Oecophoridae</tp:taxon-name-part></tp:taxon-name>; <tp:taxon-name><tp:taxon-name-part taxon-name-part-type="family">Pyralidae</tp:taxon-name-part></tp:taxon-name>; <tp:taxon-name><tp:taxon-name-part taxon-name-part-type="family">Tortricidae</tp:taxon-name-part></tp:taxon-name>) and <tp:taxon-name><tp:taxon-name-part taxon-name-part-type="order">Hymenoptera</tp:taxon-name-part></tp:taxon-name> (<tp:taxon-name><tp:taxon-name-part taxon-name-part-type="family">Braconidae</tp:taxon-name-part></tp:taxon-name>; <tp:taxon-name><tp:taxon-name-part taxon-name-part-type="family">Ichneumonidae</tp:taxon-name-part></tp:taxon-name>).</p></tp:treatment-sec><tp:treatment-sec sec-type="Distribution"><title>Distribution.</title><p>Cosmopolitan (<xref ref-type="bibr" rid="B9">Bouček 1988b</xref>; <xref ref-type="bibr" rid="B129">Noyes 2011</xref>).</p><!--PageBreak--></tp:treatment-sec><tp:treatment-sec sec-type="Key to Vietnamese species of Haltichella Spinola"><title>Key to Vietnamese species of <italic><tp:taxon-name><tp:taxon-name-part taxon-name-part-type="genus">Haltichella</tp:taxon-name-part></tp:taxon-name></italic> Spinola (based on females)</title><table-wrap content-type="key" position="anchor" orientation="portrait"><table id="TID0EYYCK" rules="all"><tbody><tr><td rowspan="1" colspan="1">1</td><td rowspan="1" colspan="1">Metasoma with more than two basal carinae (usually up to five carinae) on T1 (Fig. <xref ref-type="fig" rid="F43">82</xref>); [antenna strongly clavate (Fig. <xref ref-type="fig" rid="F44">83</xref>), 0.6–0.7 × its length; apex of scutellum with two diverging teeth]</td><td rowspan="1" colspan="1">
                      <bold><italic><tp:taxon-name><tp:taxon-name-part taxon-name-part-type="genus">Haltichella</tp:taxon-name-part> <tp:taxon-name-part taxon-name-part-type="species">clavicornis</tp:taxon-name-part></tp:taxon-name></italic> Ashmead</bold>
                    </td></tr><tr><td rowspan="1" colspan="1">–</td><td rowspan="1" colspan="1">Metasoma with only two carinae at base of T1</td><td rowspan="1" colspan="1">
                      <bold>2</bold>
                    </td></tr><tr><td rowspan="1" colspan="1">2</td><td rowspan="1" colspan="1">Metasoma long and pointed in ♀, about 3.5 × as long as its height in lateral view, much longer than mesosoma; apex of scutellum with two small teeth; hind tibia reddish brown</td><td rowspan="1" colspan="1">
                      <bold><italic><tp:taxon-name><tp:taxon-name-part taxon-name-part-type="genus">Haltichella</tp:taxon-name-part> <tp:taxon-name-part taxon-name-part-type="species">delhensis</tp:taxon-name-part></tp:taxon-name></italic> Roy &amp; Farooqi</bold>
                    </td></tr><tr><td rowspan="1" colspan="1">–</td><td rowspan="1" colspan="1">Metasoma shorter and less pointed in ♀, about twice as long as its height in lateral view, slightly shorter than or at the most as long as mesosoma; apex of scutellum with two large teeth; hind femur black with base brown</td><td rowspan="1" colspan="1">
                      <bold><italic><tp:taxon-name><tp:taxon-name-part taxon-name-part-type="genus">Haltichella</tp:taxon-name-part> <tp:taxon-name-part taxon-name-part-type="species">nipponensis</tp:taxon-name-part></tp:taxon-name></italic> Habu</bold>
                    </td></tr></tbody></table></table-wrap><fig id="F67" position="float" orientation="portrait"><label>Figure 132.</label><caption><p>
          <italic><tp:taxon-name><tp:taxon-name-part taxon-name-part-type="genus">Haltichella</tp:taxon-name-part> <tp:taxon-name-part taxon-name-part-type="species">clavicornis</tp:taxon-name-part></tp:taxon-name></italic> (Ashmead), ♀, Cát Tiên N.P., habitus lateral.</p></caption><graphic xmlns:xlink="http://www.w3.org/1999/xlink" xlink:href="zookeys-576-001-g067.jpg" position="float" orientation="portrait" xlink:type="simple" id="oo_83698.jpg"/></fig><fig id="F68" position="float" orientation="portrait"><label>Figures 133–134.</label><caption><p>
          <italic><tp:taxon-name><tp:taxon-name-part taxon-name-part-type="genus">Haltichella</tp:taxon-name-part> <tp:taxon-name-part taxon-name-part-type="species">clavicornis</tp:taxon-name-part></tp:taxon-name></italic> (Ashmead), ♀, Cát Tiên N.P. <bold>133</bold>. apical half of mesosoma and base of metasoma dorsal <bold>134</bold> antenna antero-lateral.</p></caption><graphic xmlns:xlink="http://www.w3.org/1999/xlink" xlink:href="zookeys-576-001-g068.jpg" position="float" orientation="portrait" xlink:type="simple" id="oo_83700.jpg"/></fig><fig id="F69" position="float" orientation="portrait"><label>Figures 135–136.</label><caption><p>
          <italic><tp:taxon-name><tp:taxon-name-part taxon-name-part-type="genus">Haltichella</tp:taxon-name-part> <tp:taxon-name-part taxon-name-part-type="species">delhensis</tp:taxon-name-part></tp:taxon-name></italic> Roy &amp; Farooqi, ♀, Cát Tiên N.P. <bold>135</bold> habitus lateral <bold>136</bold> metasoma dorsal.</p></caption><graphic xmlns:xlink="http://www.w3.org/1999/xlink" xlink:href="zookeys-576-001-g069.jpg" position="float" orientation="portrait" xlink:type="simple" id="oo_83702.jpg"/></fig><fig id="F70" position="float" orientation="portrait"><label>Figures 137–138.</label><caption><p>
          <italic><tp:taxon-name><tp:taxon-name-part taxon-name-part-type="genus">Haltichella</tp:taxon-name-part> <tp:taxon-name-part taxon-name-part-type="species">delhensis</tp:taxon-name-part></tp:taxon-name></italic> Roy &amp; Farooqi, ♀, Cat Tien N.P. <bold>137</bold> mesosoma dorsal <bold>138</bold> head dorsal.</p></caption><graphic xmlns:xlink="http://www.w3.org/1999/xlink" xlink:href="zookeys-576-001-g070.jpg" position="float" orientation="portrait" xlink:type="simple" id="oo_83705.jpg"/></fig><fig id="F71" position="float" orientation="portrait"><label>Figure 139.</label><caption><p>
          <italic><tp:taxon-name><tp:taxon-name-part taxon-name-part-type="genus">Haltichella</tp:taxon-name-part> <tp:taxon-name-part taxon-name-part-type="species">nipponensis</tp:taxon-name-part></tp:taxon-name></italic> Habu, ♀, Cát Tiên N.P., habitus lateral.</p></caption><graphic xmlns:xlink="http://www.w3.org/1999/xlink" xlink:href="zookeys-576-001-g071.jpg" position="float" orientation="portrait" xlink:type="simple" id="oo_83707.jpg"/></fig><fig id="F72" position="float" orientation="portrait"><label>Figures 140–142.</label><caption><p>
          <italic><tp:taxon-name><tp:taxon-name-part taxon-name-part-type="genus">Haltichella</tp:taxon-name-part> <tp:taxon-name-part taxon-name-part-type="species">nipponensis</tp:taxon-name-part></tp:taxon-name></italic> Habu, ♀, Chu Yang Sin N. P., but <bold>141</bold> ♂, Cát Tiên N.P. <bold>140–141</bold> head and mesosoma dorsal <bold>142</bold> hind leg lateral.</p></caption><graphic xmlns:xlink="http://www.w3.org/1999/xlink" xlink:href="zookeys-576-001-g072.jpg" position="float" orientation="portrait" xlink:type="simple" id="oo_83709.jpg"/></fig></tp:treatment-sec><tp:treatment-sec><!--Section generated to contain objects referenced in tp:taxon-treatment.--><fig id="F43" position="float" orientation="portrait"><label>Figures 81–82.</label><caption><p>
          <italic><tp:taxon-name><tp:taxon-name-part taxon-name-part-type="genus">Dirhinus</tp:taxon-name-part> <tp:taxon-name-part taxon-name-part-type="species">claviger</tp:taxon-name-part></tp:taxon-name></italic> Bouček &amp; Narendran, ♀, Núi Chúa N. P. <bold>81</bold> head dorsal <bold>82</bold> metasoma dorsal.</p></caption><graphic xmlns:xlink="http://www.w3.org/1999/xlink" xlink:href="zookeys-576-001-g043.jpg" position="float" orientation="portrait" xlink:type="simple" id="oo_83646.jpg"/></fig><fig id="F44" position="float" orientation="portrait"><label>Figure 83.</label><caption><p>
          <italic><tp:taxon-name><tp:taxon-name-part taxon-name-part-type="genus">Dirhinus</tp:taxon-name-part> <tp:taxon-name-part taxon-name-part-type="species">neoclaviger</tp:taxon-name-part></tp:taxon-name></italic> sp. n., ♀, holotype, habitus lateral.</p></caption><graphic xmlns:xlink="http://www.w3.org/1999/xlink" xlink:href="zookeys-576-001-g044.jpg" position="float" orientation="portrait" xlink:type="simple" id="oo_83648.jpg"/></fig></tp:treatment-sec><ref-list><ref id="B101"><mixed-citation xmlns:xlink="http://www.w3.org/1999/xlink" xlink:type="simple">
          <person-group><name name-style="western"><surname>Masi</surname><given-names>L</given-names></name></person-group> (<year>1929a</year>) <article-title>Contributo alla conoscenza dei calcididi orientali della sottofamiglia <tp:taxon-name><tp:taxon-name-part taxon-name-part-type="subfamily">Chalcidinae</tp:taxon-name-part></tp:taxon-name>. Bollettino del Laboratorio di Entomologia del R.</article-title> <source>Istituto Superiore Agrario di Bologna</source> <volume>2</volume>: <fpage>155</fpage>–<lpage>188</lpage>.</mixed-citation></ref><ref id="B134"><mixed-citation xmlns:xlink="http://www.w3.org/1999/xlink" xlink:type="simple">
          <person-group><name name-style="western"><surname>Schmitz</surname><given-names>G</given-names></name></person-group> (<year>1946</year>) <article-title><tp:taxon-name><tp:taxon-name-part taxon-name-part-type="genus">Chalcididae</tp:taxon-name-part></tp:taxon-name> de l’Afrique Central.</article-title> <source>Exploration du Parc National Albert</source>, <publisher-name>Mission G. F. de Witte.</publisher-name> Fasc. <volume>48</volume>: <fpage>1</fpage>–<lpage>191</lpage>.</mixed-citation></ref><ref id="B5"><mixed-citation xmlns:xlink="http://www.w3.org/1999/xlink" xlink:type="simple">
          <person-group><name name-style="western"><surname>Bouček</surname><given-names>Z</given-names></name></person-group> (<year>1952</year>) <article-title>The first revision of the European species of the family <tp:taxon-name><tp:taxon-name-part taxon-name-part-type="genus">Chalcididae</tp:taxon-name-part></tp:taxon-name> (<tp:taxon-name><tp:taxon-name-part taxon-name-part-type="order">Hymenoptera</tp:taxon-name-part></tp:taxon-name>).</article-title> <source>Sborník Entomologického Oddeleni Národního Musea v Praze</source> <volume>27</volume> (<supplement>supplement 1</supplement>): <fpage>1</fpage>–<lpage>108</lpage>. <comment>[17 plates]</comment></mixed-citation></ref><ref id="B9"><mixed-citation xmlns:xlink="http://www.w3.org/1999/xlink" xlink:type="simple">
          <person-group><name name-style="western"><surname>Bouček</surname><given-names>Z</given-names></name></person-group> (<year>1988b</year>) <source>Australasian <tp:taxon-name><tp:taxon-name-part taxon-name-part-type="superfamily">Chalcidoidea</tp:taxon-name-part></tp:taxon-name> (<tp:taxon-name><tp:taxon-name-part taxon-name-part-type="order">Hymenoptera</tp:taxon-name-part></tp:taxon-name>) – A biosystematic revision of genera of fourteen families, with a reclassification of species.</source> <publisher-name>CAB International</publisher-name>, <publisher-loc>Wallingford</publisher-loc>, <size units="page">832 pp</size>.</mixed-citation></ref><ref id="B122"><mixed-citation xmlns:xlink="http://www.w3.org/1999/xlink" xlink:type="simple">
          <person-group><name name-style="western"><surname>Narendran</surname><given-names>TC</given-names></name></person-group> (<year>1989</year>) <article-title>Oriental <tp:taxon-name><tp:taxon-name-part taxon-name-part-type="genus">Chalcididae</tp:taxon-name-part></tp:taxon-name> (<tp:taxon-name><tp:taxon-name-part taxon-name-part-type="order">Hymenoptera</tp:taxon-name-part></tp:taxon-name>: <tp:taxon-name><tp:taxon-name-part taxon-name-part-type="superfamily">Chalcidoidea</tp:taxon-name-part></tp:taxon-name>).</article-title> <source>Zoological Monograph</source>. <publisher-name>Department of Zoology, University of Calicut</publisher-name>, <publisher-loc>Kerala</publisher-loc>, <fpage>1</fpage>–<lpage>441</lpage>.</mixed-citation></ref><ref id="B129"><mixed-citation xmlns:xlink="http://www.w3.org/1999/xlink" xlink:type="simple">
          <person-group><name name-style="western"><surname>Noyes</surname><given-names>JS</given-names></name></person-group> (<year>2011</year>) <source>Universal <tp:taxon-name><tp:taxon-name-part taxon-name-part-type="superfamily">Chalcidoidea</tp:taxon-name-part></tp:taxon-name> Database</source>. <ext-link xlink:type="simple" ext-link-type="uri" xlink:href="http://www.nhm.ac.uk/chalcidoids">http://www.nhm.ac.uk/chalcidoids</ext-link></mixed-citation></ref></ref-list></tp:taxon-treatment>
