# Supplementary material for: Revision of the family Chalcididae (Hymenoptera, Chalcidoidea) from Vietnam, with the description of 13 new species
Source: Zookeys. 2016 Apr 4;(576):1–202. doi: 10.3897/zookeys.576.8177 (PMC4829922; doi:10.3897/zookeys.576.8177)
Supplement: XML Treatment for Haltichella delhensis [file zookeys.576.8177-treatment55.xml]

<!DOCTYPE tp:taxon-treatment
  PUBLIC "-//TaxonX//DTD Taxonomic Treatment Publishing DTD v0 20100105//EN" "tax-treatment-NSO.dtd">
<tp:taxon-treatment xmlns:tp="http://www.plazi.org/taxpub"><tp:treatment-meta><kwd-group><label>Taxon classification</label><kwd><named-content content-type="kingdom">Animalia</named-content></kwd><kwd><named-content content-type="order">Hymenoptera</named-content></kwd><kwd><named-content content-type="family">Chalcididae</named-content></kwd></kwd-group><mixed-citation publication-type="journal"><person-group><name><surname>Narendran</surname><given-names>T. C.</given-names></name><name><surname>van Achterberg</surname><given-names>Cornelis</given-names></name></person-group><article-title>Revision of the family <tp:taxon-name><tp:taxon-name-part taxon-name-part-type="genus">Chalcididae</tp:taxon-name-part></tp:taxon-name> (<tp:taxon-name><tp:taxon-name-part taxon-name-part-type="order">Hymenoptera</tp:taxon-name-part></tp:taxon-name>, <tp:taxon-name><tp:taxon-name-part taxon-name-part-type="superfamily">Chalcidoidea</tp:taxon-name-part></tp:taxon-name>) from Vietnam, with the description of 13 new species</article-title><source>Zookeys</source><day>4</day><month>4</month><year>2016</year><volume>2016</volume><issue>576</issue><fpage>1</fpage><lpage>202</lpage><pub-id pub-id-type="doi">10.3897/zookeys.576.8177</pub-id></mixed-citation></tp:treatment-meta><tp:nomenclature><tp:taxon-name><tp:taxon-name-part taxon-name-part-type="genus">Haltichella</tp:taxon-name-part>
              <tp:taxon-name-part taxon-name-part-type="species">delhensis</tp:taxon-name-part></tp:taxon-name><tp:taxon-authority>Roy and Farooqi, 1984</tp:taxon-authority><xref ref-type="fig" rid="F69">Figs 135–136</xref><xref ref-type="fig" rid="F70">, 137–138</xref><tp:nomenclature-citation-list><tp:nomenclature-citation><tp:taxon-name><tp:taxon-name-part taxon-name-part-type="genus">Haltichella</tp:taxon-name-part> <tp:taxon-name-part taxon-name-part-type="species">delhensis</tp:taxon-name-part></tp:taxon-name><comment> Roy &amp; Farooqi, 1984: 26 (♀, holotype, India (Delhi) (<named-content xmlns:xlink="http://www.w3.org/1999/xlink" content-type="dwc:institutional_code" xlink:type="simple">INPC</named-content>) (examined)); <xref ref-type="bibr" rid="B122">Narendran 1989</xref>: 148, 151 (diagnosis and keyed).</comment></tp:nomenclature-citation></tp:nomenclature-citation-list></tp:nomenclature><tp:treatment-sec sec-type="material"><title>Material</title><p>(<named-content xmlns:xlink="http://www.w3.org/1999/xlink" content-type="dwc:institutional_code" xlink:type="simple">RMNH</named-content>, <abbrev xmlns:xlink="http://www.w3.org/1999/xlink" content-type="institution" xlink:title="Institute of Ecology &amp; Biological Resources, Vietnam Academy of Science &amp; Technology, Hanoi, Vietnam" xlink:type="simple">IEBR</abbrev>). <named-content xmlns:xlink="http://www.w3.org/1999/xlink" content-type="specimen-count" xlink:type="simple">2 ♀</named-content>, “S. <bold>Vietnam</bold>: Dóng Nai, Cát Tiên N. P., Dong trail, Malaise traps, c. 100 m, <named-content xmlns:xlink="http://www.w3.org/1999/xlink" content-type="date" xlink:type="simple">1–8.iv.2007</named-content>, Mai Phu Quy &amp; Nguyen Tanh Manh, <named-content xmlns:xlink="http://www.w3.org/1999/xlink" content-type="dwc:institutional_code" xlink:type="simple">RMNH</named-content>’07”.</p></tp:treatment-sec><tp:treatment-sec sec-type="Diagnosis"><title>Diagnosis.</title><p>This species can be distinguished from other species by its relatively long and pointed metasoma and apex of scutellum with two relatively small teeth.</p></tp:treatment-sec><tp:treatment-sec sec-type="Description"><title>Description.</title><p>♀, length of body 3.6–4.4 mm.</p><p>
              <italic>Colour</italic>. Black, legs and tegulae reddish brown; scape, pedicel, anellus, ring segment, F1, F2, brownish to reddish brown; rest of flagellum dark brown.</p><p>
              <italic>Head</italic>. Pre- and post-orbital carinae present; geno-temporal furrow indistinct; scrobe reaching anterior ocellus.</p><p>
              <italic>Mesosoma</italic>. Mesosoma with close pits and interstices narrow; apex of scutellum with two small teeth.</p><p>
              <italic>Metasoma</italic>. Metasoma long and pointed (Fig. <xref ref-type="fig" rid="F45">85</xref>).</p><p>
              <italic>Male</italic>. Unknown.</p></tp:treatment-sec><tp:treatment-sec sec-type="Host"><title>Host.</title><p>Unknown.</p><!--PageBreak--><!--PageBreak--></tp:treatment-sec><tp:treatment-sec sec-type="Distribution"><title>Distribution.</title><p>India, Vietnam (new record).</p></tp:treatment-sec><tp:treatment-sec sec-type="Variation"><title>Variation.</title><p>Vietnamese specimens have the hind femur with black patch on the disc and are slightly larger than the type specimens. In one specimen the fore and middle legs are more yellowish brown.</p></tp:treatment-sec><tp:treatment-sec><!--Section generated to contain objects referenced in tp:taxon-treatment.--><fig id="F69" position="float" orientation="portrait"><label>Figures 135–136.</label><caption><p>
          <italic><tp:taxon-name><tp:taxon-name-part taxon-name-part-type="genus">Haltichella</tp:taxon-name-part> <tp:taxon-name-part taxon-name-part-type="species">delhensis</tp:taxon-name-part></tp:taxon-name></italic> Roy &amp; Farooqi, ♀, Cát Tiên N.P. <bold>135</bold> habitus lateral <bold>136</bold> metasoma dorsal.</p></caption><graphic xmlns:xlink="http://www.w3.org/1999/xlink" xlink:href="zookeys-576-001-g069.jpg" position="float" orientation="portrait" xlink:type="simple" id="oo_83702.jpg"/></fig><fig id="F70" position="float" orientation="portrait"><label>Figures 137–138.</label><caption><p>
          <italic><tp:taxon-name><tp:taxon-name-part taxon-name-part-type="genus">Haltichella</tp:taxon-name-part> <tp:taxon-name-part taxon-name-part-type="species">delhensis</tp:taxon-name-part></tp:taxon-name></italic> Roy &amp; Farooqi, ♀, Cat Tien N.P. <bold>137</bold> mesosoma dorsal <bold>138</bold> head dorsal.</p></caption><graphic xmlns:xlink="http://www.w3.org/1999/xlink" xlink:href="zookeys-576-001-g070.jpg" position="float" orientation="portrait" xlink:type="simple" id="oo_83705.jpg"/></fig><fig id="F45" position="float" orientation="portrait"><label>Figures 84–85.</label><caption><p>
          <italic><tp:taxon-name><tp:taxon-name-part taxon-name-part-type="genus">Dirhinus</tp:taxon-name-part> <tp:taxon-name-part taxon-name-part-type="species">neoclaviger</tp:taxon-name-part></tp:taxon-name></italic> sp. n., ♀, holotype. <bold>84</bold> head dorsal <bold>85</bold> metasoma dorsal.</p></caption><graphic xmlns:xlink="http://www.w3.org/1999/xlink" xlink:href="zookeys-576-001-g045.jpg" position="float" orientation="portrait" xlink:type="simple" id="oo_83649.jpg"/></fig></tp:treatment-sec><ref-list><ref id="B122"><mixed-citation xmlns:xlink="http://www.w3.org/1999/xlink" xlink:type="simple">
          <person-group><name name-style="western"><surname>Narendran</surname><given-names>TC</given-names></name></person-group> (<year>1989</year>) <article-title>Oriental <tp:taxon-name><tp:taxon-name-part taxon-name-part-type="genus">Chalcididae</tp:taxon-name-part></tp:taxon-name> (<tp:taxon-name><tp:taxon-name-part taxon-name-part-type="order">Hymenoptera</tp:taxon-name-part></tp:taxon-name>: <tp:taxon-name><tp:taxon-name-part taxon-name-part-type="superfamily">Chalcidoidea</tp:taxon-name-part></tp:taxon-name>).</article-title> <source>Zoological Monograph</source>. <publisher-name>Department of Zoology, University of Calicut</publisher-name>, <publisher-loc>Kerala</publisher-loc>, <fpage>1</fpage>–<lpage>441</lpage>.</mixed-citation></ref></ref-list></tp:taxon-treatment>
