# Supplementary material for: Revision of the family Chalcididae (Hymenoptera, Chalcidoidea) from Vietnam, with the description of 13 new species
Source: Zookeys. 2016 Apr 4;(576):1–202. doi: 10.3897/zookeys.576.8177 (PMC4829922; doi:10.3897/zookeys.576.8177)
Supplement: XML Treatment for Haltichella nipponensis [file zookeys.576.8177-treatment56.xml]

<!DOCTYPE tp:taxon-treatment
  PUBLIC "-//TaxonX//DTD Taxonomic Treatment Publishing DTD v0 20100105//EN" "tax-treatment-NSO.dtd">
<tp:taxon-treatment xmlns:tp="http://www.plazi.org/taxpub"><tp:treatment-meta><kwd-group><label>Taxon classification</label><kwd><named-content content-type="kingdom">Animalia</named-content></kwd><kwd><named-content content-type="order">Hymenoptera</named-content></kwd><kwd><named-content content-type="family">Chalcididae</named-content></kwd></kwd-group><mixed-citation publication-type="journal"><person-group><name><surname>Narendran</surname><given-names>T. C.</given-names></name><name><surname>van Achterberg</surname><given-names>Cornelis</given-names></name></person-group><article-title>Revision of the family <tp:taxon-name><tp:taxon-name-part taxon-name-part-type="genus">Chalcididae</tp:taxon-name-part></tp:taxon-name> (<tp:taxon-name><tp:taxon-name-part taxon-name-part-type="order">Hymenoptera</tp:taxon-name-part></tp:taxon-name>, <tp:taxon-name><tp:taxon-name-part taxon-name-part-type="superfamily">Chalcidoidea</tp:taxon-name-part></tp:taxon-name>) from Vietnam, with the description of 13 new species</article-title><source>Zookeys</source><day>4</day><month>4</month><year>2016</year><volume>2016</volume><issue>576</issue><fpage>1</fpage><lpage>202</lpage><pub-id pub-id-type="doi">10.3897/zookeys.576.8177</pub-id></mixed-citation></tp:treatment-meta><tp:nomenclature><tp:taxon-name><tp:taxon-name-part taxon-name-part-type="genus">Haltichella</tp:taxon-name-part>
              <tp:taxon-name-part taxon-name-part-type="species">nipponensis</tp:taxon-name-part></tp:taxon-name><tp:taxon-authority>Habu, 1960</tp:taxon-authority><xref ref-type="fig" rid="F71">Figs 139</xref><xref ref-type="fig" rid="F72">, 140–142</xref><!--PageBreak--><!--PageBreak--><tp:nomenclature-citation-list><tp:nomenclature-citation><tp:taxon-name><tp:taxon-name-part taxon-name-part-type="genus">Haltichella</tp:taxon-name-part> <tp:taxon-name-part taxon-name-part-type="species">nipponensis</tp:taxon-name-part></tp:taxon-name><comment> Habu, 1960: 245 (♀, holotype, Japan (<named-content xmlns:xlink="http://www.w3.org/1999/xlink" content-type="dwc:institutional_code" xlink:type="simple">NIAS</named-content>)).</comment></tp:nomenclature-citation></tp:nomenclature-citation-list></tp:nomenclature><tp:treatment-sec sec-type="material"><title>Material</title><p>(<named-content xmlns:xlink="http://www.w3.org/1999/xlink" content-type="dwc:institutional_code" xlink:type="simple">RMNH</named-content>, <abbrev xmlns:xlink="http://www.w3.org/1999/xlink" content-type="institution" xlink:title="Institute of Ecology &amp; Biological Resources, Vietnam Academy of Science &amp; Technology, Hanoi, Vietnam" xlink:type="simple">IEBR</abbrev>, partly labelled as <italic><tp:taxon-name><tp:taxon-name-part taxon-name-part-type="genus">Haltichella</tp:taxon-name-part> <tp:taxon-name-part taxon-name-part-type="species">achterbergi</tp:taxon-name-part></tp:taxon-name></italic>). <named-content xmlns:xlink="http://www.w3.org/1999/xlink" content-type="specimen-count" xlink:type="simple">1 ♀</named-content>, “S. <bold>Vietnam</bold>: Dak Lak, Chu Yang Sin N. P., n[ea]r dam, 740–790 m, <named-content xmlns:xlink="http://www.w3.org/1999/xlink" content-type="date" xlink:type="simple">2–10.vi.2007</named-content>, Malaise traps, C. v. Achterberg &amp; R. de Vries, <named-content xmlns:xlink="http://www.w3.org/1999/xlink" content-type="dwc:institutional_code" xlink:type="simple">RMNH</named-content>’07”; <named-content xmlns:xlink="http://www.w3.org/1999/xlink" content-type="specimen-count" xlink:type="simple">1 ♀</named-content>, id., but Krong K’Mar, 740–790 m, <named-content xmlns:xlink="http://www.w3.org/1999/xlink" content-type="date" xlink:type="simple">2–10.vi.2007</named-content>; <named-content xmlns:xlink="http://www.w3.org/1999/xlink" content-type="specimen-count" xlink:type="simple">1 ♀</named-content>, id., but Malaise traps 13–23, 590–840 m, <named-content xmlns:xlink="http://www.w3.org/1999/xlink" content-type="date" xlink:type="simple">22-26.x.2005</named-content>; <named-content xmlns:xlink="http://www.w3.org/1999/xlink" content-type="specimen-count" xlink:type="simple">1 ♀</named-content> + <named-content xmlns:xlink="http://www.w3.org/1999/xlink" content-type="specimen-count" xlink:type="simple">1 ♂</named-content>, “S. Vietnam: Dóng Nai, Cát Tiên N. P., <italic><tp:taxon-name><tp:taxon-name-part taxon-name-part-type="genus">Ficus</tp:taxon-name-part></tp:taxon-name></italic> trail, Malaise trap, c. 100 m, <named-content xmlns:xlink="http://www.w3.org/1999/xlink" content-type="date" xlink:type="simple">9–30.iv.2007</named-content>, M. P. Quy &amp; N. T. Manh, <named-content xmlns:xlink="http://www.w3.org/1999/xlink" content-type="dwc:institutional_code" xlink:type="simple">RMNH</named-content>’07”; <named-content xmlns:xlink="http://www.w3.org/1999/xlink" content-type="specimen-count" xlink:type="simple">1 ♂</named-content>, id., but Botanical Garden, <!--PageBreak--><!--PageBreak-->Malaise traps 14–19, <named-content xmlns:xlink="http://www.w3.org/1999/xlink" content-type="date" xlink:type="simple">13–20.v.2007</named-content>; <named-content xmlns:xlink="http://www.w3.org/1999/xlink" content-type="specimen-count" xlink:type="simple">2 ♀</named-content>, id., but Dong trail, <named-content xmlns:xlink="http://www.w3.org/1999/xlink" content-type="date" xlink:type="simple">13–19.v.2007</named-content>; <named-content xmlns:xlink="http://www.w3.org/1999/xlink" content-type="specimen-count" xlink:type="simple">1 ♂</named-content>, id., but <named-content xmlns:xlink="http://www.w3.org/1999/xlink" content-type="date" xlink:type="simple">1–8.iv.2007</named-content>; <named-content xmlns:xlink="http://www.w3.org/1999/xlink" content-type="specimen-count" xlink:type="simple">2 ♂</named-content>, eco-trail, Malaise traps 25-29, <named-content xmlns:xlink="http://www.w3.org/1999/xlink" content-type="date" xlink:type="simple">13–20.v.2007</named-content>; <named-content xmlns:xlink="http://www.w3.org/1999/xlink" content-type="specimen-count" xlink:type="simple">1 ♂</named-content>, id., but Bird trail, Malaise traps 30–35, <named-content xmlns:xlink="http://www.w3.org/1999/xlink" content-type="date" xlink:type="simple">15–20.v.2007</named-content>; <named-content xmlns:xlink="http://www.w3.org/1999/xlink" content-type="specimen-count" xlink:type="simple">1 ♂</named-content>, “Vietnam: Ninh Thuân, Núi Chúa N. P., Northeast part, Malaise trap, 90–150 m, <named-content xmlns:xlink="http://www.w3.org/1999/xlink" content-type="date" xlink:type="simple">23–30.v.2007</named-content>, C. v. Achterberg &amp; R. de Vries, <named-content xmlns:xlink="http://www.w3.org/1999/xlink" content-type="dwc:institutional_code" xlink:type="simple">RMNH</named-content>’07; <named-content xmlns:xlink="http://www.w3.org/1999/xlink" content-type="specimen-count" xlink:type="simple">3 ♀</named-content>, “N. Vietnam: Vinh Phuc, Tam Dao, 1050–1175 m, <named-content xmlns:xlink="http://www.w3.org/1999/xlink" content-type="date" xlink:type="simple">14–17.v.2007</named-content>, Malaise trap, C. v. Achterberg &amp; R. de Vries, <named-content xmlns:xlink="http://www.w3.org/1999/xlink" content-type="dwc:institutional_code" xlink:type="simple">RMNH</named-content>’07”.</p></tp:treatment-sec><tp:treatment-sec sec-type="Diagnosis"><title>Diagnosis.</title><p>This species resembles the European <italic><tp:taxon-name><tp:taxon-name-part taxon-name-part-type="genus">Haltichella</tp:taxon-name-part> <tp:taxon-name-part taxon-name-part-type="species">rufipes</tp:taxon-name-part></tp:taxon-name></italic> (Olivier) in general appearance, but the apical teeth of scutellum are more widely spaced (more than 1.5 × as wide as distance from each other in <italic><tp:taxon-name><tp:taxon-name-part taxon-name-part-type="genus">Haltichella</tp:taxon-name-part> <tp:taxon-name-part taxon-name-part-type="species">nipponensis</tp:taxon-name-part></tp:taxon-name></italic>) (in <italic><tp:taxon-name><tp:taxon-name-part taxon-name-part-type="genus">Haltichella</tp:taxon-name-part> <tp:taxon-name-part taxon-name-part-type="species">rufipes</tp:taxon-name-part></tp:taxon-name></italic> distance almost equal to their length; <xref ref-type="bibr" rid="B64">Habu 1960</xref>). Differs from <italic><tp:taxon-name><tp:taxon-name-part taxon-name-part-type="genus">Haltichella</tp:taxon-name-part> <tp:taxon-name-part taxon-name-part-type="species">achterbergi</tp:taxon-name-part></tp:taxon-name></italic> Narendran, 1990, by having the dorsal carinae of the first metasomal tergite widely spaced (close to each other in <italic><tp:taxon-name><tp:taxon-name-part taxon-name-part-type="genus">Haltichella</tp:taxon-name-part> <tp:taxon-name-part taxon-name-part-type="species">achterbergi</tp:taxon-name-part></tp:taxon-name></italic>) and apical teeth of scutellum diverging (parallel-sided in <italic><tp:taxon-name><tp:taxon-name-part taxon-name-part-type="genus">Haltichella</tp:taxon-name-part> <tp:taxon-name-part taxon-name-part-type="species">achterbergi</tp:taxon-name-part></tp:taxon-name></italic>).</p></tp:treatment-sec><tp:treatment-sec sec-type="Description"><title>Description.</title><p>♀, length of body 2.8–4.1 mm.</p><p>
              <italic>Colour</italic>. Black; antenna brown, slightly reddish, F3 to tip of clava blackish; apical teeth of scutellum large and slightly reddish; fore and middle coxae, trochanters, femora slightly dark; hind coxa and femur almost black or reddish black with hind trochanter and base of hind femur brown; hind tibia almost black or reddish.</p><p>
              <italic>Head</italic>. Antennal scape reaching anterior ocellus, longer than combined length of F1 to F4; eyes pubescent.</p><p>
              <italic>Legs</italic>. Hind coxa with coxal tooth on baso-dorsal side; hind femur 2.3 × as long as wide, smooth without micro-sculpture.</p><p>
              <italic>Male</italic>. Length of body 2.7–3.1 mm. Differs from ♀ mainly by having micro-sculpture on T1.</p></tp:treatment-sec><tp:treatment-sec sec-type="Variation"><title>Variation.</title><p>In Vietnamese specimens fore and middle legs (except coxae) are more yellowish brown with reddish tinge than in Indian specimens and scutellum not reddish apically, but black.</p></tp:treatment-sec><tp:treatment-sec sec-type="Distribution"><title>Distribution.</title><p>Japan, India, Vietnam (new record).</p></tp:treatment-sec><tp:treatment-sec><!--Section generated to contain objects referenced in tp:taxon-treatment.--><fig id="F71" position="float" orientation="portrait"><label>Figure 139.</label><caption><p>
          <italic><tp:taxon-name><tp:taxon-name-part taxon-name-part-type="genus">Haltichella</tp:taxon-name-part> <tp:taxon-name-part taxon-name-part-type="species">nipponensis</tp:taxon-name-part></tp:taxon-name></italic> Habu, ♀, Cát Tiên N.P., habitus lateral.</p></caption><graphic xmlns:xlink="http://www.w3.org/1999/xlink" xlink:href="zookeys-576-001-g071.jpg" position="float" orientation="portrait" xlink:type="simple" id="oo_83707.jpg"/></fig><fig id="F72" position="float" orientation="portrait"><label>Figures 140–142.</label><caption><p>
          <italic><tp:taxon-name><tp:taxon-name-part taxon-name-part-type="genus">Haltichella</tp:taxon-name-part> <tp:taxon-name-part taxon-name-part-type="species">nipponensis</tp:taxon-name-part></tp:taxon-name></italic> Habu, ♀, Chu Yang Sin N. P., but <bold>141</bold> ♂, Cát Tiên N.P. <bold>140–141</bold> head and mesosoma dorsal <bold>142</bold> hind leg lateral.</p></caption><graphic xmlns:xlink="http://www.w3.org/1999/xlink" xlink:href="zookeys-576-001-g072.jpg" position="float" orientation="portrait" xlink:type="simple" id="oo_83709.jpg"/></fig></tp:treatment-sec><ref-list><ref id="B64"><mixed-citation xmlns:xlink="http://www.w3.org/1999/xlink" xlink:type="simple">
          <person-group><name name-style="western"><surname>Habu</surname><given-names>A</given-names></name></person-group> (<year>1960</year>) <article-title>A revision of the <tp:taxon-name><tp:taxon-name-part taxon-name-part-type="genus">Chalcididae</tp:taxon-name-part></tp:taxon-name> (<tp:taxon-name><tp:taxon-name-part taxon-name-part-type="order">Hymenoptera</tp:taxon-name-part></tp:taxon-name>) of Japan with description of sixteen new species.</article-title> <source>Bulletin of National Institute of Agricultural Sciences, Tokyo (C)</source> <volume>11</volume>: <fpage>131</fpage>–<lpage>363</lpage>.</mixed-citation></ref></ref-list></tp:taxon-treatment>
