# Supplementary material for: Revision of the family Chalcididae (Hymenoptera, Chalcidoidea) from Vietnam, with the description of 13 new species
Source: Zookeys. 2016 Apr 4;(576):1–202. doi: 10.3897/zookeys.576.8177 (PMC4829922; doi:10.3897/zookeys.576.8177)
Supplement: XML Treatment for Heydoniella [file zookeys.576.8177-treatment57.xml]

<!DOCTYPE tp:taxon-treatment
  PUBLIC "-//TaxonX//DTD Taxonomic Treatment Publishing DTD v0 20100105//EN" "tax-treatment-NSO.dtd">
<tp:taxon-treatment xmlns:tp="http://www.plazi.org/taxpub"><tp:treatment-meta><kwd-group><label>Taxon classification</label><kwd><named-content content-type="kingdom">Animalia</named-content></kwd><kwd><named-content content-type="order">Hymenoptera</named-content></kwd><kwd><named-content content-type="family">Chalcididae</named-content></kwd></kwd-group><mixed-citation publication-type="journal"><person-group><name><surname>Narendran</surname><given-names>T. C.</given-names></name><name><surname>van Achterberg</surname><given-names>Cornelis</given-names></name></person-group><article-title>Revision of the family <tp:taxon-name><tp:taxon-name-part taxon-name-part-type="genus">Chalcididae</tp:taxon-name-part></tp:taxon-name> (<tp:taxon-name><tp:taxon-name-part taxon-name-part-type="order">Hymenoptera</tp:taxon-name-part></tp:taxon-name>, <tp:taxon-name><tp:taxon-name-part taxon-name-part-type="superfamily">Chalcidoidea</tp:taxon-name-part></tp:taxon-name>) from Vietnam, with the description of 13 new species</article-title><source>Zookeys</source><day>4</day><month>4</month><year>2016</year><volume>2016</volume><issue>576</issue><fpage>1</fpage><lpage>202</lpage><pub-id pub-id-type="doi">10.3897/zookeys.576.8177</pub-id></mixed-citation></tp:treatment-meta><tp:nomenclature><tp:taxon-name><tp:taxon-name-part taxon-name-part-type="genus">Heydoniella</tp:taxon-name-part></tp:taxon-name><tp:taxon-authority>Narendran, 2003</tp:taxon-authority><xref ref-type="fig" rid="F73">Figs 143–144</xref><xref ref-type="fig" rid="F74">, 145–146</xref><tp:nomenclature-citation-list><tp:nomenclature-citation><tp:taxon-name><tp:taxon-name-part taxon-name-part-type="genus">Heydoniella</tp:taxon-name-part></tp:taxon-name><comment> Narendran, 2003: 85. Type-species: <tp:taxon-name><tp:taxon-name-part taxon-name-part-type="genus">Heydoniella</tp:taxon-name-part> <tp:taxon-name-part taxon-name-part-type="species">sarawakensis</tp:taxon-name-part></tp:taxon-name> Narendran, by monotypy.</comment></tp:nomenclature-citation></tp:nomenclature-citation-list></tp:nomenclature><tp:treatment-sec sec-type="Diagnosis"><title>Diagnosis.</title><p>This genus comes near <italic><tp:taxon-name><tp:taxon-name-part taxon-name-part-type="genus">Oxycoryphe</tp:taxon-name-part></tp:taxon-name></italic> Kriechbaumer in having scutellum prolonged posteriorly; hind tibia with an additional carina and T1 with basal carinae and fovea. <italic><tp:taxon-name><tp:taxon-name-part taxon-name-part-type="genus">Heydoniella</tp:taxon-name-part></tp:taxon-name></italic> differs from <italic><tp:taxon-name><tp:taxon-name-part taxon-name-part-type="genus">Oxycoryphe</tp:taxon-name-part></tp:taxon-name></italic> in having: 1) pronotum without a median tooth or tubercle or triangle (in <italic><tp:taxon-name><tp:taxon-name-part taxon-name-part-type="genus">Oxycoryphe</tp:taxon-name-part></tp:taxon-name></italic> pronotum with a median tooth or tubercle or at least a median triangle); 2) hind coxa with a characteristic tuft of white dorsal setae (Fig. <xref ref-type="fig" rid="F50">94</xref>; in <italic><tp:taxon-name><tp:taxon-name-part taxon-name-part-type="genus">Oxycoryphe</tp:taxon-name-part></tp:taxon-name></italic> hind coxa without such characteristic white tuft of setae dorsally); 3) T1 unusually large, exceeding well middle of metasoma (in <italic><tp:taxon-name><tp:taxon-name-part taxon-name-part-type="genus">Oxycoryphe</tp:taxon-name-part></tp:taxon-name></italic> T1 not unusually large and not exceeding middle of metasoma), and 4) fore wing with two infumate bands (in <italic><tp:taxon-name><tp:taxon-name-part taxon-name-part-type="genus">Oxycoryphe</tp:taxon-name-part></tp:taxon-name></italic> fore wing without such bands). Shape of T1 of <italic><tp:taxon-name><tp:taxon-name-part taxon-name-part-type="genus">Heydoniella</tp:taxon-name-part></tp:taxon-name></italic> resembles that of <italic><tp:taxon-name><tp:taxon-name-part taxon-name-part-type="genus">Nearretocera</tp:taxon-name-part></tp:taxon-name></italic> Girault, which belongs to the tribe <tp:taxon-name><tp:taxon-name-part taxon-name-part-type="tribe">Hybothoracini</tp:taxon-name-part></tp:taxon-name>, whereas <italic><tp:taxon-name><tp:taxon-name-part taxon-name-part-type="genus">Heydoniella</tp:taxon-name-part></tp:taxon-name></italic> belongs to the tribe <tp:taxon-name><tp:taxon-name-part taxon-name-part-type="tribe">Haltichellini</tp:taxon-name-part></tp:taxon-name>.</p></tp:treatment-sec><tp:treatment-sec sec-type="Description"><title>Description.</title><p>Pronotum without a median tooth or tubercle or triangular area; scutellum at most slightly exceeding base of metasoma; fore wing with two large infumate bands; hind coxa dorsally with a bunch of white pubescence and a tooth; hind tibia with an additional carina on outer side; metasoma with basal carinae; T1 exceeding middle of metasoma, its posterior margin convex.</p></tp:treatment-sec><tp:treatment-sec sec-type="Host"><title>Host.</title><p>Unknown.</p></tp:treatment-sec><tp:treatment-sec sec-type="Distribution"><title>Distribution.</title><p>Malaysia (Sarawak; <xref ref-type="bibr" rid="B124">Narendran 2003</xref>), Vietnam (new record).</p><fig id="F73" position="float" orientation="portrait"><label>Figures 143–144.</label><caption><p>
          <italic><tp:taxon-name><tp:taxon-name-part taxon-name-part-type="genus">Heydoniella</tp:taxon-name-part> <tp:taxon-name-part taxon-name-part-type="species">vietnamensis</tp:taxon-name-part></tp:taxon-name></italic> sp. n., ♀, holotype. <bold>143</bold> habitus lateral <bold>144</bold> metasoma dorsal.</p></caption><graphic xmlns:xlink="http://www.w3.org/1999/xlink" xlink:href="zookeys-576-001-g073.jpg" position="float" orientation="portrait" xlink:type="simple" id="oo_83712.jpg"/></fig><fig id="F74" position="float" orientation="portrait"><label>Figures 145–146.</label><caption><p>
          <italic><tp:taxon-name><tp:taxon-name-part taxon-name-part-type="genus">Heydoniella</tp:taxon-name-part> <tp:taxon-name-part taxon-name-part-type="species">vietnamensis</tp:taxon-name-part></tp:taxon-name></italic> sp. n., ♀, holotype. <bold>145</bold> hind coxa lateral <bold>146</bold> mesosoma dorsal.</p></caption><graphic xmlns:xlink="http://www.w3.org/1999/xlink" xlink:href="zookeys-576-001-g074.jpg" position="float" orientation="portrait" xlink:type="simple" id="oo_83714.jpg"/></fig></tp:treatment-sec><tp:treatment-sec><!--Section generated to contain objects referenced in tp:taxon-treatment.--><fig id="F50" position="float" orientation="portrait"><label>Figure 94.</label><caption><p>
          <italic><tp:taxon-name><tp:taxon-name-part taxon-name-part-type="genus">Epitranus</tp:taxon-name-part> <tp:taxon-name-part taxon-name-part-type="species">ater</tp:taxon-name-part></tp:taxon-name></italic> Bouček, ♀, Vietnam, Chu Yang Sin N. P., head anterior.</p></caption><graphic xmlns:xlink="http://www.w3.org/1999/xlink" xlink:href="zookeys-576-001-g050.jpg" position="float" orientation="portrait" xlink:type="simple" id="oo_83660.jpg"/></fig></tp:treatment-sec><ref-list><ref id="B124"><mixed-citation xmlns:xlink="http://www.w3.org/1999/xlink" xlink:type="simple">
          <person-group><name name-style="western"><surname>Narendran</surname><given-names>TC</given-names></name></person-group> (<year>2003</year>) <article-title>Two new genera and two new species of Oriental <tp:taxon-name><tp:taxon-name-part taxon-name-part-type="genus">Chalcididae</tp:taxon-name-part></tp:taxon-name> (<tp:taxon-name><tp:taxon-name-part taxon-name-part-type="order">Hymenoptera</tp:taxon-name-part></tp:taxon-name>: <tp:taxon-name><tp:taxon-name-part taxon-name-part-type="superfamily">Chalcidoidea</tp:taxon-name-part></tp:taxon-name>) from the collections of the Bohart Museum, University of California, Davis, USA.</article-title> <source>Proceedings of the Zoological Society, Calcutta</source> <volume>56</volume>(<issue>2</issue>): <fpage>81</fpage>–<lpage>86</lpage>.</mixed-citation></ref></ref-list></tp:taxon-treatment>
