# Supplementary material for: Revision of the family Chalcididae (Hymenoptera, Chalcidoidea) from Vietnam, with the description of 13 new species
Source: Zookeys. 2016 Apr 4;(576):1–202. doi: 10.3897/zookeys.576.8177 (PMC4829922; doi:10.3897/zookeys.576.8177)
Supplement: XML Treatment for Heydoniella vietnamensis [file zookeys.576.8177-treatment58.xml]

<!DOCTYPE tp:taxon-treatment
  PUBLIC "-//TaxonX//DTD Taxonomic Treatment Publishing DTD v0 20100105//EN" "tax-treatment-NSO.dtd">
<tp:taxon-treatment xmlns:tp="http://www.plazi.org/taxpub"><tp:treatment-meta><kwd-group><label>Taxon classification</label><kwd><named-content content-type="kingdom">Animalia</named-content></kwd><kwd><named-content content-type="order">Hymenoptera</named-content></kwd><kwd><named-content content-type="family">Chalcididae</named-content></kwd></kwd-group><mixed-citation publication-type="journal"><person-group><name><surname>Narendran</surname><given-names>T. C.</given-names></name><name><surname>van Achterberg</surname><given-names>Cornelis</given-names></name></person-group><article-title>Revision of the family <tp:taxon-name><tp:taxon-name-part taxon-name-part-type="genus">Chalcididae</tp:taxon-name-part></tp:taxon-name> (<tp:taxon-name><tp:taxon-name-part taxon-name-part-type="order">Hymenoptera</tp:taxon-name-part></tp:taxon-name>, <tp:taxon-name><tp:taxon-name-part taxon-name-part-type="superfamily">Chalcidoidea</tp:taxon-name-part></tp:taxon-name>) from Vietnam, with the description of 13 new species</article-title><source>Zookeys</source><day>4</day><month>4</month><year>2016</year><volume>2016</volume><issue>576</issue><fpage>1</fpage><lpage>202</lpage><pub-id pub-id-type="doi">10.3897/zookeys.576.8177</pub-id></mixed-citation></tp:treatment-meta><tp:nomenclature><tp:taxon-name><tp:taxon-name-part taxon-name-part-type="genus">Heydoniella</tp:taxon-name-part>
              <tp:taxon-name-part taxon-name-part-type="species">vietnamensis</tp:taxon-name-part>
              <object-id xmlns:xlink="http://www.w3.org/1999/xlink" content-type="zoobank" xlink:type="simple">http://zoobank.org/DCEF5A95-1D5F-4EDC-ACEE-016CEEB699A3</object-id>
            </tp:taxon-name><tp:taxon-status xmlns:xlink="http://www.w3.org/1999/xlink" xlink:type="simple">sp. n.</tp:taxon-status><xref ref-type="fig" rid="F73">Figs 143–144</xref><xref ref-type="fig" rid="F74">, 145–146</xref><!--PageBreak--></tp:nomenclature><tp:treatment-sec sec-type="Type material"><title>Type material.</title><p>Holotype, ♀ (<named-content xmlns:xlink="http://www.w3.org/1999/xlink" content-type="dwc:institutional_code" xlink:type="simple">RMNH</named-content>), “S. <bold>Vietnam</bold>: Dak Lak, Chu Yang Sin N. P., Krong K’Mar, Mal. traps, 740–900 m, <named-content xmlns:xlink="http://www.w3.org/1999/xlink" content-type="date" xlink:type="simple">2–10.v.2007</named-content>, C. v. Achterberg &amp; R. de Vries, <named-content xmlns:xlink="http://www.w3.org/1999/xlink" content-type="dwc:institutional_code" xlink:type="simple">RMNH</named-content>’07”. Paratype (<abbrev xmlns:xlink="http://www.w3.org/1999/xlink" content-type="institution" xlink:title="Institute of Ecology &amp; Biological Resources, Vietnam Academy of Science &amp; Technology, Hanoi, Vietnam" xlink:type="simple">IEBR</abbrev>): <named-content xmlns:xlink="http://www.w3.org/1999/xlink" content-type="specimen-count" xlink:type="simple">1 ♀</named-content>, same data as holotype.</p></tp:treatment-sec><tp:treatment-sec sec-type="Diagnosis"><title>Diagnosis.</title><p>This new species differs from the only other known species, viz. <italic><tp:taxon-name><tp:taxon-name-part taxon-name-part-type="genus">Heydoniella</tp:taxon-name-part> <tp:taxon-name-part taxon-name-part-type="species">sarawakensis</tp:taxon-name-part></tp:taxon-name></italic> Narendran in having: 1) head with transverse carina anterior to scrobe below anterior ocellus absent (in <italic><tp:taxon-name><tp:taxon-name-part taxon-name-part-type="genus">Heydoniella</tp:taxon-name-part> <tp:taxon-name-part taxon-name-part-type="species">sarawakensis</tp:taxon-name-part></tp:taxon-name></italic> with a transverse carina below anterior ocellus); 2) <abbrev xmlns:xlink="http://www.w3.org/1999/xlink" xlink:title="distance between two posterior ocelli" xlink:type="simple">POL</abbrev> 7.5 × <abbrev xmlns:xlink="http://www.w3.org/1999/xlink" xlink:title="minimum distance between posterior ocelli and eye" xlink:type="simple">OOL</abbrev> (in <italic><tp:taxon-name><tp:taxon-name-part taxon-name-part-type="genus">Heydoniella</tp:taxon-name-part> <tp:taxon-name-part taxon-name-part-type="species">sarawakensis</tp:taxon-name-part></tp:taxon-name></italic> <abbrev xmlns:xlink="http://www.w3.org/1999/xlink" xlink:title="distance between two posterior ocelli" xlink:type="simple">POL</abbrev> about 3.7 × <abbrev xmlns:xlink="http://www.w3.org/1999/xlink" xlink:title="minimum distance between posterior ocelli and eye" xlink:type="simple">OOL</abbrev>); 3) clava 1.5 × as long as its width (in <italic><tp:taxon-name><tp:taxon-name-part taxon-name-part-type="genus">Heydoniella</tp:taxon-name-part> <tp:taxon-name-part taxon-name-part-type="species">sarawakensis</tp:taxon-name-part></tp:taxon-name></italic> clava 1.8 × its width); 4) length of scutellar prolongation 0.5 × width of scutellum (in <italic><tp:taxon-name><tp:taxon-name-part taxon-name-part-type="genus">Heydoniella</tp:taxon-name-part> <tp:taxon-name-part taxon-name-part-type="species">sarawakensis</tp:taxon-name-part></tp:taxon-name></italic> length of scutellar prolongation 0.3 × width of scutellum); 5) T1 1.1 × its width (in <italic><tp:taxon-name><tp:taxon-name-part taxon-name-part-type="genus">Heydoniella</tp:taxon-name-part> <tp:taxon-name-part taxon-name-part-type="species">sarawakensis</tp:taxon-name-part></tp:taxon-name></italic> T1 2.1 × as long as wide), and 6) CC 4 × as long as <abbrev xmlns:xlink="http://www.w3.org/1999/xlink" xlink:title="marginal vein" xlink:type="simple">MV</abbrev> (in <italic><tp:taxon-name><tp:taxon-name-part taxon-name-part-type="genus">Heydoniella</tp:taxon-name-part> <tp:taxon-name-part taxon-name-part-type="species">sarawakensis</tp:taxon-name-part></tp:taxon-name></italic> CC 5.3 × as long as <abbrev xmlns:xlink="http://www.w3.org/1999/xlink" xlink:title="marginal vein" xlink:type="simple">MV</abbrev>).</p></tp:treatment-sec><tp:treatment-sec sec-type="Description"><title>Description.</title><p>Holotype, ♀, length of body 3.2 mm.</p><p>
              <italic>Colour</italic>. Black; eyes and ocelli reflecting gray; scape, pedicel and anellus pale brownish yellow; F1 to F3 pale reddish brown; remaining segments of antenna dark with apex of clava brownish. All coxae black; all trochanters pale brown; fore and mid femora pale brownish yellow except median part externally black; fore tibia and tarsi pale yellow; mid tibia dark brown with base and apex pale yellow; mid tarsi pale yellow; hind femur completely black; hind tibia black with apex and base pale brown; tarsi pale brown; wings hyaline with two infumate bands on fore wing; veins dark brown; pubescence on body silvery.</p><p>
              <italic>Head</italic>. Width of head in anterior view 1.4 × its height; width in dorsal view 2.4 × its length, almost equal to width of mesosoma (including tegulae); face concave, scrobe deep, cross reticulate-striate, margins ecarinate, weak thin transverse carina below anterior ocellus absent; parascrobal area with deep setigerous close pits, eyes with sparse short pubescence; MS weak but distinct, irregular; maximum diameter of eye in lateral view 2.6 × malar space; pre-orbital carina running upwards and crossing to posterior part of vertex through <abbrev xmlns:xlink="http://www.w3.org/1999/xlink" xlink:title="minimum distance between posterior ocelli and eye" xlink:type="simple">OOL</abbrev> and meeting post-orbital carina; temples nar<!--PageBreak-->row; vertex narrow; occiput moderately excavate, deeply declining from ocelli, deeply punctate; <abbrev xmlns:xlink="http://www.w3.org/1999/xlink" xlink:title="distance between two posterior ocelli" xlink:type="simple">POL</abbrev> 7.5 × <abbrev xmlns:xlink="http://www.w3.org/1999/xlink" xlink:title="minimum distance between posterior ocelli and eye" xlink:type="simple">OOL</abbrev>; <abbrev xmlns:xlink="http://www.w3.org/1999/xlink" xlink:title="distance between anterior ocellus and posterior ocellus" xlink:type="simple">AOL</abbrev> 3 × <abbrev xmlns:xlink="http://www.w3.org/1999/xlink" xlink:title="minimum distance between posterior ocelli and eye" xlink:type="simple">OOL</abbrev>, shorter than <abbrev xmlns:xlink="http://www.w3.org/1999/xlink" xlink:title="diameter of ocellus" xlink:type="simple">LOL</abbrev>; shortest distance between eyes in dorsal view = twice <abbrev xmlns:xlink="http://www.w3.org/1999/xlink" xlink:title="distance between two posterior ocelli" xlink:type="simple">POL</abbrev>. Antennal segments shorter towards apical part; antennal formula 11173; scape not reaching anterior ocellus; relative L:W of antennal <!--PageBreak-->segments:scape = 22:5; pedicel = 5:3; anellus = 3:3; F1 = 3:4; F2 = 4:4; F3 = 5:4; F4 = 4:5; F5 = 4:5; F6 = 4:6; F7 = 4:6; clava = 9:6.</p><p>
              <italic>Mesosoma</italic>. Mesosoma convex, with distinct, deep, umbilicate, setigerous pits, interstices between pits ecarinate, weakly reticulate except strongly reticulate anterior <!--PageBreak-->part; posterior margin of pronotum widely concave; notauli shallow, with pits; tegulae pubescent; axillae with stronger and relatively longer pubescence than those of scutellum; scutellum length including apical prolongation 1.6 × its width, apex prolonged posteriorly, slightly exceeding base of metasoma, length of apical prolongation 0.5 × width of scutellum; apical prolongation with a median raised ridge. Propodeum with a pair of distinct submedian carinae; plical carina strongly developed, interstices distinctly alveolate and with deep pits; lateral teeth indistinct.</p><p>
              <italic>Wings</italic>. Fore wing 2.3 × as long as its width; CC 4 × as long as <abbrev xmlns:xlink="http://www.w3.org/1999/xlink" xlink:title="marginal vein" xlink:type="simple">MV</abbrev>; <abbrev xmlns:xlink="http://www.w3.org/1999/xlink" xlink:title="postmarginal vein" xlink:type="simple">PMV</abbrev> shorter than <abbrev xmlns:xlink="http://www.w3.org/1999/xlink" xlink:title="stigmal vein" xlink:type="simple">STV</abbrev>, with 2 infumate bands connected medially, disc densely pilose; speculum absent.</p><p>
              <italic>Legs</italic>. Hind coxa with an anterior dorsal tooth and a bunch of characteristic dense white setae dorsally (Fig. <xref ref-type="fig" rid="F74">145</xref>); hind femur with a row of teeth on ventral margin, inner side without tooth or protuberance; hind tibia with an extra outer carina.</p><p>
              <italic>Metasoma</italic>. Metasoma as long as mesosoma, subovate, T1 1.1 × its width; exceeding middle of metasoma with two submedian carinae separated by deep fovea basally, outer pair of carinae longer than inner pair.</p><p>
              <italic>Male</italic>. Unknown.</p></tp:treatment-sec><tp:treatment-sec sec-type="Host"><title>Host.</title><p>Unknown.</p></tp:treatment-sec><tp:treatment-sec sec-type="Etymology"><title>Etymology.</title><p>Named after Vietnam, the country where the holotype was collected.</p></tp:treatment-sec><tp:treatment-sec><!--Section generated to contain objects referenced in tp:taxon-treatment.--><fig id="F73" position="float" orientation="portrait"><label>Figures 143–144.</label><caption><p>
          <italic><tp:taxon-name><tp:taxon-name-part taxon-name-part-type="genus">Heydoniella</tp:taxon-name-part> <tp:taxon-name-part taxon-name-part-type="species">vietnamensis</tp:taxon-name-part></tp:taxon-name></italic> sp. n., ♀, holotype. <bold>143</bold> habitus lateral <bold>144</bold> metasoma dorsal.</p></caption><graphic xmlns:xlink="http://www.w3.org/1999/xlink" xlink:href="zookeys-576-001-g073.jpg" position="float" orientation="portrait" xlink:type="simple" id="oo_83712.jpg"/></fig><fig id="F74" position="float" orientation="portrait"><label>Figures 145–146.</label><caption><p>
          <italic><tp:taxon-name><tp:taxon-name-part taxon-name-part-type="genus">Heydoniella</tp:taxon-name-part> <tp:taxon-name-part taxon-name-part-type="species">vietnamensis</tp:taxon-name-part></tp:taxon-name></italic> sp. n., ♀, holotype. <bold>145</bold> hind coxa lateral <bold>146</bold> mesosoma dorsal.</p></caption><graphic xmlns:xlink="http://www.w3.org/1999/xlink" xlink:href="zookeys-576-001-g074.jpg" position="float" orientation="portrait" xlink:type="simple" id="oo_83714.jpg"/></fig></tp:treatment-sec></tp:taxon-treatment>
