# Supplementary material for: Revision of the family Chalcididae (Hymenoptera, Chalcidoidea) from Vietnam, with the description of 13 new species
Source: Zookeys. 2016 Apr 4;(576):1–202. doi: 10.3897/zookeys.576.8177 (PMC4829922; doi:10.3897/zookeys.576.8177)
Supplement: XML Treatment for Hockeria [file zookeys.576.8177-treatment59.xml]

<!DOCTYPE tp:taxon-treatment
  PUBLIC "-//TaxonX//DTD Taxonomic Treatment Publishing DTD v0 20100105//EN" "tax-treatment-NSO.dtd">
<tp:taxon-treatment xmlns:tp="http://www.plazi.org/taxpub"><tp:treatment-meta><kwd-group><label>Taxon classification</label><kwd><named-content content-type="kingdom">Animalia</named-content></kwd><kwd><named-content content-type="order">Hymenoptera</named-content></kwd><kwd><named-content content-type="family">Chalcididae</named-content></kwd></kwd-group><mixed-citation publication-type="journal"><person-group><name><surname>Narendran</surname><given-names>T. C.</given-names></name><name><surname>van Achterberg</surname><given-names>Cornelis</given-names></name></person-group><article-title>Revision of the family <tp:taxon-name><tp:taxon-name-part taxon-name-part-type="genus">Chalcididae</tp:taxon-name-part></tp:taxon-name> (<tp:taxon-name><tp:taxon-name-part taxon-name-part-type="order">Hymenoptera</tp:taxon-name-part></tp:taxon-name>, <tp:taxon-name><tp:taxon-name-part taxon-name-part-type="superfamily">Chalcidoidea</tp:taxon-name-part></tp:taxon-name>) from Vietnam, with the description of 13 new species</article-title><source>Zookeys</source><day>4</day><month>4</month><year>2016</year><volume>2016</volume><issue>576</issue><fpage>1</fpage><lpage>202</lpage><pub-id pub-id-type="doi">10.3897/zookeys.576.8177</pub-id></mixed-citation></tp:treatment-meta><tp:nomenclature><tp:taxon-name><tp:taxon-name-part taxon-name-part-type="genus">Hockeria</tp:taxon-name-part></tp:taxon-name><tp:taxon-authority>Walker, 1834</tp:taxon-authority><xref ref-type="fig" rid="F75">Figs 147–148</xref><xref ref-type="fig" rid="F76">, 149</xref><xref ref-type="fig" rid="F77">, 150–151</xref><tp:nomenclature-citation-list><tp:nomenclature-citation><tp:taxon-name><tp:taxon-name-part taxon-name-part-type="genus">Hockeria</tp:taxon-name-part></tp:taxon-name><comment> Walker, 1834: 21, 34. Type species: <tp:taxon-name><tp:taxon-name-part taxon-name-part-type="genus">Hockeria</tp:taxon-name-part> <tp:taxon-name-part taxon-name-part-type="species">bifasciata</tp:taxon-name-part></tp:taxon-name> Walker; indirectly proposed by <xref ref-type="bibr" rid="B81">Kerrich and Menon 1949</xref>.</comment></tp:nomenclature-citation><tp:nomenclature-citation><tp:taxon-name><tp:taxon-name-part taxon-name-part-type="genus">Stomatoceras</tp:taxon-name-part></tp:taxon-name><comment> Kirby, 1883: 54, 62. Type species: <tp:taxon-name><tp:taxon-name-part taxon-name-part-type="genus">Halticella</tp:taxon-name-part> <tp:taxon-name-part taxon-name-part-type="species">liberator</tp:taxon-name-part></tp:taxon-name> Walker, by original designation. (Synonymised with <tp:taxon-name><tp:taxon-name-part taxon-name-part-type="genus">Hockeria</tp:taxon-name-part></tp:taxon-name> Walker by <xref ref-type="bibr" rid="B9">Bouček 1988b</xref>).</comment></tp:nomenclature-citation><tp:nomenclature-citation><tp:taxon-name><tp:taxon-name-part taxon-name-part-type="genus">Temnata</tp:taxon-name-part></tp:taxon-name><comment> Cameron, 1897: 42. Type species: <tp:taxon-name><tp:taxon-name-part taxon-name-part-type="genus">Temnata</tp:taxon-name-part> <tp:taxon-name-part taxon-name-part-type="species">maculipennis</tp:taxon-name-part></tp:taxon-name> Cameron, by monotypy. (Synonymised with <tp:taxon-name><tp:taxon-name-part taxon-name-part-type="genus">Hockeria</tp:taxon-name-part></tp:taxon-name> Walker by <xref ref-type="bibr" rid="B122">Narendran 1989</xref>).</comment></tp:nomenclature-citation><tp:nomenclature-citation><tp:taxon-name><tp:taxon-name-part taxon-name-part-type="genus">Centrochalcis</tp:taxon-name-part></tp:taxon-name><comment> Cameron, 1905: 230. Type species: <tp:taxon-name><tp:taxon-name-part taxon-name-part-type="genus">Centrochalcis</tp:taxon-name-part> <tp:taxon-name-part taxon-name-part-type="species">octodentata</tp:taxon-name-part></tp:taxon-name> Cameron, by monotypy. (Synonymised with <tp:taxon-name><tp:taxon-name-part taxon-name-part-type="genus">Hockeria</tp:taxon-name-part></tp:taxon-name> Walker by <xref ref-type="bibr" rid="B9">Bouček 1988b</xref>).</comment></tp:nomenclature-citation><tp:nomenclature-citation><tp:taxon-name><tp:taxon-name-part taxon-name-part-type="genus">Hypochalcis</tp:taxon-name-part></tp:taxon-name><comment> Girault, 1915b: 325. Type species: <tp:taxon-name><tp:taxon-name-part taxon-name-part-type="genus">Chalcis</tp:taxon-name-part> <tp:taxon-name-part taxon-name-part-type="species">modesta</tp:taxon-name-part></tp:taxon-name> Masi, by original designation and monotypy. (Synonymised with <tp:taxon-name><tp:taxon-name-part taxon-name-part-type="genus">Hockeria</tp:taxon-name-part></tp:taxon-name> Walker by <xref ref-type="bibr" rid="B5">Bouček 1952</xref>).</comment></tp:nomenclature-citation><tp:nomenclature-citation><tp:taxon-name><tp:taxon-name-part taxon-name-part-type="genus">Afrochalcis</tp:taxon-name-part></tp:taxon-name><comment> Schmitz, 1946: 115. Type species: <tp:taxon-name><tp:taxon-name-part taxon-name-part-type="genus">Afrochalcis</tp:taxon-name-part> <tp:taxon-name-part taxon-name-part-type="species">exiguus</tp:taxon-name-part></tp:taxon-name> Schmitz, by monotypy. (Synonymised with <tp:taxon-name><tp:taxon-name-part taxon-name-part-type="genus">Hockeria</tp:taxon-name-part></tp:taxon-name> by <xref ref-type="bibr" rid="B9">Bouček 1988b</xref>).</comment></tp:nomenclature-citation><tp:nomenclature-citation><tp:taxon-name><tp:taxon-name-part taxon-name-part-type="genus">Hockerella</tp:taxon-name-part></tp:taxon-name><comment> Girault, 1930: 4. Type species: <tp:taxon-name><tp:taxon-name-part taxon-name-part-type="genus">Hockerella</tp:taxon-name-part> <tp:taxon-name-part taxon-name-part-type="species">dioculata</tp:taxon-name-part></tp:taxon-name> Girault, by original designation. (Synonymised with <tp:taxon-name><tp:taxon-name-part taxon-name-part-type="genus">Hockeria</tp:taxon-name-part></tp:taxon-name> by <xref ref-type="bibr" rid="B9">Bouček 1988b</xref>).</comment></tp:nomenclature-citation><tp:nomenclature-citation><tp:taxon-name><tp:taxon-name-part taxon-name-part-type="genus">Afrhockeria</tp:taxon-name-part></tp:taxon-name><comment> Steffan, 1955: 381–382. Type species: <tp:taxon-name><tp:taxon-name-part taxon-name-part-type="genus">Afrhockeria</tp:taxon-name-part> <tp:taxon-name-part taxon-name-part-type="species">basilewskyi</tp:taxon-name-part></tp:taxon-name> Steffan, by original designation and monotypy. (Synonymised with <tp:taxon-name><tp:taxon-name-part taxon-name-part-type="genus">Hockeria</tp:taxon-name-part></tp:taxon-name> by <xref ref-type="bibr" rid="B9">Bouček 1988b</xref>).</comment></tp:nomenclature-citation><tp:nomenclature-citation><tp:taxon-name><tp:taxon-name-part taxon-name-part-type="genus">Nipponohockeria</tp:taxon-name-part></tp:taxon-name><comment> Habu, 1960: 234. Type species: <tp:taxon-name><tp:taxon-name-part taxon-name-part-type="genus">Nipponohockeria</tp:taxon-name-part> <tp:taxon-name-part taxon-name-part-type="species">ishiii</tp:taxon-name-part></tp:taxon-name> Habu, by original designation and monotypy. (Synonymised with <tp:taxon-name><tp:taxon-name-part taxon-name-part-type="genus">Hockeria</tp:taxon-name-part></tp:taxon-name> by <xref ref-type="bibr" rid="B122">Narendran 1989</xref>).</comment></tp:nomenclature-citation></tp:nomenclature-citation-list></tp:nomenclature><tp:treatment-sec sec-type="Diagnosis"><title>Diagnosis.</title><p>This genus closely resembles <italic><tp:taxon-name><tp:taxon-name-part taxon-name-part-type="genus">Antrocephalus</tp:taxon-name-part></tp:taxon-name></italic> Kirby in general appearance, but differs from it in having the face without distinct pre-orbital carinae running behind anterior ocellus, not concave as in <italic><tp:taxon-name><tp:taxon-name-part taxon-name-part-type="genus">Antrocephalus</tp:taxon-name-part></tp:taxon-name></italic> and the pronotum without anterior carinae or tubercles. Only with experience in the taxonomy of this group one can differentiate these two genera.</p></tp:treatment-sec><tp:treatment-sec sec-type="Description"><title>Description.</title><p>Face usually without distinct pre-orbital carina, if pre-orbital carina present then the carina does not turn mesad behind anterior ocellus to join the pre-orbital carina of opposite side; scrobe usually not deep but shallow; pronotum never with anterior carinae and tubercles, metasoma similar to that of <italic><tp:taxon-name><tp:taxon-name-part taxon-name-part-type="genus">Antrocephalus</tp:taxon-name-part></tp:taxon-name></italic> and <italic><tp:taxon-name><tp:taxon-name-part taxon-name-part-type="genus">Kriechbaumerella</tp:taxon-name-part></tp:taxon-name></italic>; T1 with or without basal carinae.</p></tp:treatment-sec><tp:treatment-sec sec-type="Hosts"><title>Hosts.</title><p>Parasitic on pupae of <tp:taxon-name><tp:taxon-name-part taxon-name-part-type="order">Lepidoptera</tp:taxon-name-part></tp:taxon-name>. One species was reared from <tp:taxon-name><tp:taxon-name-part taxon-name-part-type="order">Strepsiptera</tp:taxon-name-part></tp:taxon-name> (Bouček 1988). Two New World species are parasitoids of <tp:taxon-name><tp:taxon-name-part taxon-name-part-type="order">Neuroptera</tp:taxon-name-part></tp:taxon-name> and one species was reared from <tp:taxon-name><tp:taxon-name-part taxon-name-part-type="order">Hymenoptera</tp:taxon-name-part></tp:taxon-name> (<tp:taxon-name><tp:taxon-name-part taxon-name-part-type="family">Diprionidae</tp:taxon-name-part></tp:taxon-name>) (Bouček (in Bouček &amp; Delvare) 1992).</p></tp:treatment-sec><tp:treatment-sec sec-type="Distribution"><title>Distribution.</title><p>Cosmopolitan.</p></tp:treatment-sec><tp:treatment-sec sec-type="Key to Vietnamese species of Hockeria Walker"><title>Key to Vietnamese species of <italic><tp:taxon-name><tp:taxon-name-part taxon-name-part-type="genus">Hockeria</tp:taxon-name-part></tp:taxon-name></italic> Walker</title><table-wrap content-type="key" position="anchor" orientation="portrait"><table id="TID0EJUDK" rules="all"><tbody><tr><td rowspan="1" colspan="1">1</td><td rowspan="1" colspan="1">Two basal carinae of T1 present; <abbrev xmlns:xlink="http://www.w3.org/1999/xlink" xlink:title="postmarginal vein" xlink:type="simple">PMV</abbrev> more than twice as long as <abbrev xmlns:xlink="http://www.w3.org/1999/xlink" xlink:title="stigmal vein" xlink:type="simple">STV</abbrev>; propodeum without dense micro-sculpture between carinae; hind femur black with base and apex yellowish brown</td><td rowspan="1" colspan="1">
                      <bold><italic><tp:taxon-name><tp:taxon-name-part taxon-name-part-type="genus">Hockeria</tp:taxon-name-part> <tp:taxon-name-part taxon-name-part-type="species">bangalorica</tp:taxon-name-part></tp:taxon-name></italic> Narendran</bold>
                    </td></tr><tr><td rowspan="1" colspan="1">–</td><td rowspan="1" colspan="1">Two basal carinae of T1 absent; <abbrev xmlns:xlink="http://www.w3.org/1999/xlink" xlink:title="postmarginal vein" xlink:type="simple">PMV</abbrev> at the most twice as long as <abbrev xmlns:xlink="http://www.w3.org/1999/xlink" xlink:title="stigmal vein" xlink:type="simple">STV</abbrev>; propodeum with dense micro-sculpture between carinae; hind femur completely black</td><td rowspan="1" colspan="1">
                      <bold><italic><tp:taxon-name><tp:taxon-name-part taxon-name-part-type="genus">Hockeria</tp:taxon-name-part> <tp:taxon-name-part taxon-name-part-type="species">guptai</tp:taxon-name-part></tp:taxon-name></italic> Narendran</bold>
                    </td></tr></tbody></table></table-wrap><fig id="F75" position="float" orientation="portrait"><label>Figures 147–148.</label><caption><p>
          <italic><tp:taxon-name><tp:taxon-name-part taxon-name-part-type="genus">Hockeria</tp:taxon-name-part> <tp:taxon-name-part taxon-name-part-type="species">bangalorica</tp:taxon-name-part></tp:taxon-name></italic> Narendran, ♀, Hua Phong Dien N. R. <bold>147</bold> habitus lateral <bold>148</bold> mesosoma dorsal.</p></caption><graphic xmlns:xlink="http://www.w3.org/1999/xlink" xlink:href="zookeys-576-001-g075.jpg" position="float" orientation="portrait" xlink:type="simple" id="oo_83716.jpg"/></fig><fig id="F76" position="float" orientation="portrait"><label>Figure 149.</label><caption><p>
          <italic><tp:taxon-name><tp:taxon-name-part taxon-name-part-type="genus">Hockeria</tp:taxon-name-part> <tp:taxon-name-part taxon-name-part-type="species">guptai</tp:taxon-name-part></tp:taxon-name></italic> Narendran, ♀, Vu Quang N. P., habitus lateral.</p></caption><graphic xmlns:xlink="http://www.w3.org/1999/xlink" xlink:href="zookeys-576-001-g076.jpg" position="float" orientation="portrait" xlink:type="simple" id="oo_83718.jpg"/></fig><fig id="F77" position="float" orientation="portrait"><label>Figures 150–151.</label><caption><p>
          <italic><tp:taxon-name><tp:taxon-name-part taxon-name-part-type="genus">Hockeria</tp:taxon-name-part> <tp:taxon-name-part taxon-name-part-type="species">guptai</tp:taxon-name-part></tp:taxon-name></italic> Narendran, ♀, Vu Quang N. P. <bold>150</bold> head dorsal <bold>151</bold> scutellum dorsal.</p></caption><graphic xmlns:xlink="http://www.w3.org/1999/xlink" xlink:href="zookeys-576-001-g077.jpg" position="float" orientation="portrait" xlink:type="simple" id="oo_83722.jpg"/></fig></tp:treatment-sec><ref-list><ref id="B81"><mixed-citation xmlns:xlink="http://www.w3.org/1999/xlink" xlink:type="simple">
          <person-group><name name-style="western"><surname>Kerrich</surname><given-names>GJ</given-names></name><name name-style="western"><surname>Menon</surname><given-names>MGR</given-names></name></person-group> (<year>1949</year>) <article-title>On the identiy of <italic><tp:taxon-name><tp:taxon-name-part taxon-name-part-type="genus">Chalcis</tp:taxon-name-part> <tp:taxon-name-part taxon-name-part-type="species">pusilla</tp:taxon-name-part></tp:taxon-name></italic> Fabricius and some problems of nomenclature on the <tp:taxon-name><tp:taxon-name-part taxon-name-part-type="genus">Chalcididae</tp:taxon-name-part></tp:taxon-name>.</article-title> <source>Entomologist’s Monthly Magazine</source> <volume>85</volume>: <fpage>207</fpage>–<lpage>211</lpage>.</mixed-citation></ref><ref id="B9"><mixed-citation xmlns:xlink="http://www.w3.org/1999/xlink" xlink:type="simple">
          <person-group><name name-style="western"><surname>Bouček</surname><given-names>Z</given-names></name></person-group> (<year>1988b</year>) <source>Australasian <tp:taxon-name><tp:taxon-name-part taxon-name-part-type="superfamily">Chalcidoidea</tp:taxon-name-part></tp:taxon-name> (<tp:taxon-name><tp:taxon-name-part taxon-name-part-type="order">Hymenoptera</tp:taxon-name-part></tp:taxon-name>) – A biosystematic revision of genera of fourteen families, with a reclassification of species.</source> <publisher-name>CAB International</publisher-name>, <publisher-loc>Wallingford</publisher-loc>, <size units="page">832 pp</size>.</mixed-citation></ref><ref id="B122"><mixed-citation xmlns:xlink="http://www.w3.org/1999/xlink" xlink:type="simple">
          <person-group><name name-style="western"><surname>Narendran</surname><given-names>TC</given-names></name></person-group> (<year>1989</year>) <article-title>Oriental <tp:taxon-name><tp:taxon-name-part taxon-name-part-type="genus">Chalcididae</tp:taxon-name-part></tp:taxon-name> (<tp:taxon-name><tp:taxon-name-part taxon-name-part-type="order">Hymenoptera</tp:taxon-name-part></tp:taxon-name>: <tp:taxon-name><tp:taxon-name-part taxon-name-part-type="superfamily">Chalcidoidea</tp:taxon-name-part></tp:taxon-name>).</article-title> <source>Zoological Monograph</source>. <publisher-name>Department of Zoology, University of Calicut</publisher-name>, <publisher-loc>Kerala</publisher-loc>, <fpage>1</fpage>–<lpage>441</lpage>.</mixed-citation></ref><ref id="B5"><mixed-citation xmlns:xlink="http://www.w3.org/1999/xlink" xlink:type="simple">
          <person-group><name name-style="western"><surname>Bouček</surname><given-names>Z</given-names></name></person-group> (<year>1952</year>) <article-title>The first revision of the European species of the family <tp:taxon-name><tp:taxon-name-part taxon-name-part-type="genus">Chalcididae</tp:taxon-name-part></tp:taxon-name> (<tp:taxon-name><tp:taxon-name-part taxon-name-part-type="order">Hymenoptera</tp:taxon-name-part></tp:taxon-name>).</article-title> <source>Sborník Entomologického Oddeleni Národního Musea v Praze</source> <volume>27</volume> (<supplement>supplement 1</supplement>): <fpage>1</fpage>–<lpage>108</lpage>. <comment>[17 plates]</comment></mixed-citation></ref></ref-list></tp:taxon-treatment>
