# Supplementary material for: Revision of the family Chalcididae (Hymenoptera, Chalcidoidea) from Vietnam, with the description of 13 new species
Source: Zookeys. 2016 Apr 4;(576):1–202. doi: 10.3897/zookeys.576.8177 (PMC4829922; doi:10.3897/zookeys.576.8177)
Supplement: XML Treatment for Hockeria bangalorica [file zookeys.576.8177-treatment60.xml]

<!DOCTYPE tp:taxon-treatment
  PUBLIC "-//TaxonX//DTD Taxonomic Treatment Publishing DTD v0 20100105//EN" "tax-treatment-NSO.dtd">
<tp:taxon-treatment xmlns:tp="http://www.plazi.org/taxpub"><tp:treatment-meta><kwd-group><label>Taxon classification</label><kwd><named-content content-type="kingdom">Animalia</named-content></kwd><kwd><named-content content-type="order">Hymenoptera</named-content></kwd><kwd><named-content content-type="family">Chalcididae</named-content></kwd></kwd-group><mixed-citation publication-type="journal"><person-group><name><surname>Narendran</surname><given-names>T. C.</given-names></name><name><surname>van Achterberg</surname><given-names>Cornelis</given-names></name></person-group><article-title>Revision of the family <tp:taxon-name><tp:taxon-name-part taxon-name-part-type="genus">Chalcididae</tp:taxon-name-part></tp:taxon-name> (<tp:taxon-name><tp:taxon-name-part taxon-name-part-type="order">Hymenoptera</tp:taxon-name-part></tp:taxon-name>, <tp:taxon-name><tp:taxon-name-part taxon-name-part-type="superfamily">Chalcidoidea</tp:taxon-name-part></tp:taxon-name>) from Vietnam, with the description of 13 new species</article-title><source>Zookeys</source><day>4</day><month>4</month><year>2016</year><volume>2016</volume><issue>576</issue><fpage>1</fpage><lpage>202</lpage><pub-id pub-id-type="doi">10.3897/zookeys.576.8177</pub-id></mixed-citation></tp:treatment-meta><tp:nomenclature><tp:taxon-name><tp:taxon-name-part taxon-name-part-type="genus">Hockeria</tp:taxon-name-part>
              <tp:taxon-name-part taxon-name-part-type="species">bangalorica</tp:taxon-name-part></tp:taxon-name><tp:taxon-authority>Narendran, 1989</tp:taxon-authority><xref ref-type="fig" rid="F75">Figs 147–148</xref><!--PageBreak--><tp:nomenclature-citation-list><tp:nomenclature-citation><tp:taxon-name><tp:taxon-name-part taxon-name-part-type="genus">Hockeria</tp:taxon-name-part> <tp:taxon-name-part taxon-name-part-type="species">bangalorica</tp:taxon-name-part></tp:taxon-name><comment> Narendran, 1989: 92 (♀, Bangalore, India (transferred from <named-content xmlns:xlink="http://www.w3.org/1999/xlink" content-type="dwc:institutional_code" xlink:type="simple">DZCU</named-content> to <named-content xmlns:xlink="http://www.w3.org/1999/xlink" content-type="dwc:institutional_code" xlink:type="simple">QMB</named-content>)).</comment></tp:nomenclature-citation></tp:nomenclature-citation-list></tp:nomenclature><tp:treatment-sec sec-type="Material"><title>Material</title><p>(<named-content xmlns:xlink="http://www.w3.org/1999/xlink" content-type="dwc:institutional_code" xlink:type="simple">RMNH</named-content>, <abbrev xmlns:xlink="http://www.w3.org/1999/xlink" content-type="institution" xlink:title="Institute of Ecology &amp; Biological Resources, Vietnam Academy of Science &amp; Technology, Hanoi, Vietnam" xlink:type="simple">IEBR</abbrev>). <named-content xmlns:xlink="http://www.w3.org/1999/xlink" content-type="specimen-count" xlink:type="simple">1 ♀</named-content>, “C. <bold>Vietnam</bold>: Thu Thien Hué, Phong Dién N. R., n[e]ar base camp, 15 km W. Phong My, c. 150 m, <named-content xmlns:xlink="http://www.w3.org/1999/xlink" content-type="date" xlink:type="simple">23.iii.–6.iv.2001</named-content>, Malaise trap 2, C. v. Achterberg &amp; R. de Vries, <named-content xmlns:xlink="http://www.w3.org/1999/xlink" content-type="dwc:institutional_code" xlink:type="simple">RMNH</named-content>’01”; <named-content xmlns:xlink="http://www.w3.org/1999/xlink" content-type="specimen-count" xlink:type="simple">1 ♀</named-content>, “N. Vietnam: Ninh Binh, Cuc Phuong N. P., nr. entrance, c 225 m, <named-content xmlns:xlink="http://www.w3.org/1999/xlink" content-type="date" xlink:type="simple">15.iv.–1.v.2000</named-content>, Malaise trap 2, Mai Phu Quy, <named-content xmlns:xlink="http://www.w3.org/1999/xlink" content-type="dwc:institutional_code" xlink:type="simple">RMNH</named-content>’00”; <named-content xmlns:xlink="http://www.w3.org/1999/xlink" content-type="specimen-count" xlink:type="simple">1 ♂</named-content>, “S. Vietnam: Dak Lak, Chu Yang Sin N. P., Kong K’Mar, Malaise traps 1–6, 550–610 m, <named-content xmlns:xlink="http://www.w3.org/1999/xlink" content-type="date" xlink:type="simple">21–26.x.2005</named-content>, C. v. Achterberg &amp; R. de Vries, <named-content xmlns:xlink="http://www.w3.org/1999/xlink" content-type="dwc:institutional_code" xlink:type="simple">RMNH</named-content>’05”.</p></tp:treatment-sec><tp:treatment-sec sec-type="Diagnosis"><title>Diagnosis.</title><p>In the key to Oriental species of <italic><tp:taxon-name><tp:taxon-name-part taxon-name-part-type="genus">Hockeria</tp:taxon-name-part></tp:taxon-name></italic> (<xref ref-type="bibr" rid="B122">Narendran 1989</xref>) <italic><tp:taxon-name><tp:taxon-name-part taxon-name-part-type="genus">Hockeria</tp:taxon-name-part> <tp:taxon-name-part taxon-name-part-type="species">bangalorica</tp:taxon-name-part></tp:taxon-name></italic> comes near <italic><tp:taxon-name><tp:taxon-name-part taxon-name-part-type="genus">Hockeria</tp:taxon-name-part> <tp:taxon-name-part taxon-name-part-type="species">lankana</tp:taxon-name-part></tp:taxon-name></italic> Narendran, but differs from it in having: 1) metasoma longer than mesosoma (in <italic><tp:taxon-name><tp:taxon-name-part taxon-name-part-type="genus">Hockeria</tp:taxon-name-part> <tp:taxon-name-part taxon-name-part-type="species">lankana</tp:taxon-name-part></tp:taxon-name></italic> metasoma shorter than mesosoma); 2) pre- and post-orbital carinae present (in <italic><tp:taxon-name><tp:taxon-name-part taxon-name-part-type="genus">Hockeria</tp:taxon-name-part> <tp:taxon-name-part taxon-name-part-type="species">lankana</tp:taxon-name-part></tp:taxon-name></italic> pre- and post-orbital carinae absent); and 3) apex of scutellum broadly emarginate and bi-dentate (in <italic><tp:taxon-name><tp:taxon-name-part taxon-name-part-type="genus">Hockeria</tp:taxon-name-part> <tp:taxon-name-part taxon-name-part-type="species">lankana</tp:taxon-name-part></tp:taxon-name></italic> apex of scutellum less broadly emarginate and bi-lobed).</p><!--PageBreak--><!--PageBreak--></tp:treatment-sec><tp:treatment-sec sec-type="Description"><title>Description.</title><p>♀, length of body 2.9–5.5 mm.</p><p>
              <italic>Colour</italic>. Black; scape, pedicel, ring segment and F1 yellowish brown; fore and middle legs and tegula yellowish brown; hind femur yellowish brown basally and apically, middle part blackish brown or black; metasoma brown ventrally; fore wing with two brown infuscations with a medial hyaline spot.</p><p>
              <italic>Head</italic>. Head wider than mesosoma, scrobe not reaching front ocellus; pre-orbital carina distinct; post-orbital carina running upwards behind posterior margin of eye; malar ridge 0.4 × height of eye in profile; eye length in profile 0.8 × its height; geno-temporal furrow absent. <abbrev xmlns:xlink="http://www.w3.org/1999/xlink" xlink:title="distance between two posterior ocelli" xlink:type="simple">POL</abbrev> 9.5 × <abbrev xmlns:xlink="http://www.w3.org/1999/xlink" xlink:title="minimum distance between posterior ocelli and eye" xlink:type="simple">OOL</abbrev>. Antenna (fig. 79 in <xref ref-type="bibr" rid="B122">Narendran 1989</xref>) with scape almost reaching anterior ocellus.</p><p>
              <italic>Mesosoma</italic>. Mesosoma with close pits, interstices narrower than diameter of a pit, rugose; apex of scutellum bi-lobed; scutellum somewhat flat.</p><p>
              <italic>Wings</italic>. Fore wing with <abbrev xmlns:xlink="http://www.w3.org/1999/xlink" xlink:title="postmarginal vein" xlink:type="simple">PMV</abbrev> more than 2–3 × longer than <abbrev xmlns:xlink="http://www.w3.org/1999/xlink" xlink:title="stigmal vein" xlink:type="simple">STV</abbrev>, longer than <abbrev xmlns:xlink="http://www.w3.org/1999/xlink" xlink:title="marginal vein" xlink:type="simple">MV</abbrev>.</p><p>
              <italic>Legs</italic>. Hind coxa with a week dorsal raised carina; hind femur weakly bi-lobed ventrally.</p><p>
              <italic>Metasoma</italic>. Metasoma longer than mesosoma, T1 with two basal carinae and a median fovea in between; carinae shorter than width between them.</p><p>
              <italic>Male</italic>. Resembles female, but with longer antennal segments and the fore wing has no infuscation.</p></tp:treatment-sec><tp:treatment-sec sec-type="Host"><title>Host.</title><p>Unknown.</p></tp:treatment-sec><tp:treatment-sec sec-type="Distribution"><title>Distribution.</title><p>Vietnam (new record), Malaysia, India (<xref ref-type="bibr" rid="B122">Narendran 1989</xref>).</p></tp:treatment-sec><tp:treatment-sec sec-type="Variation"><title>Variation.</title><p>The Vietnamese specimens show the following variation from the type. The yellowish brown colour of scape, pedicel, ring segment and F1 tends to become brownish yellow; fore and middle coxae are black; hind tibia and tarsi brownish; <abbrev xmlns:xlink="http://www.w3.org/1999/xlink" xlink:title="distance between two posterior ocelli" xlink:type="simple">POL</abbrev> 5 × <abbrev xmlns:xlink="http://www.w3.org/1999/xlink" xlink:title="minimum distance between posterior ocelli and eye" xlink:type="simple">OOL</abbrev>; scutellum moderately convex; dorsal carina of hind coxa stronger; basal carinae of T1 longer than space between them.</p></tp:treatment-sec><tp:treatment-sec><!--Section generated to contain objects referenced in tp:taxon-treatment.--><fig id="F75" position="float" orientation="portrait"><label>Figures 147–148.</label><caption><p>
          <italic><tp:taxon-name><tp:taxon-name-part taxon-name-part-type="genus">Hockeria</tp:taxon-name-part> <tp:taxon-name-part taxon-name-part-type="species">bangalorica</tp:taxon-name-part></tp:taxon-name></italic> Narendran, ♀, Hua Phong Dien N. R. <bold>147</bold> habitus lateral <bold>148</bold> mesosoma dorsal.</p></caption><graphic xmlns:xlink="http://www.w3.org/1999/xlink" xlink:href="zookeys-576-001-g075.jpg" position="float" orientation="portrait" xlink:type="simple" id="oo_83716.jpg"/></fig></tp:treatment-sec><ref-list><ref id="B122"><mixed-citation xmlns:xlink="http://www.w3.org/1999/xlink" xlink:type="simple">
          <person-group><name name-style="western"><surname>Narendran</surname><given-names>TC</given-names></name></person-group> (<year>1989</year>) <article-title>Oriental <tp:taxon-name><tp:taxon-name-part taxon-name-part-type="genus">Chalcididae</tp:taxon-name-part></tp:taxon-name> (<tp:taxon-name><tp:taxon-name-part taxon-name-part-type="order">Hymenoptera</tp:taxon-name-part></tp:taxon-name>: <tp:taxon-name><tp:taxon-name-part taxon-name-part-type="superfamily">Chalcidoidea</tp:taxon-name-part></tp:taxon-name>).</article-title> <source>Zoological Monograph</source>. <publisher-name>Department of Zoology, University of Calicut</publisher-name>, <publisher-loc>Kerala</publisher-loc>, <fpage>1</fpage>–<lpage>441</lpage>.</mixed-citation></ref></ref-list></tp:taxon-treatment>
