# Supplementary material for: Revision of the family Chalcididae (Hymenoptera, Chalcidoidea) from Vietnam, with the description of 13 new species
Source: Zookeys. 2016 Apr 4;(576):1–202. doi: 10.3897/zookeys.576.8177 (PMC4829922; doi:10.3897/zookeys.576.8177)
Supplement: XML Treatment for Hockeria guptai [file zookeys.576.8177-treatment61.xml]

<!DOCTYPE tp:taxon-treatment
  PUBLIC "-//TaxonX//DTD Taxonomic Treatment Publishing DTD v0 20100105//EN" "tax-treatment-NSO.dtd">
<tp:taxon-treatment xmlns:tp="http://www.plazi.org/taxpub"><tp:treatment-meta><kwd-group><label>Taxon classification</label><kwd><named-content content-type="kingdom">Animalia</named-content></kwd><kwd><named-content content-type="order">Hymenoptera</named-content></kwd><kwd><named-content content-type="family">Chalcididae</named-content></kwd></kwd-group><mixed-citation publication-type="journal"><person-group><name><surname>Narendran</surname><given-names>T. C.</given-names></name><name><surname>van Achterberg</surname><given-names>Cornelis</given-names></name></person-group><article-title>Revision of the family <tp:taxon-name><tp:taxon-name-part taxon-name-part-type="genus">Chalcididae</tp:taxon-name-part></tp:taxon-name> (<tp:taxon-name><tp:taxon-name-part taxon-name-part-type="order">Hymenoptera</tp:taxon-name-part></tp:taxon-name>, <tp:taxon-name><tp:taxon-name-part taxon-name-part-type="superfamily">Chalcidoidea</tp:taxon-name-part></tp:taxon-name>) from Vietnam, with the description of 13 new species</article-title><source>Zookeys</source><day>4</day><month>4</month><year>2016</year><volume>2016</volume><issue>576</issue><fpage>1</fpage><lpage>202</lpage><pub-id pub-id-type="doi">10.3897/zookeys.576.8177</pub-id></mixed-citation></tp:treatment-meta><tp:nomenclature><tp:taxon-name><tp:taxon-name-part taxon-name-part-type="genus">Hockeria</tp:taxon-name-part>
              <tp:taxon-name-part taxon-name-part-type="species">guptai</tp:taxon-name-part></tp:taxon-name><tp:taxon-authority>Narendran, 1989</tp:taxon-authority><xref ref-type="fig" rid="F76">Figs 149</xref><xref ref-type="fig" rid="F77">, 150–151</xref><tp:nomenclature-citation-list><tp:nomenclature-citation><tp:taxon-name><tp:taxon-name-part taxon-name-part-type="genus">Hockeria</tp:taxon-name-part> <tp:taxon-name-part taxon-name-part-type="species">guptai</tp:taxon-name-part></tp:taxon-name><comment> Narendran, 1989: 109 (♀, holotype, India (<named-content xmlns:xlink="http://www.w3.org/1999/xlink" content-type="dwc:institutional_code" xlink:type="simple">CNC</named-content>)).</comment></tp:nomenclature-citation></tp:nomenclature-citation-list></tp:nomenclature><tp:treatment-sec sec-type="material"><title>Material.</title><p>
              <named-content xmlns:xlink="http://www.w3.org/1999/xlink" content-type="specimen-count" xlink:type="simple">1 ♀</named-content> (<named-content xmlns:xlink="http://www.w3.org/1999/xlink" content-type="dwc:institutional_code" xlink:type="simple">RMNH</named-content>), “C. <bold>Vietnam</bold>: Ha Tinh, Vu Quang N. P., by hand[net], <named-content xmlns:xlink="http://www.w3.org/1999/xlink" content-type="date" xlink:type="simple">1.x.2009</named-content>, R. de Vries, <named-content xmlns:xlink="http://www.w3.org/1999/xlink" content-type="dwc:institutional_code" xlink:type="simple">RMNH</named-content>’09”.</p></tp:treatment-sec><tp:treatment-sec sec-type="Diagnosis"><title>Diagnosis.</title><p>This species comes very near <italic><tp:taxon-name><tp:taxon-name-part taxon-name-part-type="genus">Hockeria</tp:taxon-name-part> <tp:taxon-name-part taxon-name-part-type="species">tristis</tp:taxon-name-part></tp:taxon-name></italic> (Strand) because of the colour of the body and wings and in having micro-sculpture on the propodeum, but differs from <italic><tp:taxon-name><tp:taxon-name-part taxon-name-part-type="genus">Hockeria</tp:taxon-name-part> <tp:taxon-name-part taxon-name-part-type="species">tristis</tp:taxon-name-part></tp:taxon-name></italic> in having: 1) T1 smooth and shiny (in <italic><tp:taxon-name><tp:taxon-name-part taxon-name-part-type="genus">Hockeria</tp:taxon-name-part> <tp:taxon-name-part taxon-name-part-type="species">tristis</tp:taxon-name-part></tp:taxon-name></italic> T1 densely micro-sculptured); 2) mesopleuron not densely micro-sculptured as in <italic><tp:taxon-name><tp:taxon-name-part taxon-name-part-type="genus">Hockeria</tp:taxon-name-part> <tp:taxon-name-part taxon-name-part-type="species">tristis</tp:taxon-name-part></tp:taxon-name></italic> and 3) apex of scutellum not as deeply emarginated as in <italic><tp:taxon-name><tp:taxon-name-part taxon-name-part-type="genus">Hockeria</tp:taxon-name-part> <tp:taxon-name-part taxon-name-part-type="species">tristis</tp:taxon-name-part></tp:taxon-name></italic>.</p></tp:treatment-sec><tp:treatment-sec sec-type="Description"><title>Description</title><p>(based on specimen from Vietnam). ♀, length of body 4.8 mm.</p><p>
              <italic>Colour</italic>. Black with following parts as follows: eyes dull yellowish brown with dull brownish patches; ocelli pale reflecting yellow; fore and mid tarsi blackish brown; fore wing hyaline with 2 brown infuscations and a white patch adjacent to <abbrev xmlns:xlink="http://www.w3.org/1999/xlink" xlink:title="stigmal vein" xlink:type="simple">STV</abbrev>.</p><p>
              <italic>Head</italic>. Width of head in anterior view 1.2 × its height, distinctly wider than mesosoma (27:23); vertex and temples not narrow; <abbrev xmlns:xlink="http://www.w3.org/1999/xlink" xlink:title="distance between two posterior ocelli" xlink:type="simple">POL</abbrev> 2.7 × <abbrev xmlns:xlink="http://www.w3.org/1999/xlink" xlink:title="minimum distance between posterior ocelli and eye" xlink:type="simple">OOL</abbrev>; <abbrev xmlns:xlink="http://www.w3.org/1999/xlink" xlink:title="distance between anterior ocellus and posterior ocellus" xlink:type="simple">AOL</abbrev> subequal to <abbrev xmlns:xlink="http://www.w3.org/1999/xlink" xlink:title="minimum distance between posterior ocelli and eye" xlink:type="simple">OOL</abbrev>; width between eyes 2.5 × <abbrev xmlns:xlink="http://www.w3.org/1999/xlink" xlink:title="distance between two posterior ocelli" xlink:type="simple">POL</abbrev>; pre-orbital carina distinct, not distinctly joining malar sulcus, vertex with a carina -like ridge behind anterior ocellus (this ridge not clearly joining pre-orbital carinae to form a distinct horse-shoe like pre-orbital carina); height of malar sulcus 0.7 × height of eye in profile; eye height 1.3 × eye length in profile; post-orbital carina absent; geno-temporal furrow shallow; scrobe reaching anterior ocellus, cross reticulate-striate. Antennal scape reaching anterior ocellus. Relative lengths of antennal segments:scape = 57, pedicel = 15; ring segment = 7; F1 = 14; F2 = 15; F3 = 14; F4 = 13; F5 = 12.5; F6 = 11.5; F7 = 9; clava = 23.4.</p><p>
              <italic>Mesosoma</italic>. Mesosoma with close, umbilicate, setigerous pits, interstices carinate and rugose; posterior margin of pronotum arched posteriorly; length of middle lobe of mesoscutum a little shorter than scutellum (8:10); scutellum as long as wide, high in profile, apex bi-lobed. Propodeum with dense characteristic micro-sculpture on spaces between longitudinal carinae on sides; interstices densely micro-sculptured; postspiracular teeth well developed; callus with dense setae.</p><p>
              <italic>Wings</italic>. Fore wing 2.9 × longer than wide; relative length of <abbrev xmlns:xlink="http://www.w3.org/1999/xlink" xlink:title="submarginal vein" xlink:type="simple">SMV</abbrev> = 37; <abbrev xmlns:xlink="http://www.w3.org/1999/xlink" xlink:title="marginal vein" xlink:type="simple">MV</abbrev> = 10; <abbrev xmlns:xlink="http://www.w3.org/1999/xlink" xlink:title="postmarginal vein" xlink:type="simple">PMV</abbrev> = 4; <abbrev xmlns:xlink="http://www.w3.org/1999/xlink" xlink:title="stigmal vein" xlink:type="simple">STV</abbrev> = 2.</p><p>
              <italic>Legs</italic>. Hind coxa striate dorsally, densely pubescent ventrally; hind femur bi-lobed, 1.8 × as long as broad.</p><p>
              <italic>Metasoma</italic>. Metasoma subequal in length to mesosoma, 1.8 × as long as its width in dorsal view; T1 smooth and shiny; T2 smooth and shiny on dorso-median area, pubescent on dorso-lateral side; T6 densely rugose and weakly punctate; epipygium a little longer than ovipositor sheath in dorsal view.</p><p>
              <italic>Male</italic>. Unknown.</p><!--PageBreak--><!--PageBreak--></tp:treatment-sec><tp:treatment-sec sec-type="Host"><title>Host.</title><p>Unknown.</p></tp:treatment-sec><tp:treatment-sec sec-type="Distribution"><title>Distribution.</title><p>Vietnam (new record), India, Malaysia (<xref ref-type="bibr" rid="B122">Narendran 1989</xref>).</p></tp:treatment-sec><tp:treatment-sec sec-type="Variation"><title>Variation.</title><p>Length of ♀ varies from 4.0–4.8 mm; height of malar sulcus distinctly longer than height of eye in Vietnamese specimen (according to the original description MS is shorter than height of eye in profile); <abbrev xmlns:xlink="http://www.w3.org/1999/xlink" xlink:title="distance between two posterior ocelli" xlink:type="simple">POL</abbrev> 2.7–2.8 × <abbrev xmlns:xlink="http://www.w3.org/1999/xlink" xlink:title="minimum distance between posterior ocelli and eye" xlink:type="simple">OOL</abbrev>; median carina of propodeum not indicated in Vietnamese specimen; basal pit of T1 indistinct in Vietnamese specimen.</p></tp:treatment-sec><tp:treatment-sec><!--Section generated to contain objects referenced in tp:taxon-treatment.--><fig id="F76" position="float" orientation="portrait"><label>Figure 149.</label><caption><p>
          <italic><tp:taxon-name><tp:taxon-name-part taxon-name-part-type="genus">Hockeria</tp:taxon-name-part> <tp:taxon-name-part taxon-name-part-type="species">guptai</tp:taxon-name-part></tp:taxon-name></italic> Narendran, ♀, Vu Quang N. P., habitus lateral.</p></caption><graphic xmlns:xlink="http://www.w3.org/1999/xlink" xlink:href="zookeys-576-001-g076.jpg" position="float" orientation="portrait" xlink:type="simple" id="oo_83718.jpg"/></fig><fig id="F77" position="float" orientation="portrait"><label>Figures 150–151.</label><caption><p>
          <italic><tp:taxon-name><tp:taxon-name-part taxon-name-part-type="genus">Hockeria</tp:taxon-name-part> <tp:taxon-name-part taxon-name-part-type="species">guptai</tp:taxon-name-part></tp:taxon-name></italic> Narendran, ♀, Vu Quang N. P. <bold>150</bold> head dorsal <bold>151</bold> scutellum dorsal.</p></caption><graphic xmlns:xlink="http://www.w3.org/1999/xlink" xlink:href="zookeys-576-001-g077.jpg" position="float" orientation="portrait" xlink:type="simple" id="oo_83722.jpg"/></fig></tp:treatment-sec><ref-list><ref id="B122"><mixed-citation xmlns:xlink="http://www.w3.org/1999/xlink" xlink:type="simple">
          <person-group><name name-style="western"><surname>Narendran</surname><given-names>TC</given-names></name></person-group> (<year>1989</year>) <article-title>Oriental <tp:taxon-name><tp:taxon-name-part taxon-name-part-type="genus">Chalcididae</tp:taxon-name-part></tp:taxon-name> (<tp:taxon-name><tp:taxon-name-part taxon-name-part-type="order">Hymenoptera</tp:taxon-name-part></tp:taxon-name>: <tp:taxon-name><tp:taxon-name-part taxon-name-part-type="superfamily">Chalcidoidea</tp:taxon-name-part></tp:taxon-name>).</article-title> <source>Zoological Monograph</source>. <publisher-name>Department of Zoology, University of Calicut</publisher-name>, <publisher-loc>Kerala</publisher-loc>, <fpage>1</fpage>–<lpage>441</lpage>.</mixed-citation></ref></ref-list></tp:taxon-treatment>
