# Supplementary material for: Revision of the family Chalcididae (Hymenoptera, Chalcidoidea) from Vietnam, with the description of 13 new species
Source: Zookeys. 2016 Apr 4;(576):1–202. doi: 10.3897/zookeys.576.8177 (PMC4829922; doi:10.3897/zookeys.576.8177)
Supplement: XML Treatment for Kriechbaumerella [file zookeys.576.8177-treatment62.xml]

<!DOCTYPE tp:taxon-treatment
  PUBLIC "-//TaxonX//DTD Taxonomic Treatment Publishing DTD v0 20100105//EN" "tax-treatment-NSO.dtd">
<tp:taxon-treatment xmlns:tp="http://www.plazi.org/taxpub"><tp:treatment-meta><kwd-group><label>Taxon classification</label><kwd><named-content content-type="kingdom">Animalia</named-content></kwd><kwd><named-content content-type="order">Hymenoptera</named-content></kwd><kwd><named-content content-type="family">Chalcididae</named-content></kwd></kwd-group><mixed-citation publication-type="journal"><person-group><name><surname>Narendran</surname><given-names>T. C.</given-names></name><name><surname>van Achterberg</surname><given-names>Cornelis</given-names></name></person-group><article-title>Revision of the family <tp:taxon-name><tp:taxon-name-part taxon-name-part-type="genus">Chalcididae</tp:taxon-name-part></tp:taxon-name> (<tp:taxon-name><tp:taxon-name-part taxon-name-part-type="order">Hymenoptera</tp:taxon-name-part></tp:taxon-name>, <tp:taxon-name><tp:taxon-name-part taxon-name-part-type="superfamily">Chalcidoidea</tp:taxon-name-part></tp:taxon-name>) from Vietnam, with the description of 13 new species</article-title><source>Zookeys</source><day>4</day><month>4</month><year>2016</year><volume>2016</volume><issue>576</issue><fpage>1</fpage><lpage>202</lpage><pub-id pub-id-type="doi">10.3897/zookeys.576.8177</pub-id></mixed-citation></tp:treatment-meta><tp:nomenclature><tp:taxon-name><tp:taxon-name-part taxon-name-part-type="genus">Kriechbaumerella</tp:taxon-name-part></tp:taxon-name><tp:taxon-authority>Dalla Torre, 1897</tp:taxon-authority><xref ref-type="fig" rid="F78">Figs 152</xref><xref ref-type="fig" rid="F79">, 153–154</xref><xref ref-type="fig" rid="F80">, 155</xref><xref ref-type="fig" rid="F81">, 156–157</xref><xref ref-type="fig" rid="F82">, 158–159</xref><xref ref-type="fig" rid="F83">, 160–161</xref><xref ref-type="fig" rid="F84">, 162</xref><xref ref-type="fig" rid="F85">, 163–164</xref><!--PageBreak--><tp:nomenclature-citation-list><tp:nomenclature-citation><tp:taxon-name><tp:taxon-name-part taxon-name-part-type="genus">Coleops</tp:taxon-name-part></tp:taxon-name><comment> Kriechbaumer, 1894b: 316–317. Type species (by monotypy): <tp:taxon-name><tp:taxon-name-part taxon-name-part-type="genus">Coleops</tp:taxon-name-part> <tp:taxon-name-part taxon-name-part-type="species">palpebratus</tp:taxon-name-part></tp:taxon-name> Kriechbaumer, 1894. Preoccupied by <tp:taxon-name><tp:taxon-name-part taxon-name-part-type="genus">Coleops</tp:taxon-name-part></tp:taxon-name> Blyth, 1849.</comment></tp:nomenclature-citation><tp:nomenclature-citation><tp:taxon-name><tp:taxon-name-part taxon-name-part-type="genus">Kriechbaumerella</tp:taxon-name-part></tp:taxon-name><comment> Dalla Torre, 1897: 84. Replacement name for <tp:taxon-name><tp:taxon-name-part taxon-name-part-type="genus">Coleops</tp:taxon-name-part></tp:taxon-name> Kriechbaumer.</comment></tp:nomenclature-citation><tp:nomenclature-citation><tp:taxon-name><tp:taxon-name-part taxon-name-part-type="genus">Eucepsis</tp:taxon-name-part></tp:taxon-name><comment> Steffan, 1953: 8, 12. Type species (by original designation): <tp:taxon-name><tp:taxon-name-part taxon-name-part-type="genus">Stomatoceras</tp:taxon-name-part> <tp:taxon-name-part taxon-name-part-type="species">magrettii</tp:taxon-name-part></tp:taxon-name> Kirby, 1886. Synonymised with <tp:taxon-name><tp:taxon-name-part taxon-name-part-type="genus">Kriechbaumerella</tp:taxon-name-part></tp:taxon-name> Dalla Torre by <xref ref-type="bibr" rid="B117">Narendran (1984)</xref>.</comment></tp:nomenclature-citation></tp:nomenclature-citation-list></tp:nomenclature><tp:treatment-sec sec-type="Diagnosis"><title>Diagnosis.</title><p>This genus is similar to the genera <italic><tp:taxon-name><tp:taxon-name-part taxon-name-part-type="genus">Antrocephalus</tp:taxon-name-part></tp:taxon-name></italic> and <italic><tp:taxon-name><tp:taxon-name-part taxon-name-part-type="genus">Hockeria</tp:taxon-name-part></tp:taxon-name></italic>, but differs mainly in having the ventral margin of the teeth of the hind femur three-lobed or typically wavy and in <italic><tp:taxon-name><tp:taxon-name-part taxon-name-part-type="genus">Hockeria</tp:taxon-name-part></tp:taxon-name></italic> the frontal carina is not horseshoe-shaped.</p></tp:treatment-sec><tp:treatment-sec sec-type="Description"><title>Description.</title><p>Face with prominent horseshoe-shaped carina (as in <italic><tp:taxon-name><tp:taxon-name-part taxon-name-part-type="genus">Antrocephalus</tp:taxon-name-part></tp:taxon-name></italic>) running behind anterior ocellus; pronotum with carinae restricted to lateral third, medially not turning backwards or projecting as tubercles; apex of scutellum usually bi-dentate; ventral margin of wide hind femur with ventral margin of teeth three lobed; <abbrev xmlns:xlink="http://www.w3.org/1999/xlink" xlink:title="postmarginal vein" xlink:type="simple">PMV</abbrev> always longer than <abbrev xmlns:xlink="http://www.w3.org/1999/xlink" xlink:title="stigmal vein" xlink:type="simple">STV</abbrev>; metasoma sessile.</p></tp:treatment-sec><tp:treatment-sec sec-type="Hosts"><title>Hosts.</title><p>Parasitoids of pupae of <tp:taxon-name><tp:taxon-name-part taxon-name-part-type="order">Lepidoptera</tp:taxon-name-part></tp:taxon-name>.</p></tp:treatment-sec><tp:treatment-sec sec-type="Distribution"><title>Distribution.</title><p>Asia, Europe and Africa.</p></tp:treatment-sec><tp:treatment-sec sec-type="Key to Vietnamese species of the genus Kriechbaumerella Dalla Torre"><title>Key to Vietnamese species of the genus <italic><tp:taxon-name><tp:taxon-name-part taxon-name-part-type="genus">Kriechbaumerella</tp:taxon-name-part></tp:taxon-name></italic> Dalla Torre (based on females)</title><table-wrap content-type="key" position="anchor" orientation="portrait"><table id="TID0EMCEK" rules="all"><tbody><tr><td rowspan="1" colspan="1">1</td><td rowspan="1" colspan="1">Scutellum distinctly bi-dentate posteriorly (Fig. <xref ref-type="fig" rid="F85">164</xref>) and V-shaped incised medio-posteriorly; antenna long (Fig. <xref ref-type="fig" rid="F85">163</xref>)</td><td rowspan="1" colspan="1">
                      <bold><italic><tp:taxon-name><tp:taxon-name-part taxon-name-part-type="genus">Kriechbaumerella</tp:taxon-name-part> <tp:taxon-name-part taxon-name-part-type="species">nepalensis</tp:taxon-name-part></tp:taxon-name></italic> Narendran</bold>
                    </td></tr><tr><td rowspan="1" colspan="1">–</td><td rowspan="1" colspan="1">Scutellum truncate posteriorly (Figs <xref ref-type="fig" rid="F81">157</xref>, <xref ref-type="fig" rid="F83">161</xref>) or slightly incised; antenna shorter (Figs <xref ref-type="fig" rid="F80">155</xref>, <xref ref-type="fig" rid="F82">158</xref>)</td><td rowspan="1" colspan="1">
                      <bold>2</bold>
                    </td></tr><tr><td rowspan="1" colspan="1">2</td><td rowspan="1" colspan="1">Postero-laterally T1 punctate and medio-dorsally granulate; T2–6 coarsely punctate (Fig. <xref ref-type="fig" rid="F82">159</xref>); with strong smooth carina parallel to dorsal margin of clypeus (Fig. <xref ref-type="fig" rid="F83">160</xref>)</td><td rowspan="1" colspan="1">
                      <bold><italic><tp:taxon-name><tp:taxon-name-part taxon-name-part-type="genus">Kriechbaumerella</tp:taxon-name-part> <tp:taxon-name-part taxon-name-part-type="species">destructor</tp:taxon-name-part></tp:taxon-name></italic> (Waterston)</bold>
                    </td></tr><tr><td rowspan="1" colspan="1">–</td><td rowspan="1" colspan="1">Postero-laterally and medio-dorsally T1 smooth or only posterior fifth finely punctate; T2–6 finely punctate (Fig. <xref ref-type="fig" rid="F80">155</xref>); with weak sculptured carina parallel to dorsal margin of clypeus</td><td rowspan="1" colspan="1">
                      <bold>3</bold>
                    </td></tr><!--PageBreak--><tr><td rowspan="1" colspan="1">3</td><td rowspan="1" colspan="1">Posterior fifth of T1 superficially finely punctate; epipygium longer than median length of T6; posterior lamella of scutellum subtruncate, only slightly emarginate and with pair of lateral carinae (Fig. <xref ref-type="fig" rid="F79">154</xref>)</td><td rowspan="1" colspan="1">
                      <bold><italic><tp:taxon-name><tp:taxon-name-part taxon-name-part-type="genus">Kriechbaumerella</tp:taxon-name-part> <tp:taxon-name-part taxon-name-part-type="species">ayyari</tp:taxon-name-part></tp:taxon-name></italic> (Gahan)</bold>
                    </td></tr><tr><td rowspan="1" colspan="1">–</td><td rowspan="1" colspan="1">Posterior fifth of T1 smooth; epipygium shorter than median length of T6; posterior lamella of scutellum evenly convex and without pair of carinae (Fig. <xref ref-type="fig" rid="F81">157</xref>)</td><td rowspan="1" colspan="1">
                      <bold><italic><tp:taxon-name><tp:taxon-name-part taxon-name-part-type="genus">Kriechbaumerella</tp:taxon-name-part> <tp:taxon-name-part taxon-name-part-type="species">cordigaster</tp:taxon-name-part></tp:taxon-name></italic> Roy &amp; Farooqi</bold>
                    </td></tr></tbody></table></table-wrap><fig id="F78" position="float" orientation="portrait"><label>Figure 152.</label><caption><p>
          <italic><tp:taxon-name><tp:taxon-name-part taxon-name-part-type="genus">Kriechbaumerella</tp:taxon-name-part> <tp:taxon-name-part taxon-name-part-type="species">ayyari</tp:taxon-name-part></tp:taxon-name></italic> (Gahan), ♀, Núi Chúa N. P., habitus lateral.</p></caption><graphic xmlns:xlink="http://www.w3.org/1999/xlink" xlink:href="zookeys-576-001-g078.jpg" position="float" orientation="portrait" xlink:type="simple" id="oo_83724.jpg"/></fig><fig id="F79" position="float" orientation="portrait"><label>Figures 153–154.</label><caption><p>
          <italic><tp:taxon-name><tp:taxon-name-part taxon-name-part-type="genus">Kriechbaumerella</tp:taxon-name-part> <tp:taxon-name-part taxon-name-part-type="species">ayyari</tp:taxon-name-part></tp:taxon-name></italic> (Gahan), ♀, Núi Chúa N. P. <bold>153</bold> head anterior <bold>154</bold> mesosoma dorsal.</p></caption><graphic xmlns:xlink="http://www.w3.org/1999/xlink" xlink:href="zookeys-576-001-g079.jpg" position="float" orientation="portrait" xlink:type="simple" id="oo_83726.jpg"/></fig><fig id="F80" position="float" orientation="portrait"><label>Figures 155.</label><caption><p>
          <italic><tp:taxon-name><tp:taxon-name-part taxon-name-part-type="genus">Kriechbaumerella</tp:taxon-name-part> <tp:taxon-name-part taxon-name-part-type="species">cordigaster</tp:taxon-name-part></tp:taxon-name></italic> (Roy &amp; Farooqi), ♀, Chu Yang Sin N. P., habitus lateral.</p></caption><graphic xmlns:xlink="http://www.w3.org/1999/xlink" xlink:href="zookeys-576-001-g080.jpg" position="float" orientation="portrait" xlink:type="simple" id="oo_83728.jpg"/></fig><fig id="F81" position="float" orientation="portrait"><label>Figures 156–157.</label><caption><p>
          <italic><tp:taxon-name><tp:taxon-name-part taxon-name-part-type="genus">Kriechbaumerella</tp:taxon-name-part> <tp:taxon-name-part taxon-name-part-type="species">cordigaster</tp:taxon-name-part></tp:taxon-name></italic> (Roy &amp; Farooqi), ♀, Chu Yang Sin N. P. <bold>156</bold> head anterior <bold>157</bold> head and mesosoma dorsal.</p></caption><graphic xmlns:xlink="http://www.w3.org/1999/xlink" xlink:href="zookeys-576-001-g081.jpg" position="float" orientation="portrait" xlink:type="simple" id="oo_83730.jpg"/></fig><fig id="F82" position="float" orientation="portrait"><label>Figures 158–159.</label><caption><p>
          <italic><tp:taxon-name><tp:taxon-name-part taxon-name-part-type="genus">Kriechbaumerella</tp:taxon-name-part> <tp:taxon-name-part taxon-name-part-type="species">destructor</tp:taxon-name-part></tp:taxon-name></italic> Waterston, ♀, Cát Tiên N. P. <bold>158</bold> habitus lateral <bold>159</bold> metasoma dorsal.</p></caption><graphic xmlns:xlink="http://www.w3.org/1999/xlink" xlink:href="zookeys-576-001-g082.jpg" position="float" orientation="portrait" xlink:type="simple" id="oo_83733.jpg"/></fig><fig id="F83" position="float" orientation="portrait"><label>Figures 160–161.</label><caption><p>
          <italic><tp:taxon-name><tp:taxon-name-part taxon-name-part-type="genus">Kriechbaumerella</tp:taxon-name-part> <tp:taxon-name-part taxon-name-part-type="species">destructor</tp:taxon-name-part></tp:taxon-name></italic> Waterston, ♀, Cát Tiên N. P. <bold>160</bold> head anterior <bold>161</bold> head and mesosoma dorsal.</p></caption><graphic xmlns:xlink="http://www.w3.org/1999/xlink" xlink:href="zookeys-576-001-g083.jpg" position="float" orientation="portrait" xlink:type="simple" id="oo_83736.jpg"/></fig><fig id="F84" position="float" orientation="portrait"><label>Figures 162.</label><caption><p>
          <italic><tp:taxon-name><tp:taxon-name-part taxon-name-part-type="genus">Kriechbaumerella</tp:taxon-name-part> <tp:taxon-name-part taxon-name-part-type="species">destructor</tp:taxon-name-part></tp:taxon-name></italic> Waterston.</p></caption><graphic xmlns:xlink="http://www.w3.org/1999/xlink" xlink:href="zookeys-576-001-g084.jpg" position="float" orientation="portrait" xlink:type="simple" id="oo_83738.jpg"/></fig><fig id="F85" position="float" orientation="portrait"><label>Figures 163–164.</label><caption><p>
          <italic><tp:taxon-name><tp:taxon-name-part taxon-name-part-type="genus">Kriechbaumerella</tp:taxon-name-part> <tp:taxon-name-part taxon-name-part-type="species">nepalensis</tp:taxon-name-part></tp:taxon-name></italic> Narendran, ♀, Núi Chúa N. P. <bold>163</bold> habitus lateral <bold>164</bold> scutellum dorsal.</p></caption><graphic xmlns:xlink="http://www.w3.org/1999/xlink" xlink:href="zookeys-576-001-g085.jpg" position="float" orientation="portrait" xlink:type="simple" id="oo_83741.jpg"/></fig></tp:treatment-sec><ref-list><ref id="B117"><mixed-citation xmlns:xlink="http://www.w3.org/1999/xlink" xlink:type="simple">
          <person-group><name name-style="western"><surname>Narendran</surname><given-names>TC</given-names></name></person-group> (<year>1984</year>) <article-title>Key to Indian genera of the family <tp:taxon-name><tp:taxon-name-part taxon-name-part-type="genus">Chalcididae</tp:taxon-name-part></tp:taxon-name> (Hym.: <tp:taxon-name><tp:taxon-name-part taxon-name-part-type="superfamily">Chalcidoidea</tp:taxon-name-part></tp:taxon-name>).</article-title> <source><tp:taxon-name><tp:taxon-name-part taxon-name-part-type="genus">Entomophaga</tp:taxon-name-part></tp:taxon-name></source> <volume>29</volume>(<issue>4</issue>): <fpage>431</fpage>–<lpage>438</lpage>. doi: <ext-link xlink:type="simple" ext-link-type="doi" xlink:href="10.1007/BF02372165">10.1007/BF02372165</ext-link></mixed-citation></ref></ref-list></tp:taxon-treatment>
