# Supplementary material for: Revision of the family Chalcididae (Hymenoptera, Chalcidoidea) from Vietnam, with the description of 13 new species
Source: Zookeys. 2016 Apr 4;(576):1–202. doi: 10.3897/zookeys.576.8177 (PMC4829922; doi:10.3897/zookeys.576.8177)
Supplement: XML Treatment for Kriechbaumerella ayyari [file zookeys.576.8177-treatment63.xml]

<!DOCTYPE tp:taxon-treatment
  PUBLIC "-//TaxonX//DTD Taxonomic Treatment Publishing DTD v0 20100105//EN" "tax-treatment-NSO.dtd">
<tp:taxon-treatment xmlns:tp="http://www.plazi.org/taxpub"><tp:treatment-meta><kwd-group><label>Taxon classification</label><kwd><named-content content-type="kingdom">Animalia</named-content></kwd><kwd><named-content content-type="order">Hymenoptera</named-content></kwd><kwd><named-content content-type="family">Chalcididae</named-content></kwd></kwd-group><mixed-citation publication-type="journal"><person-group><name><surname>Narendran</surname><given-names>T. C.</given-names></name><name><surname>van Achterberg</surname><given-names>Cornelis</given-names></name></person-group><article-title>Revision of the family <tp:taxon-name><tp:taxon-name-part taxon-name-part-type="genus">Chalcididae</tp:taxon-name-part></tp:taxon-name> (<tp:taxon-name><tp:taxon-name-part taxon-name-part-type="order">Hymenoptera</tp:taxon-name-part></tp:taxon-name>, <tp:taxon-name><tp:taxon-name-part taxon-name-part-type="superfamily">Chalcidoidea</tp:taxon-name-part></tp:taxon-name>) from Vietnam, with the description of 13 new species</article-title><source>Zookeys</source><day>4</day><month>4</month><year>2016</year><volume>2016</volume><issue>576</issue><fpage>1</fpage><lpage>202</lpage><pub-id pub-id-type="doi">10.3897/zookeys.576.8177</pub-id></mixed-citation></tp:treatment-meta><tp:nomenclature><tp:taxon-name><tp:taxon-name-part taxon-name-part-type="genus">Kriechbaumerella</tp:taxon-name-part>
              <tp:taxon-name-part taxon-name-part-type="species">ayyari</tp:taxon-name-part></tp:taxon-name><tp:taxon-authority>(Gahan, 1919)</tp:taxon-authority><xref ref-type="fig" rid="F78">Figs 152</xref><xref ref-type="fig" rid="F79">, 153–154</xref><tp:nomenclature-citation-list><tp:nomenclature-citation><tp:taxon-name><tp:taxon-name-part taxon-name-part-type="genus">Stomatoceras</tp:taxon-name-part> <tp:taxon-name-part taxon-name-part-type="species">ayyari</tp:taxon-name-part></tp:taxon-name><comment> Gahan, 1919: 518 (♀, lectotype India (Coimbatore), <named-content xmlns:xlink="http://www.w3.org/1999/xlink" content-type="dwc:institutional_code" xlink:type="simple">USNM</named-content>; examined).</comment></tp:nomenclature-citation><tp:nomenclature-citation><tp:taxon-name><tp:taxon-name-part taxon-name-part-type="genus">Hockeria</tp:taxon-name-part> <tp:taxon-name-part taxon-name-part-type="species">ayyari</tp:taxon-name-part></tp:taxon-name><comment>; <xref ref-type="bibr" rid="B119">Narendran 1986</xref>: 86.</comment></tp:nomenclature-citation><tp:nomenclature-citation><tp:taxon-name><tp:taxon-name-part taxon-name-part-type="genus">Kriechbaumerella</tp:taxon-name-part> <tp:taxon-name-part taxon-name-part-type="species">ayyari</tp:taxon-name-part></tp:taxon-name><comment>; <xref ref-type="bibr" rid="B26">Cock et al. 1987</xref>: 166.</comment></tp:nomenclature-citation><tp:nomenclature-citation><tp:taxon-name><tp:taxon-name-part taxon-name-part-type="genus">Antrocephalus</tp:taxon-name-part> <tp:taxon-name-part taxon-name-part-type="species">indicatus</tp:taxon-name-part></tp:taxon-name><comment> Hussain &amp; Agarwal, 1982a: 333 (♂, holotype India (Madhyapradesh), <abbrev xmlns:xlink="http://www.w3.org/1999/xlink" content-type="institution" xlink:title="Zoology Department of Aligarh Muslim University, Aligarh, India" xlink:type="simple">ZDAMU</abbrev>; examined; synonymised with <tp:taxon-name><tp:taxon-name-part taxon-name-part-type="genus">Kriechbaumerella</tp:taxon-name-part> <tp:taxon-name-part taxon-name-part-type="species">ayyari</tp:taxon-name-part></tp:taxon-name> (Gahan) by <xref ref-type="bibr" rid="B122">Narendran (1989)</xref>).</comment></tp:nomenclature-citation></tp:nomenclature-citation-list></tp:nomenclature><tp:treatment-sec sec-type="material"><title>Material.</title><p>
              <named-content xmlns:xlink="http://www.w3.org/1999/xlink" content-type="specimen-count" xlink:type="simple">1 ♀</named-content> (<named-content xmlns:xlink="http://www.w3.org/1999/xlink" content-type="dwc:institutional_code" xlink:type="simple">RMNH</named-content>), “<bold>Vietnam</bold>: Ninh Thuân, Núi Chúa N. P., northeast part, Mal[aise] traps, 90–150 m, <named-content xmlns:xlink="http://www.w3.org/1999/xlink" content-type="date" xlink:type="simple">23–30.v.2007</named-content>, C. v. Achterberg &amp; R. de Vries, <named-content xmlns:xlink="http://www.w3.org/1999/xlink" content-type="dwc:institutional_code" xlink:type="simple">RMNH</named-content>’07”.</p></tp:treatment-sec><tp:treatment-sec sec-type="Diagnosis"><title>Diagnosis.</title><p>This species comes near <italic><tp:taxon-name><tp:taxon-name-part taxon-name-part-type="genus">Kriechbaumerella</tp:taxon-name-part> <tp:taxon-name-part taxon-name-part-type="species">mansues</tp:taxon-name-part></tp:taxon-name></italic> (Nikol’skaya) in the key to species of Oriental <italic><tp:taxon-name><tp:taxon-name-part taxon-name-part-type="genus">Kriechbaumerella</tp:taxon-name-part></tp:taxon-name></italic> by <xref ref-type="bibr" rid="B122">Narendran (1989)</xref>, but differs from <italic><tp:taxon-name><tp:taxon-name-part taxon-name-part-type="genus">Kriechbaumerella</tp:taxon-name-part> <tp:taxon-name-part taxon-name-part-type="species">mansues</tp:taxon-name-part></tp:taxon-name></italic> in having: 1) interstices of pits on mesonotum narrower than diameter of pits and nearly rugose (in <italic><tp:taxon-name><tp:taxon-name-part taxon-name-part-type="genus">Kriechbaumerella</tp:taxon-name-part> <tp:taxon-name-part taxon-name-part-type="species">mansues</tp:taxon-name-part></tp:taxon-name></italic> interstices of pits of mesonotum broader, smooth and shiny); 2) hind femur black (in <italic><tp:taxon-name><tp:taxon-name-part taxon-name-part-type="genus">Kriechbaumerella</tp:taxon-name-part> <tp:taxon-name-part taxon-name-part-type="species">mansues</tp:taxon-name-part></tp:taxon-name></italic> hind femur mostly or entirely red), and 3) T6 shallowly pitted and pits rugoso-punctate (in <italic><tp:taxon-name><tp:taxon-name-part taxon-name-part-type="genus">Kriechbaumerella</tp:taxon-name-part> <tp:taxon-name-part taxon-name-part-type="species">mansues</tp:taxon-name-part></tp:taxon-name></italic> T6 with pits deeper and not rugose).</p></tp:treatment-sec><tp:treatment-sec sec-type="Description"><title>Description.</title><p>♀, length of body 8.0–8.5 mm.</p><p>
              <italic>Colour</italic>. Black; tip of antennae, fore tarsi, fore femur and mid tarsi black with liver brown tinge; fore wing with deep blackish brown infuscations adjoining <abbrev xmlns:xlink="http://www.w3.org/1999/xlink" xlink:title="marginal vein" xlink:type="simple">MV</abbrev>; <abbrev xmlns:xlink="http://www.w3.org/1999/xlink" xlink:title="distance between two posterior ocelli" xlink:type="simple">POL</abbrev> 3.5–5.0 × <abbrev xmlns:xlink="http://www.w3.org/1999/xlink" xlink:title="minimum distance between posterior ocelli and eye" xlink:type="simple">OOL</abbrev>.</p><p>
              <italic>Head</italic>. Antenna with scape reaching front ocellus; pre-orbital carinae distinct; post-orbital carina weakly represented, running upwards; geno-temporal furrow absent; scrobe reaching anterior ocellus.</p><p>
              <italic>Mesosoma</italic>. Apex of scutellum well produced posteriorly with a median emargination.</p><p>
              <italic>Wings</italic>. Fore wing with <abbrev xmlns:xlink="http://www.w3.org/1999/xlink" xlink:title="postmarginal vein" xlink:type="simple">PMV</abbrev> 1.2–1.5 × length of <abbrev xmlns:xlink="http://www.w3.org/1999/xlink" xlink:title="marginal vein" xlink:type="simple">MV</abbrev>. Metasoma with T1 micro-sculptured dorsally (at least partly); posterior margin of T1 straight; T2 to T6 with larger pits on dorso-lateral parts; T6 rugoso-punctate; epipygium carinate at middle, longer than median length of T6; ovipositor sheath subequal in length to epipygium or distinctly shorter than epipygium in dorsal view.</p><p>
              <italic>Male</italic>. Unknown.</p></tp:treatment-sec><tp:treatment-sec sec-type="Host"><title>Host.</title><p>
              <italic><tp:taxon-name><tp:taxon-name-part taxon-name-part-type="genus">Latoia</tp:taxon-name-part> <tp:taxon-name-part taxon-name-part-type="species">lepida</tp:taxon-name-part></tp:taxon-name></italic> (Cramer) (<tp:taxon-name><tp:taxon-name-part taxon-name-part-type="order">Lepidoptera</tp:taxon-name-part></tp:taxon-name>: <tp:taxon-name><tp:taxon-name-part taxon-name-part-type="family">Limacodidae</tp:taxon-name-part></tp:taxon-name>).</p></tp:treatment-sec><tp:treatment-sec sec-type="Distribution"><title>Distribution.</title><p>India, Vietnam (new record for Vietnam).</p></tp:treatment-sec><tp:treatment-sec sec-type="Variation"><title>Variation.</title><p>In the Vietnamese specimen the antenna, fore femur and middle tarsus are without liver brown tinge and the fore wing has two large dark brown patches, one adjoining <abbrev xmlns:xlink="http://www.w3.org/1999/xlink" xlink:title="marginal vein" xlink:type="simple">MV</abbrev> and the other beyond <abbrev xmlns:xlink="http://www.w3.org/1999/xlink" xlink:title="postmarginal vein" xlink:type="simple">PMV</abbrev>.</p></tp:treatment-sec><tp:treatment-sec><!--Section generated to contain objects referenced in tp:taxon-treatment.--><fig id="F78" position="float" orientation="portrait"><label>Figure 152.</label><caption><p>
          <italic><tp:taxon-name><tp:taxon-name-part taxon-name-part-type="genus">Kriechbaumerella</tp:taxon-name-part> <tp:taxon-name-part taxon-name-part-type="species">ayyari</tp:taxon-name-part></tp:taxon-name></italic> (Gahan), ♀, Núi Chúa N. P., habitus lateral.</p></caption><graphic xmlns:xlink="http://www.w3.org/1999/xlink" xlink:href="zookeys-576-001-g078.jpg" position="float" orientation="portrait" xlink:type="simple" id="oo_83724.jpg"/></fig><fig id="F79" position="float" orientation="portrait"><label>Figures 153–154.</label><caption><p>
          <italic><tp:taxon-name><tp:taxon-name-part taxon-name-part-type="genus">Kriechbaumerella</tp:taxon-name-part> <tp:taxon-name-part taxon-name-part-type="species">ayyari</tp:taxon-name-part></tp:taxon-name></italic> (Gahan), ♀, Núi Chúa N. P. <bold>153</bold> head anterior <bold>154</bold> mesosoma dorsal.</p></caption><graphic xmlns:xlink="http://www.w3.org/1999/xlink" xlink:href="zookeys-576-001-g079.jpg" position="float" orientation="portrait" xlink:type="simple" id="oo_83726.jpg"/></fig></tp:treatment-sec><ref-list><ref id="B119"><mixed-citation xmlns:xlink="http://www.w3.org/1999/xlink" xlink:type="simple">
          <person-group><name name-style="western"><surname>Narendran</surname><given-names>TC</given-names></name></person-group> (<year>1986</year>) <article-title>Family <tp:taxon-name><tp:taxon-name-part taxon-name-part-type="genus">Chalcididae</tp:taxon-name-part></tp:taxon-name>.</article-title> In: <person-group><name name-style="western"><surname>Subba Rao</surname><given-names>BR</given-names></name><name name-style="western"><surname>Hayat</surname><given-names>M</given-names></name></person-group> (<role>Eds</role>) <issue-title>The Chalcidoidea (Insecta: Hymenoptera) of India and the adjacent countries.</issue-title> <source>Oriental Insects 20: 11–41</source>, <fpage>307</fpage>–<lpage>310</lpage>. doi: <ext-link xlink:type="simple" ext-link-type="doi" xlink:href="10.1080/00305316.1986.10433716">10.1080/00305316.1986.10433716</ext-link></mixed-citation></ref><ref id="B26"><mixed-citation xmlns:xlink="http://www.w3.org/1999/xlink" xlink:type="simple">
          <person-group><name name-style="western"><surname>Cock</surname><given-names>MJW</given-names></name><name name-style="western"><surname>Godfray</surname><given-names>HCJ</given-names></name><name name-style="western"><surname>Holloway</surname><given-names>JD</given-names></name></person-group> (<role>Eds</role>) (<year>1987</year>) <source>Slug and nettle caterpillars – The biology, taxonomy and control of the <tp:taxon-name><tp:taxon-name-part taxon-name-part-type="family">Limacodidae</tp:taxon-name-part></tp:taxon-name> of economic importance on palms in south-east Asia.</source> <publisher-name>CAB International</publisher-name>, <publisher-loc>Wallingford</publisher-loc>, <size units="page">270 pp</size>.</mixed-citation></ref><ref id="B122"><mixed-citation xmlns:xlink="http://www.w3.org/1999/xlink" xlink:type="simple">
          <person-group><name name-style="western"><surname>Narendran</surname><given-names>TC</given-names></name></person-group> (<year>1989</year>) <article-title>Oriental <tp:taxon-name><tp:taxon-name-part taxon-name-part-type="genus">Chalcididae</tp:taxon-name-part></tp:taxon-name> (<tp:taxon-name><tp:taxon-name-part taxon-name-part-type="order">Hymenoptera</tp:taxon-name-part></tp:taxon-name>: <tp:taxon-name><tp:taxon-name-part taxon-name-part-type="superfamily">Chalcidoidea</tp:taxon-name-part></tp:taxon-name>).</article-title> <source>Zoological Monograph</source>. <publisher-name>Department of Zoology, University of Calicut</publisher-name>, <publisher-loc>Kerala</publisher-loc>, <fpage>1</fpage>–<lpage>441</lpage>.</mixed-citation></ref></ref-list></tp:taxon-treatment>
