# Supplementary material for: Revision of the family Chalcididae (Hymenoptera, Chalcidoidea) from Vietnam, with the description of 13 new species
Source: Zookeys. 2016 Apr 4;(576):1–202. doi: 10.3897/zookeys.576.8177 (PMC4829922; doi:10.3897/zookeys.576.8177)
Supplement: XML Treatment for Kriechbaumerella cordigaster [file zookeys.576.8177-treatment64.xml]

<!DOCTYPE tp:taxon-treatment
  PUBLIC "-//TaxonX//DTD Taxonomic Treatment Publishing DTD v0 20100105//EN" "tax-treatment-NSO.dtd">
<tp:taxon-treatment xmlns:tp="http://www.plazi.org/taxpub"><tp:treatment-meta><kwd-group><label>Taxon classification</label><kwd><named-content content-type="kingdom">Animalia</named-content></kwd><kwd><named-content content-type="order">Hymenoptera</named-content></kwd><kwd><named-content content-type="family">Chalcididae</named-content></kwd></kwd-group><mixed-citation publication-type="journal"><person-group><name><surname>Narendran</surname><given-names>T. C.</given-names></name><name><surname>van Achterberg</surname><given-names>Cornelis</given-names></name></person-group><article-title>Revision of the family <tp:taxon-name><tp:taxon-name-part taxon-name-part-type="genus">Chalcididae</tp:taxon-name-part></tp:taxon-name> (<tp:taxon-name><tp:taxon-name-part taxon-name-part-type="order">Hymenoptera</tp:taxon-name-part></tp:taxon-name>, <tp:taxon-name><tp:taxon-name-part taxon-name-part-type="superfamily">Chalcidoidea</tp:taxon-name-part></tp:taxon-name>) from Vietnam, with the description of 13 new species</article-title><source>Zookeys</source><day>4</day><month>4</month><year>2016</year><volume>2016</volume><issue>576</issue><fpage>1</fpage><lpage>202</lpage><pub-id pub-id-type="doi">10.3897/zookeys.576.8177</pub-id></mixed-citation></tp:treatment-meta><tp:nomenclature><tp:taxon-name><tp:taxon-name-part taxon-name-part-type="genus">Kriechbaumerella</tp:taxon-name-part>
              <tp:taxon-name-part taxon-name-part-type="species">cordigaster</tp:taxon-name-part></tp:taxon-name><tp:taxon-authority>(Roy &amp; Farooqi, 1984)</tp:taxon-authority><xref ref-type="fig" rid="F80">Figs 155</xref><xref ref-type="fig" rid="F81">, 156–157</xref><!--PageBreak--><!--PageBreak--><tp:nomenclature-citation-list><tp:nomenclature-citation><tp:taxon-name><tp:taxon-name-part taxon-name-part-type="genus">Eucepsis</tp:taxon-name-part> <tp:taxon-name-part taxon-name-part-type="species">cordigaster</tp:taxon-name-part></tp:taxon-name><comment> Roy &amp; Farooqi, 1984: 19 (♀, holotype India (Shillong), (<named-content xmlns:xlink="http://www.w3.org/1999/xlink" content-type="dwc:institutional_code" xlink:type="simple">INPC</named-content>); examined).</comment></tp:nomenclature-citation><tp:nomenclature-citation><tp:taxon-name><tp:taxon-name-part taxon-name-part-type="genus">Kriechbaumerella</tp:taxon-name-part> <tp:taxon-name-part taxon-name-part-type="species">cordigaster</tp:taxon-name-part></tp:taxon-name><comment>; <xref ref-type="bibr" rid="B122">Narendran 1989</xref>: 70.</comment></tp:nomenclature-citation></tp:nomenclature-citation-list></tp:nomenclature><tp:treatment-sec sec-type="material"><title>Material.</title><p>
              <named-content xmlns:xlink="http://www.w3.org/1999/xlink" content-type="specimen-count" xlink:type="simple">1 ♀</named-content> (<named-content xmlns:xlink="http://www.w3.org/1999/xlink" content-type="dwc:institutional_code" xlink:type="simple">RMNH</named-content>), “S. <bold>Vietnam</bold>: Dak Lak, Chu Yang Sin N. P., n[ea]r river, c. 740 m, Malaise traps, <named-content xmlns:xlink="http://www.w3.org/1999/xlink" content-type="date" xlink:type="simple">1–10.vi.2007</named-content>, C. v. Achterberg &amp; R. de Vries, <named-content xmlns:xlink="http://www.w3.org/1999/xlink" content-type="dwc:institutional_code" xlink:type="simple">RMNH</named-content>’07.</p></tp:treatment-sec><tp:treatment-sec sec-type="Diagnosis"><title>Diagnosis.</title><p>
              <italic><tp:taxon-name><tp:taxon-name-part taxon-name-part-type="genus">Kriechbaumerella</tp:taxon-name-part> <tp:taxon-name-part taxon-name-part-type="species">cordigaster</tp:taxon-name-part></tp:taxon-name></italic> comes near <italic><tp:taxon-name><tp:taxon-name-part taxon-name-part-type="genus">Kriechbaumerella</tp:taxon-name-part> <tp:taxon-name-part taxon-name-part-type="species">gibsoni</tp:taxon-name-part></tp:taxon-name></italic> Narendran in the key to Oriental species by <xref ref-type="bibr" rid="B122">Narendran (1989)</xref>, but differs from <italic><tp:taxon-name><tp:taxon-name-part taxon-name-part-type="genus">Kriechbaumerella</tp:taxon-name-part> <tp:taxon-name-part taxon-name-part-type="species">gibsoni</tp:taxon-name-part></tp:taxon-name></italic> in having: 1) fore wing with two brown infuscations (in <italic><tp:taxon-name><tp:taxon-name-part taxon-name-part-type="genus">Kriechbaumerella</tp:taxon-name-part> <tp:taxon-name-part taxon-name-part-type="species">gibsoni</tp:taxon-name-part></tp:taxon-name></italic> fore wing without infuscations); 2) T1 not micro-sculptured dorsally (in <italic><tp:taxon-name><tp:taxon-name-part taxon-name-part-type="genus">Kriechbaumerella</tp:taxon-name-part> <tp:taxon-name-part taxon-name-part-type="species">gibsoni</tp:taxon-name-part></tp:taxon-name></italic> T1 faintly micro-sculptured on posterior half), and 3) metasoma not subglobose (in <italic><tp:taxon-name><tp:taxon-name-part taxon-name-part-type="genus">Kriechbaumerella</tp:taxon-name-part> <tp:taxon-name-part taxon-name-part-type="species">gibsoni</tp:taxon-name-part></tp:taxon-name></italic> metasoma subglobose).</p></tp:treatment-sec><tp:treatment-sec sec-type="Description"><title>Description.</title><p>♀, length of body 5.8–6.8 mm.</p><p>
              <italic>Colour</italic>. Black; fore wing with brown veins and brown infuscations near <abbrev xmlns:xlink="http://www.w3.org/1999/xlink" xlink:title="marginal vein" xlink:type="simple">MV</abbrev> and beyond <abbrev xmlns:xlink="http://www.w3.org/1999/xlink" xlink:title="postmarginal vein" xlink:type="simple">PMV</abbrev>.</p><!--PageBreak--><p>
              <italic>Head</italic>. Pre-orbital carinae present; post-orbital carinae weakly represented; geno-temporal furrow absent.</p><p>
              <italic>Mesosoma</italic>. Apex of scutellum bi-dentate, teeth turned upwards (visible when viewed from posterior side).</p><p>
              <italic>Metasoma</italic>. Metasoma a little longer or subequal in length to or shorter than mesosoma; T1 smooth with a pit at base; epipygium shorter than T6.</p><p>
              <italic>Male</italic>. Similar to ♀, but scape swollen with a deep groove ventrally.</p></tp:treatment-sec><tp:treatment-sec sec-type="Host"><title>Host.</title><p>Unidentified pupa of <tp:taxon-name><tp:taxon-name-part taxon-name-part-type="order">Lepidoptera</tp:taxon-name-part></tp:taxon-name>.</p></tp:treatment-sec><tp:treatment-sec sec-type="Distribution"><title>Distribution.</title><p>India, Vietnam (new record).</p></tp:treatment-sec><tp:treatment-sec sec-type="Variation"><title>Variation.</title><p>The metasoma is shorter than the mesosoma in the Vietnamese female, whereas in Indian females the metasoma is longer than the mesosoma, and the antenna and the metasoma have a slight reddish tinge.</p></tp:treatment-sec><tp:treatment-sec><!--Section generated to contain objects referenced in tp:taxon-treatment.--><fig id="F80" position="float" orientation="portrait"><label>Figures 155.</label><caption><p>
          <italic><tp:taxon-name><tp:taxon-name-part taxon-name-part-type="genus">Kriechbaumerella</tp:taxon-name-part> <tp:taxon-name-part taxon-name-part-type="species">cordigaster</tp:taxon-name-part></tp:taxon-name></italic> (Roy &amp; Farooqi), ♀, Chu Yang Sin N. P., habitus lateral.</p></caption><graphic xmlns:xlink="http://www.w3.org/1999/xlink" xlink:href="zookeys-576-001-g080.jpg" position="float" orientation="portrait" xlink:type="simple" id="oo_83728.jpg"/></fig><fig id="F81" position="float" orientation="portrait"><label>Figures 156–157.</label><caption><p>
          <italic><tp:taxon-name><tp:taxon-name-part taxon-name-part-type="genus">Kriechbaumerella</tp:taxon-name-part> <tp:taxon-name-part taxon-name-part-type="species">cordigaster</tp:taxon-name-part></tp:taxon-name></italic> (Roy &amp; Farooqi), ♀, Chu Yang Sin N. P. <bold>156</bold> head anterior <bold>157</bold> head and mesosoma dorsal.</p></caption><graphic xmlns:xlink="http://www.w3.org/1999/xlink" xlink:href="zookeys-576-001-g081.jpg" position="float" orientation="portrait" xlink:type="simple" id="oo_83730.jpg"/></fig></tp:treatment-sec><ref-list><ref id="B122"><mixed-citation xmlns:xlink="http://www.w3.org/1999/xlink" xlink:type="simple">
          <person-group><name name-style="western"><surname>Narendran</surname><given-names>TC</given-names></name></person-group> (<year>1989</year>) <article-title>Oriental <tp:taxon-name><tp:taxon-name-part taxon-name-part-type="genus">Chalcididae</tp:taxon-name-part></tp:taxon-name> (<tp:taxon-name><tp:taxon-name-part taxon-name-part-type="order">Hymenoptera</tp:taxon-name-part></tp:taxon-name>: <tp:taxon-name><tp:taxon-name-part taxon-name-part-type="superfamily">Chalcidoidea</tp:taxon-name-part></tp:taxon-name>).</article-title> <source>Zoological Monograph</source>. <publisher-name>Department of Zoology, University of Calicut</publisher-name>, <publisher-loc>Kerala</publisher-loc>, <fpage>1</fpage>–<lpage>441</lpage>.</mixed-citation></ref></ref-list></tp:taxon-treatment>
