# Supplementary material for: Revision of the family Chalcididae (Hymenoptera, Chalcidoidea) from Vietnam, with the description of 13 new species
Source: Zookeys. 2016 Apr 4;(576):1–202. doi: 10.3897/zookeys.576.8177 (PMC4829922; doi:10.3897/zookeys.576.8177)
Supplement: XML Treatment for Kriechbaumerella nepalensis [file zookeys.576.8177-treatment66.xml]

<!DOCTYPE tp:taxon-treatment
  PUBLIC "-//TaxonX//DTD Taxonomic Treatment Publishing DTD v0 20100105//EN" "tax-treatment-NSO.dtd">
<tp:taxon-treatment xmlns:tp="http://www.plazi.org/taxpub"><tp:treatment-meta><kwd-group><label>Taxon classification</label><kwd><named-content content-type="kingdom">Animalia</named-content></kwd><kwd><named-content content-type="order">Hymenoptera</named-content></kwd><kwd><named-content content-type="family">Chalcididae</named-content></kwd></kwd-group><mixed-citation publication-type="journal"><person-group><name><surname>Narendran</surname><given-names>T. C.</given-names></name><name><surname>van Achterberg</surname><given-names>Cornelis</given-names></name></person-group><article-title>Revision of the family <tp:taxon-name><tp:taxon-name-part taxon-name-part-type="genus">Chalcididae</tp:taxon-name-part></tp:taxon-name> (<tp:taxon-name><tp:taxon-name-part taxon-name-part-type="order">Hymenoptera</tp:taxon-name-part></tp:taxon-name>, <tp:taxon-name><tp:taxon-name-part taxon-name-part-type="superfamily">Chalcidoidea</tp:taxon-name-part></tp:taxon-name>) from Vietnam, with the description of 13 new species</article-title><source>Zookeys</source><day>4</day><month>4</month><year>2016</year><volume>2016</volume><issue>576</issue><fpage>1</fpage><lpage>202</lpage><pub-id pub-id-type="doi">10.3897/zookeys.576.8177</pub-id></mixed-citation></tp:treatment-meta><tp:nomenclature><tp:taxon-name><tp:taxon-name-part taxon-name-part-type="genus">Kriechbaumerella</tp:taxon-name-part>
              <tp:taxon-name-part taxon-name-part-type="species">nepalensis</tp:taxon-name-part></tp:taxon-name><tp:taxon-authority>Narendran, 1989</tp:taxon-authority><xref ref-type="fig" rid="F85">Figs 163–164</xref><!--PageBreak--><!--PageBreak--><tp:nomenclature-citation-list><tp:nomenclature-citation><tp:taxon-name><tp:taxon-name-part taxon-name-part-type="genus">Kriechbaumerella</tp:taxon-name-part> <tp:taxon-name-part taxon-name-part-type="species">nepalensis</tp:taxon-name-part></tp:taxon-name><comment> Narendran, 1989: 72–73 (♀, lectotype Nepal, (<named-content xmlns:xlink="http://www.w3.org/1999/xlink" content-type="dwc:institutional_code" xlink:type="simple">CNC</named-content>) examined).</comment></tp:nomenclature-citation></tp:nomenclature-citation-list></tp:nomenclature><tp:treatment-sec sec-type="material"><title>Material.</title><p>
              <named-content xmlns:xlink="http://www.w3.org/1999/xlink" content-type="specimen-count" xlink:type="simple">1 ♀</named-content> (<named-content xmlns:xlink="http://www.w3.org/1999/xlink" content-type="dwc:institutional_code" xlink:type="simple">RMNH</named-content>), “<bold>Vietnam</bold>: Ninh Thuân, Núi Chúa N. P., dry south part, Mal[aise] traps, 100–180 m. <named-content xmlns:xlink="http://www.w3.org/1999/xlink" content-type="date" xlink:type="simple">22–29.v.2007</named-content>, C. v. Achterberg &amp; R. de Vries, <named-content xmlns:xlink="http://www.w3.org/1999/xlink" content-type="dwc:institutional_code" xlink:type="simple">RMNH</named-content>’07”.</p></tp:treatment-sec><tp:treatment-sec sec-type="Diagnosis"><title>Diagnosis.</title><p>Easily recognizable by the combination of the long antenna of ♀ (Fig. <xref ref-type="fig" rid="F85">163</xref>) and the medio-posteriorly distinctly V-shaped incised scutellum (Fig. <xref ref-type="fig" rid="F85">164</xref>).</p></tp:treatment-sec><tp:treatment-sec sec-type="Description"><title>Description.</title><p>♀, length of body 7.4 mm.</p><p>
              <italic>Colour</italic>. Black; trochanters, fore and middle tarsi, fore and middle femora (but basally and apically brownish yellow) black; fore wing infuscate near <abbrev xmlns:xlink="http://www.w3.org/1999/xlink" xlink:title="marginal vein" xlink:type="simple">MV</abbrev> but with hyaline patch antero-medially (Fig. <xref ref-type="fig" rid="F85">163</xref>).</p><p>
              <italic>Head</italic>. <abbrev xmlns:xlink="http://www.w3.org/1999/xlink" xlink:title="distance between two posterior ocelli" xlink:type="simple">POL</abbrev> 5 × <abbrev xmlns:xlink="http://www.w3.org/1999/xlink" xlink:title="minimum distance between posterior ocelli and eye" xlink:type="simple">OOL</abbrev>; antenna with scape reaching level of front ocellus; pre-orbital carinae distinct; post-orbital carina absent; geno-temporal furrow absent; scrobe including anterior ocellus.</p><p>
              <italic>Mesosoma</italic>. Apex of scutellum well produced posteriorly with a medial V-shaped emargination.</p><p>
              <italic>Wings</italic>. Fore wing with sclerotised part of <abbrev xmlns:xlink="http://www.w3.org/1999/xlink" xlink:title="postmarginal vein" xlink:type="simple">PMV</abbrev> 0.3 × length of <abbrev xmlns:xlink="http://www.w3.org/1999/xlink" xlink:title="marginal vein" xlink:type="simple">MV</abbrev>.</p><p>
              <italic>Metasoma</italic>. T1 smooth and strongly shiny, medio-basally impressed, but without pair of dorsal carinae; posterior margin of T1 straight; T2–6 largely finely granulate; T6 with superficial rugulosity; epipygium keeled medially, about as long as median length of T6; ovipositor sheath subequal in length to epipygium.</p><!--PageBreak--><!--PageBreak--><p>
              <italic>Male</italic>. Unknown.</p></tp:treatment-sec><tp:treatment-sec sec-type="Host"><title>Host.</title><p>Unknown.</p></tp:treatment-sec><tp:treatment-sec sec-type="Distribution"><title>Distribution.</title><p>India, Nepal, Vietnam (new record for Vietnam).</p></tp:treatment-sec><tp:treatment-sec><!--Section generated to contain objects referenced in tp:taxon-treatment.--><fig id="F85" position="float" orientation="portrait"><label>Figures 163–164.</label><caption><p>
          <italic><tp:taxon-name><tp:taxon-name-part taxon-name-part-type="genus">Kriechbaumerella</tp:taxon-name-part> <tp:taxon-name-part taxon-name-part-type="species">nepalensis</tp:taxon-name-part></tp:taxon-name></italic> Narendran, ♀, Núi Chúa N. P. <bold>163</bold> habitus lateral <bold>164</bold> scutellum dorsal.</p></caption><graphic xmlns:xlink="http://www.w3.org/1999/xlink" xlink:href="zookeys-576-001-g085.jpg" position="float" orientation="portrait" xlink:type="simple" id="oo_83741.jpg"/></fig></tp:treatment-sec></tp:taxon-treatment>
