# Supplementary material for: Revision of the family Chalcididae (Hymenoptera, Chalcidoidea) from Vietnam, with the description of 13 new species
Source: Zookeys. 2016 Apr 4;(576):1–202. doi: 10.3897/zookeys.576.8177 (PMC4829922; doi:10.3897/zookeys.576.8177)
Supplement: XML Treatment for Megachalcis [file zookeys.576.8177-treatment67.xml]

<!DOCTYPE tp:taxon-treatment
  PUBLIC "-//TaxonX//DTD Taxonomic Treatment Publishing DTD v0 20100105//EN" "tax-treatment-NSO.dtd">
<tp:taxon-treatment xmlns:tp="http://www.plazi.org/taxpub"><tp:treatment-meta><kwd-group><label>Taxon classification</label><kwd><named-content content-type="kingdom">Animalia</named-content></kwd><kwd><named-content content-type="order">Hymenoptera</named-content></kwd><kwd><named-content content-type="family">Chalcididae</named-content></kwd></kwd-group><mixed-citation publication-type="journal"><person-group><name><surname>Narendran</surname><given-names>T. C.</given-names></name><name><surname>van Achterberg</surname><given-names>Cornelis</given-names></name></person-group><article-title>Revision of the family <tp:taxon-name><tp:taxon-name-part taxon-name-part-type="genus">Chalcididae</tp:taxon-name-part></tp:taxon-name> (<tp:taxon-name><tp:taxon-name-part taxon-name-part-type="order">Hymenoptera</tp:taxon-name-part></tp:taxon-name>, <tp:taxon-name><tp:taxon-name-part taxon-name-part-type="superfamily">Chalcidoidea</tp:taxon-name-part></tp:taxon-name>) from Vietnam, with the description of 13 new species</article-title><source>Zookeys</source><day>4</day><month>4</month><year>2016</year><volume>2016</volume><issue>576</issue><fpage>1</fpage><lpage>202</lpage><pub-id pub-id-type="doi">10.3897/zookeys.576.8177</pub-id></mixed-citation></tp:treatment-meta><tp:nomenclature><tp:taxon-name><tp:taxon-name-part taxon-name-part-type="genus">Megachalcis</tp:taxon-name-part></tp:taxon-name><tp:taxon-authority>Cameron, 1903</tp:taxon-authority><xref ref-type="fig" rid="F86">Figs 165–167</xref><xref ref-type="fig" rid="F87">, 168</xref><tp:nomenclature-citation-list><tp:nomenclature-citation><tp:taxon-name><tp:taxon-name-part taxon-name-part-type="genus">Megachalcis</tp:taxon-name-part></tp:taxon-name><comment> Cameron, 1903: 96–97. Type-species: <tp:taxon-name><tp:taxon-name-part taxon-name-part-type="genus">Megachalcis</tp:taxon-name-part> <tp:taxon-name-part taxon-name-part-type="species">fumipennis</tp:taxon-name-part></tp:taxon-name> Cameron, 1903, by monotypy.</comment></tp:nomenclature-citation><tp:nomenclature-citation><tp:taxon-name><tp:taxon-name-part taxon-name-part-type="genus">Allocentrus</tp:taxon-name-part></tp:taxon-name><comment> Cameron, 1911: 12. Type species: <tp:taxon-name><tp:taxon-name-part taxon-name-part-type="genus">Allocentrus</tp:taxon-name-part> <tp:taxon-name-part taxon-name-part-type="species">hirticeps</tp:taxon-name-part></tp:taxon-name> Cameron, 1911, by monotypy. Synonymised with <tp:taxon-name><tp:taxon-name-part taxon-name-part-type="genus">Megachalcis</tp:taxon-name-part></tp:taxon-name> Cameron by <xref ref-type="bibr" rid="B117">Narendran (1984)</xref>.</comment></tp:nomenclature-citation><tp:nomenclature-citation><tp:taxon-name><tp:taxon-name-part taxon-name-part-type="genus">Macrochalcis</tp:taxon-name-part></tp:taxon-name><comment> Masi, 1944: 137. Type species: <tp:taxon-name><tp:taxon-name-part taxon-name-part-type="genus">Macrochalcis</tp:taxon-name-part> <tp:taxon-name-part taxon-name-part-type="species">bischoffi</tp:taxon-name-part></tp:taxon-name> Masi, 1944, by original designation. Synonymised with <tp:taxon-name><tp:taxon-name-part taxon-name-part-type="genus">Megachalcis</tp:taxon-name-part></tp:taxon-name> Cameron by <xref ref-type="bibr" rid="B117">Narendran (1984)</xref>.</comment></tp:nomenclature-citation></tp:nomenclature-citation-list></tp:nomenclature><tp:treatment-sec sec-type="Diagnosis"><title>Diagnosis.</title><p>This genus resembles the genus <italic><tp:taxon-name><tp:taxon-name-part taxon-name-part-type="genus">Cratocentrus</tp:taxon-name-part></tp:taxon-name></italic> Cameron in having <abbrev xmlns:xlink="http://www.w3.org/1999/xlink" xlink:title="postmarginal vein" xlink:type="simple">PMV</abbrev> much longer than <abbrev xmlns:xlink="http://www.w3.org/1999/xlink" xlink:title="marginal vein" xlink:type="simple">MV</abbrev>, T2 to T4 strongly reduced and mostly hidden under the large T1 and in having a long ovipositor sheath. However, it differs from <italic><tp:taxon-name><tp:taxon-name-part taxon-name-part-type="genus">Cratocentrus</tp:taxon-name-part></tp:taxon-name></italic> in having: 1) scapulae and axillae prominently convex (in <italic><tp:taxon-name><tp:taxon-name-part taxon-name-part-type="genus">Cratocentrus</tp:taxon-name-part></tp:taxon-name></italic> scapulae and axillae less convex), and 2) vertex with median raised teeth absent (in <italic><tp:taxon-name><tp:taxon-name-part taxon-name-part-type="genus">Cratocentrus</tp:taxon-name-part></tp:taxon-name></italic> vertex with a pair of raised teeth).</p></tp:treatment-sec><tp:treatment-sec sec-type="Description"><title>Description.</title><p>Body longer than 6 mm; <abbrev xmlns:xlink="http://www.w3.org/1999/xlink" xlink:title="marginal vein" xlink:type="simple">MV</abbrev> much longer than <abbrev xmlns:xlink="http://www.w3.org/1999/xlink" xlink:title="postmarginal vein" xlink:type="simple">PMV</abbrev> (twice or more); mesonotum with often rasp-like structure; scapulae and axillae prominently convex; propodeal spiracle elongate in oblique subhorizontal direction; body with some silvery patches of setae; petiole very short, mostly concealed in dorsal view; T2 to T4 strongly reduced and for most part hidden under the large T1. Metasoma of ♀ with long ovipositor sheath.</p></tp:treatment-sec><tp:treatment-sec sec-type="Hosts"><title>Hosts.</title><p>Apparently parasitoid of wood-boring beetles (<xref ref-type="bibr" rid="B9">Bouček 1988b</xref>).</p></tp:treatment-sec><tp:treatment-sec sec-type="Distribution"><title>Distribution.</title><p>Oriental region.</p></tp:treatment-sec><tp:treatment-sec sec-type="Key to Vietnamese species of Megachalcis Cameron"><title>Key to Vietnamese species of <italic><tp:taxon-name><tp:taxon-name-part taxon-name-part-type="genus">Megachalcis</tp:taxon-name-part></tp:taxon-name></italic> Cameron (based on females)</title><table-wrap content-type="key" position="anchor" orientation="portrait"><table id="TID0E4ZEK" rules="all"><tbody><tr><td rowspan="1" colspan="1">1</td><td rowspan="1" colspan="1">Hind femur with an inner basal tooth present; wings with a little golden tinge, not infuscated basally; head without small humps in <abbrev xmlns:xlink="http://www.w3.org/1999/xlink" xlink:title="distance between two posterior ocelli" xlink:type="simple">POL</abbrev> area</td><td rowspan="1" colspan="1">
                      <bold><italic><tp:taxon-name><tp:taxon-name-part taxon-name-part-type="genus">Megachalcis</tp:taxon-name-part> <tp:taxon-name-part taxon-name-part-type="species">vietnamensis</tp:taxon-name-part></tp:taxon-name></italic> sp. n.</bold>
                    </td></tr><tr><td rowspan="1" colspan="1">–</td><td rowspan="1" colspan="1">Hind femur without inner basal tooth; wings without golden tinge, basally more infuscated than apically; head with two small humps in <abbrev xmlns:xlink="http://www.w3.org/1999/xlink" xlink:title="distance between two posterior ocelli" xlink:type="simple">POL</abbrev> area</td><td rowspan="1" colspan="1">
                      <bold><italic><tp:taxon-name><tp:taxon-name-part taxon-name-part-type="genus">Megachalcis</tp:taxon-name-part> <tp:taxon-name-part taxon-name-part-type="species">carinata</tp:taxon-name-part></tp:taxon-name></italic> Steffan</bold>
                    </td></tr></tbody></table></table-wrap><fig id="F86" position="float" orientation="portrait"><label>Figures 165–167.</label><caption><p>
          <italic><tp:taxon-name><tp:taxon-name-part taxon-name-part-type="genus">Megachalcis</tp:taxon-name-part> <tp:taxon-name-part taxon-name-part-type="species">vietnamensis</tp:taxon-name-part></tp:taxon-name></italic> sp. n., ♀, holotype. <bold>165</bold> habitus lateral <bold>166</bold> hind femur and tarsus lateral <bold>167</bold> metasoma dorsal.</p></caption><graphic xmlns:xlink="http://www.w3.org/1999/xlink" xlink:href="zookeys-576-001-g086.jpg" position="float" orientation="portrait" xlink:type="simple" id="oo_83743.jpg"/></fig><fig id="F87" position="float" orientation="portrait"><label>Figure 168.</label><caption><p>
          <italic><tp:taxon-name><tp:taxon-name-part taxon-name-part-type="genus">Megachalcis</tp:taxon-name-part> <tp:taxon-name-part taxon-name-part-type="species">vietnamensis</tp:taxon-name-part></tp:taxon-name></italic> sp. n., ♀, holotype, scutellum dorsal.</p></caption><graphic xmlns:xlink="http://www.w3.org/1999/xlink" xlink:href="zookeys-576-001-g087.jpg" position="float" orientation="portrait" xlink:type="simple" id="oo_83745.jpg"/></fig></tp:treatment-sec><ref-list><ref id="B117"><mixed-citation xmlns:xlink="http://www.w3.org/1999/xlink" xlink:type="simple">
          <person-group><name name-style="western"><surname>Narendran</surname><given-names>TC</given-names></name></person-group> (<year>1984</year>) <article-title>Key to Indian genera of the family <tp:taxon-name><tp:taxon-name-part taxon-name-part-type="genus">Chalcididae</tp:taxon-name-part></tp:taxon-name> (Hym.: <tp:taxon-name><tp:taxon-name-part taxon-name-part-type="superfamily">Chalcidoidea</tp:taxon-name-part></tp:taxon-name>).</article-title> <source><tp:taxon-name><tp:taxon-name-part taxon-name-part-type="genus">Entomophaga</tp:taxon-name-part></tp:taxon-name></source> <volume>29</volume>(<issue>4</issue>): <fpage>431</fpage>–<lpage>438</lpage>. doi: <ext-link xlink:type="simple" ext-link-type="doi" xlink:href="10.1007/BF02372165">10.1007/BF02372165</ext-link></mixed-citation></ref><ref id="B9"><mixed-citation xmlns:xlink="http://www.w3.org/1999/xlink" xlink:type="simple">
          <person-group><name name-style="western"><surname>Bouček</surname><given-names>Z</given-names></name></person-group> (<year>1988b</year>) <source>Australasian <tp:taxon-name><tp:taxon-name-part taxon-name-part-type="superfamily">Chalcidoidea</tp:taxon-name-part></tp:taxon-name> (<tp:taxon-name><tp:taxon-name-part taxon-name-part-type="order">Hymenoptera</tp:taxon-name-part></tp:taxon-name>) – A biosystematic revision of genera of fourteen families, with a reclassification of species.</source> <publisher-name>CAB International</publisher-name>, <publisher-loc>Wallingford</publisher-loc>, <size units="page">832 pp</size>.</mixed-citation></ref></ref-list></tp:taxon-treatment>
