# Supplementary material for: Revision of the family Chalcididae (Hymenoptera, Chalcidoidea) from Vietnam, with the description of 13 new species
Source: Zookeys. 2016 Apr 4;(576):1–202. doi: 10.3897/zookeys.576.8177 (PMC4829922; doi:10.3897/zookeys.576.8177)
Supplement: XML Treatment for Megachalcis carinata [file zookeys.576.8177-treatment68.xml]

<!DOCTYPE tp:taxon-treatment
  PUBLIC "-//TaxonX//DTD Taxonomic Treatment Publishing DTD v0 20100105//EN" "tax-treatment-NSO.dtd">
<tp:taxon-treatment xmlns:tp="http://www.plazi.org/taxpub"><tp:treatment-meta><kwd-group><label>Taxon classification</label><kwd><named-content content-type="kingdom">Animalia</named-content></kwd><kwd><named-content content-type="order">Hymenoptera</named-content></kwd><kwd><named-content content-type="family">Chalcididae</named-content></kwd></kwd-group><mixed-citation publication-type="journal"><person-group><name><surname>Narendran</surname><given-names>T. C.</given-names></name><name><surname>van Achterberg</surname><given-names>Cornelis</given-names></name></person-group><article-title>Revision of the family <tp:taxon-name><tp:taxon-name-part taxon-name-part-type="genus">Chalcididae</tp:taxon-name-part></tp:taxon-name> (<tp:taxon-name><tp:taxon-name-part taxon-name-part-type="order">Hymenoptera</tp:taxon-name-part></tp:taxon-name>, <tp:taxon-name><tp:taxon-name-part taxon-name-part-type="superfamily">Chalcidoidea</tp:taxon-name-part></tp:taxon-name>) from Vietnam, with the description of 13 new species</article-title><source>Zookeys</source><day>4</day><month>4</month><year>2016</year><volume>2016</volume><issue>576</issue><fpage>1</fpage><lpage>202</lpage><pub-id pub-id-type="doi">10.3897/zookeys.576.8177</pub-id></mixed-citation></tp:treatment-meta><tp:nomenclature><tp:taxon-name><tp:taxon-name-part taxon-name-part-type="genus">Megachalcis</tp:taxon-name-part>
              <tp:taxon-name-part taxon-name-part-type="species">carinata</tp:taxon-name-part></tp:taxon-name><tp:taxon-authority>Steffan, 1951</tp:taxon-authority><tp:nomenclature-citation-list><tp:nomenclature-citation><tp:taxon-name><tp:taxon-name-part taxon-name-part-type="genus">Megachalcis</tp:taxon-name-part> <tp:taxon-name-part taxon-name-part-type="species">carinata</tp:taxon-name-part></tp:taxon-name><comment> Steffan, 1951c: 599 (♀, Vietnam (<named-content xmlns:xlink="http://www.w3.org/1999/xlink" content-type="dwc:institutional_code" xlink:type="simple">MNHN</named-content>)).</comment></tp:nomenclature-citation></tp:nomenclature-citation-list></tp:nomenclature><tp:treatment-sec sec-type="Diagnosis"><title>Diagnosis.</title><p>This species comes near <italic><tp:taxon-name><tp:taxon-name-part taxon-name-part-type="genus">Megachalcis</tp:taxon-name-part> <tp:taxon-name-part taxon-name-part-type="species">hirticeps</tp:taxon-name-part></tp:taxon-name></italic> Cameron in the key to species by <xref ref-type="bibr" rid="B122">Narendran (1989)</xref>, but differs from it in having: 1) fore wing more infuscate at base than at apex (in <italic><tp:taxon-name><tp:taxon-name-part taxon-name-part-type="genus">Megachalcis</tp:taxon-name-part> <tp:taxon-name-part taxon-name-part-type="species">hirticeps</tp:taxon-name-part></tp:taxon-name></italic> fore wing uniformly infuscate); 2) pronotal humps well developed (in <italic><tp:taxon-name><tp:taxon-name-part taxon-name-part-type="genus">Megachalcis</tp:taxon-name-part> <tp:taxon-name-part taxon-name-part-type="species">hirticeps</tp:taxon-name-part></tp:taxon-name></italic> pronotal humps not well developed); 3) distal tooth of propodeum more robust than proximal one (in <italic><tp:taxon-name><tp:taxon-name-part taxon-name-part-type="genus">Megachalcis</tp:taxon-name-part> <tp:taxon-name-part taxon-name-part-type="species">hirticeps</tp:taxon-name-part></tp:taxon-name></italic> proximal tooth of propodeum more prominent than distal dent); 4) hind tibia shiny and polished (in <italic><tp:taxon-name><tp:taxon-name-part taxon-name-part-type="genus">Megachalcis</tp:taxon-name-part> <tp:taxon-name-part taxon-name-part-type="species">hirticeps</tp:taxon-name-part></tp:taxon-name></italic> hind tibia matt), and 5) hollow depression of hind tibia with sparse minute separate pits (in <italic><tp:taxon-name><tp:taxon-name-part taxon-name-part-type="genus">Megachalcis</tp:taxon-name-part> <tp:taxon-name-part taxon-name-part-type="species">hirticeps</tp:taxon-name-part></tp:taxon-name></italic> hollow depression of hind tibia with contiguous pits).</p></tp:treatment-sec><tp:treatment-sec sec-type="Description"><title>Description.</title><p>(based on the description by Steffan, 1951c).</p><p>
              <italic>Head</italic>. Head with two relatively small humps in <abbrev xmlns:xlink="http://www.w3.org/1999/xlink" xlink:title="distance between two posterior ocelli" xlink:type="simple">POL</abbrev>; eye height in profile 2.4 × height of malar space in profile, eye length in profile about 0.7 × its height (7:12); antennal length 2.5 × eye height; clava shorter than scape (5:7).</p><p>
              <italic>Mesosoma</italic>. Pronotum with two well developed humps; mesosoma with apex of scutellum projecting angularly; basal areoles of propodeum not of uniform size; distal tooth of propodeum stronger than proximal tooth.</p><p>
              <italic>Wings</italic>. Fore wing more infuscated at base than at apex; fore wing 2.8 × as long as wide.</p><p>
              <italic>Legs</italic>. Hind coxa shorter than hind femur (23:24) without a tooth; hind femur twice as long as wide, with a row of 12–13 irregular teeth on outer ventral margin; hind tibia shiny with hollow depression containing sparse minute pits.</p><p>
              <italic>Metasoma</italic>. Metasoma (excluding ovipositor sheath) longer than mesosoma (50:31); exserted part of ovipositor sheath 1.3 × length of metasoma, and 2.4 × length of hind femur.</p><p>
              <italic>Male</italic>. Unknown.</p></tp:treatment-sec><tp:treatment-sec sec-type="Host"><title>Host.</title><p>Unknown.</p></tp:treatment-sec><tp:treatment-sec sec-type="Distribution"><title>Distribution.</title><p>Vietnam.</p></tp:treatment-sec><ref-list><ref id="B122"><mixed-citation xmlns:xlink="http://www.w3.org/1999/xlink" xlink:type="simple">
          <person-group><name name-style="western"><surname>Narendran</surname><given-names>TC</given-names></name></person-group> (<year>1989</year>) <article-title>Oriental <tp:taxon-name><tp:taxon-name-part taxon-name-part-type="genus">Chalcididae</tp:taxon-name-part></tp:taxon-name> (<tp:taxon-name><tp:taxon-name-part taxon-name-part-type="order">Hymenoptera</tp:taxon-name-part></tp:taxon-name>: <tp:taxon-name><tp:taxon-name-part taxon-name-part-type="superfamily">Chalcidoidea</tp:taxon-name-part></tp:taxon-name>).</article-title> <source>Zoological Monograph</source>. <publisher-name>Department of Zoology, University of Calicut</publisher-name>, <publisher-loc>Kerala</publisher-loc>, <fpage>1</fpage>–<lpage>441</lpage>.</mixed-citation></ref></ref-list></tp:taxon-treatment>
