# Supplementary material for: Revision of the family Chalcididae (Hymenoptera, Chalcidoidea) from Vietnam, with the description of 13 new species
Source: Zookeys. 2016 Apr 4;(576):1–202. doi: 10.3897/zookeys.576.8177 (PMC4829922; doi:10.3897/zookeys.576.8177)
Supplement: XML Treatment for Megachalcis vietnamensis [file zookeys.576.8177-treatment69.xml]

<!DOCTYPE tp:taxon-treatment
  PUBLIC "-//TaxonX//DTD Taxonomic Treatment Publishing DTD v0 20100105//EN" "tax-treatment-NSO.dtd">
<tp:taxon-treatment xmlns:tp="http://www.plazi.org/taxpub"><tp:treatment-meta><kwd-group><label>Taxon classification</label><kwd><named-content content-type="kingdom">Animalia</named-content></kwd><kwd><named-content content-type="order">Hymenoptera</named-content></kwd><kwd><named-content content-type="family">Chalcididae</named-content></kwd></kwd-group><mixed-citation publication-type="journal"><person-group><name><surname>Narendran</surname><given-names>T. C.</given-names></name><name><surname>van Achterberg</surname><given-names>Cornelis</given-names></name></person-group><article-title>Revision of the family <tp:taxon-name><tp:taxon-name-part taxon-name-part-type="genus">Chalcididae</tp:taxon-name-part></tp:taxon-name> (<tp:taxon-name><tp:taxon-name-part taxon-name-part-type="order">Hymenoptera</tp:taxon-name-part></tp:taxon-name>, <tp:taxon-name><tp:taxon-name-part taxon-name-part-type="superfamily">Chalcidoidea</tp:taxon-name-part></tp:taxon-name>) from Vietnam, with the description of 13 new species</article-title><source>Zookeys</source><day>4</day><month>4</month><year>2016</year><volume>2016</volume><issue>576</issue><fpage>1</fpage><lpage>202</lpage><pub-id pub-id-type="doi">10.3897/zookeys.576.8177</pub-id></mixed-citation></tp:treatment-meta><tp:nomenclature><tp:taxon-name><tp:taxon-name-part taxon-name-part-type="genus">Megachalcis</tp:taxon-name-part>
              <tp:taxon-name-part taxon-name-part-type="species">vietnamensis</tp:taxon-name-part>
              <object-id xmlns:xlink="http://www.w3.org/1999/xlink" content-type="zoobank" xlink:type="simple">http://zoobank.org/D1A20450-06E4-482C-B4FD-348A8EAA37C1</object-id>
            </tp:taxon-name><tp:taxon-status xmlns:xlink="http://www.w3.org/1999/xlink" xlink:type="simple">sp. n.</tp:taxon-status><xref ref-type="fig" rid="F86">Figs 165–167</xref><xref ref-type="fig" rid="F87">, 168</xref><!--PageBreak--></tp:nomenclature><tp:treatment-sec sec-type="type material"><title>Type material.</title><p>Holotype (<named-content xmlns:xlink="http://www.w3.org/1999/xlink" content-type="dwc:institutional_code" xlink:type="simple">RMNH</named-content>), ♀, “S. <bold>Vietnam</bold>: Dóng Nai, Cát Tiên N. P., <italic><tp:taxon-name><tp:taxon-name-part taxon-name-part-type="genus">Ficus</tp:taxon-name-part></tp:taxon-name></italic> trail, Mal. traps, c 100 m, <named-content xmlns:xlink="http://www.w3.org/1999/xlink" content-type="date" xlink:type="simple">9–30.iv.2007</named-content>, M.P. Quy &amp; N.T. Manh, <named-content xmlns:xlink="http://www.w3.org/1999/xlink" content-type="dwc:institutional_code" xlink:type="simple">RMNH</named-content>’07”.</p></tp:treatment-sec><tp:treatment-sec sec-type="Diagnosis"><title>Diagnosis.</title><p>In the key to Oriental species of <italic><tp:taxon-name><tp:taxon-name-part taxon-name-part-type="genus">Megachalcis</tp:taxon-name-part></tp:taxon-name></italic> (<xref ref-type="bibr" rid="B122">Narendran 1989</xref>) this species comes near <italic><tp:taxon-name><tp:taxon-name-part taxon-name-part-type="genus">Megachalcis</tp:taxon-name-part> <tp:taxon-name-part taxon-name-part-type="species">malabarica</tp:taxon-name-part></tp:taxon-name></italic> Narendran in having an inner basal tooth at the hind femur. However, the new species differs from <italic><tp:taxon-name><tp:taxon-name-part taxon-name-part-type="genus">Megachalcis</tp:taxon-name-part> <tp:taxon-name-part taxon-name-part-type="species">malabarica</tp:taxon-name-part></tp:taxon-name></italic> in having: 1) distance between apex of epipygium to tip of ovipositor sheath (in dorsal view) longer than metasoma (56:44) (in <italic><tp:taxon-name><tp:taxon-name-part taxon-name-part-type="genus">Megachalcis</tp:taxon-name-part> <tp:taxon-name-part taxon-name-part-type="species">malabarica</tp:taxon-name-part></tp:taxon-name></italic> distance between apex of epipygium to <!--PageBreak-->tip of ovipositor sheath shorter than metasoma); 2) pronotum with two submedian humps (in <italic><tp:taxon-name><tp:taxon-name-part taxon-name-part-type="genus">Megachalcis</tp:taxon-name-part> <tp:taxon-name-part taxon-name-part-type="species">malabarica</tp:taxon-name-part></tp:taxon-name></italic> pronotum without humps); 3) hind coxa with a dorsal tooth (in <italic><tp:taxon-name><tp:taxon-name-part taxon-name-part-type="genus">Megachalcis</tp:taxon-name-part> <tp:taxon-name-part taxon-name-part-type="species">malabarica</tp:taxon-name-part></tp:taxon-name></italic> hind coxa without a dorsal tooth), and 4) between apex of scrobe and anterior ocellus without a triangular pubescent area (in <italic><tp:taxon-name><tp:taxon-name-part taxon-name-part-type="genus">Megachalcis</tp:taxon-name-part> <tp:taxon-name-part taxon-name-part-type="species">malabrica</tp:taxon-name-part></tp:taxon-name></italic> with a triangular pubescent area between anterior ocellus and apex of scrobe).</p></tp:treatment-sec><tp:treatment-sec sec-type="Description"><title>Description.</title><p>Holotype, ♀, length of body 14.5 mm (including 5.1 mm length of ovipositor sheath).</p><p>
              <italic>Colour</italic>. Black with following parts as follows: eyes grayish yellow; tarsi liver brown; mid coxa with a reddish brown tint on some parts; mid tibia basally and apically slightly yellowish brown; hind tibia reddish brown with margins black; apical margin of T1 and sternites pale brown; wings hyaline with a little golden brown tinge; veins dark brown; pubescence silvery.</p><!--PageBreak--><p>
              <italic>Head</italic>. Head densely pubescent; width in anterior view 1.4 × its height; width in dorsal view 2.4 × its length; <abbrev xmlns:xlink="http://www.w3.org/1999/xlink" xlink:title="distance between two posterior ocelli" xlink:type="simple">POL</abbrev> 1.6 × <abbrev xmlns:xlink="http://www.w3.org/1999/xlink" xlink:title="minimum distance between posterior ocelli and eye" xlink:type="simple">OOL</abbrev>; <abbrev xmlns:xlink="http://www.w3.org/1999/xlink" xlink:title="distance between anterior ocellus and posterior ocellus" xlink:type="simple">AOL</abbrev> equal to <abbrev xmlns:xlink="http://www.w3.org/1999/xlink" xlink:title="minimum distance between posterior ocelli and eye" xlink:type="simple">OOL</abbrev>; <abbrev xmlns:xlink="http://www.w3.org/1999/xlink" xlink:title="diameter of ocellus" xlink:type="simple">LOL</abbrev> equal to <abbrev xmlns:xlink="http://www.w3.org/1999/xlink" xlink:title="distance between anterior ocellus and posterior ocellus" xlink:type="simple">AOL</abbrev>; width between eyes in dorsal view 3 × <abbrev xmlns:xlink="http://www.w3.org/1999/xlink" xlink:title="distance between two posterior ocelli" xlink:type="simple">POL</abbrev>; occiput concave; head completely pitted with large close pits, interstices carinate; scrobe reaching anterior ocellus; MS carinate; malar space 0.4 × eye height in profile; eye length 0.7 × eye height in profile; gena densely pubescent; eyes bare; pre-orbital carina absent; post-orbital carina starting from MS running upwards, not reaching geno-temporal margin; antenna inserted at level of ventral margin of eyes; scape not reaching anterior ocellus. Relative L:W of antennal segments:scape 18:4; pedicel = 4:3; anellus = 1:3; F1 to F6 equal length and width (5:4); F7 = 4:4; clava = 8:4; scape densely setose ventrally.</p><p>
              <italic>Mesosoma</italic>. Pronotum with close, deep pits; interstices carinate, two distinct humps present submedially on posterior marginal area; posterior margin of pronotum a little emarginated medially; mesoscutum and scutellum closely pitted, interstices carinate; apex of scutellum straight or entire. Propodeum with large foveolae, plicae raised, carinate; spiracle bean-shaped; a distinct tooth on either side projecting to lateral side; propodeum with dense silvery large setae on either side, spread over to median part.</p><p>
              <italic>Wings</italic>. Fore wing 3.3 × as long as wide; relative length of CC = 24; <abbrev xmlns:xlink="http://www.w3.org/1999/xlink" xlink:title="submarginal vein" xlink:type="simple">SMV</abbrev> = 21; <abbrev xmlns:xlink="http://www.w3.org/1999/xlink" xlink:title="marginal vein" xlink:type="simple">MV</abbrev> = 7; <abbrev xmlns:xlink="http://www.w3.org/1999/xlink" xlink:title="postmarginal vein" xlink:type="simple">PMV</abbrev> = 14; <abbrev xmlns:xlink="http://www.w3.org/1999/xlink" xlink:title="stigmal vein" xlink:type="simple">STV</abbrev> = 3.</p><p>
              <italic>Legs</italic>. Hind coxa with a dorso-basal tooth; hind femur twice as long as broad, ventral margin with a row of 11 teeth of different size; inner side of hind femur with a ventro-basal tooth; hind tibia with a deep smooth lengthy fovea from middle to apex on inner side.</p><p>
              <italic>Metasoma</italic>. Metasoma (excluding ovipositor sheath) distinctly longer than mesosoma (44:31); ovipositor sheath distinctly longer than metasoma (56:44).</p><p>
              <italic>Male</italic>. Unknown.</p></tp:treatment-sec><tp:treatment-sec sec-type="Host"><title>Host.</title><p>Unknown.</p></tp:treatment-sec><tp:treatment-sec sec-type="Distribution"><title>Distribution.</title><p>Vietnam.</p><!--PageBreak--></tp:treatment-sec><tp:treatment-sec><!--Section generated to contain objects referenced in tp:taxon-treatment.--><fig id="F86" position="float" orientation="portrait"><label>Figures 165–167.</label><caption><p>
          <italic><tp:taxon-name><tp:taxon-name-part taxon-name-part-type="genus">Megachalcis</tp:taxon-name-part> <tp:taxon-name-part taxon-name-part-type="species">vietnamensis</tp:taxon-name-part></tp:taxon-name></italic> sp. n., ♀, holotype. <bold>165</bold> habitus lateral <bold>166</bold> hind femur and tarsus lateral <bold>167</bold> metasoma dorsal.</p></caption><graphic xmlns:xlink="http://www.w3.org/1999/xlink" xlink:href="zookeys-576-001-g086.jpg" position="float" orientation="portrait" xlink:type="simple" id="oo_83743.jpg"/></fig><fig id="F87" position="float" orientation="portrait"><label>Figure 168.</label><caption><p>
          <italic><tp:taxon-name><tp:taxon-name-part taxon-name-part-type="genus">Megachalcis</tp:taxon-name-part> <tp:taxon-name-part taxon-name-part-type="species">vietnamensis</tp:taxon-name-part></tp:taxon-name></italic> sp. n., ♀, holotype, scutellum dorsal.</p></caption><graphic xmlns:xlink="http://www.w3.org/1999/xlink" xlink:href="zookeys-576-001-g087.jpg" position="float" orientation="portrait" xlink:type="simple" id="oo_83745.jpg"/></fig></tp:treatment-sec><ref-list><ref id="B122"><mixed-citation xmlns:xlink="http://www.w3.org/1999/xlink" xlink:type="simple">
          <person-group><name name-style="western"><surname>Narendran</surname><given-names>TC</given-names></name></person-group> (<year>1989</year>) <article-title>Oriental <tp:taxon-name><tp:taxon-name-part taxon-name-part-type="genus">Chalcididae</tp:taxon-name-part></tp:taxon-name> (<tp:taxon-name><tp:taxon-name-part taxon-name-part-type="order">Hymenoptera</tp:taxon-name-part></tp:taxon-name>: <tp:taxon-name><tp:taxon-name-part taxon-name-part-type="superfamily">Chalcidoidea</tp:taxon-name-part></tp:taxon-name>).</article-title> <source>Zoological Monograph</source>. <publisher-name>Department of Zoology, University of Calicut</publisher-name>, <publisher-loc>Kerala</publisher-loc>, <fpage>1</fpage>–<lpage>441</lpage>.</mixed-citation></ref></ref-list></tp:taxon-treatment>
