# Supplementary material for: Revision of the family Chalcididae (Hymenoptera, Chalcidoidea) from Vietnam, with the description of 13 new species
Source: Zookeys. 2016 Apr 4;(576):1–202. doi: 10.3897/zookeys.576.8177 (PMC4829922; doi:10.3897/zookeys.576.8177)
Supplement: XML Treatment for Notaspidium [file zookeys.576.8177-treatment70.xml]

<!DOCTYPE tp:taxon-treatment
  PUBLIC "-//TaxonX//DTD Taxonomic Treatment Publishing DTD v0 20100105//EN" "tax-treatment-NSO.dtd">
<tp:taxon-treatment xmlns:tp="http://www.plazi.org/taxpub"><tp:treatment-meta><kwd-group><label>Taxon classification</label><kwd><named-content content-type="kingdom">Animalia</named-content></kwd><kwd><named-content content-type="order">Hymenoptera</named-content></kwd><kwd><named-content content-type="family">Chalcididae</named-content></kwd></kwd-group><mixed-citation publication-type="journal"><person-group><name><surname>Narendran</surname><given-names>T. C.</given-names></name><name><surname>van Achterberg</surname><given-names>Cornelis</given-names></name></person-group><article-title>Revision of the family <tp:taxon-name><tp:taxon-name-part taxon-name-part-type="genus">Chalcididae</tp:taxon-name-part></tp:taxon-name> (<tp:taxon-name><tp:taxon-name-part taxon-name-part-type="order">Hymenoptera</tp:taxon-name-part></tp:taxon-name>, <tp:taxon-name><tp:taxon-name-part taxon-name-part-type="superfamily">Chalcidoidea</tp:taxon-name-part></tp:taxon-name>) from Vietnam, with the description of 13 new species</article-title><source>Zookeys</source><day>4</day><month>4</month><year>2016</year><volume>2016</volume><issue>576</issue><fpage>1</fpage><lpage>202</lpage><pub-id pub-id-type="doi">10.3897/zookeys.576.8177</pub-id></mixed-citation></tp:treatment-meta><tp:nomenclature><tp:taxon-name><tp:taxon-name-part taxon-name-part-type="genus">Notaspidium</tp:taxon-name-part></tp:taxon-name><tp:taxon-authority>Dalla Torre, 1897</tp:taxon-authority><xref ref-type="fig" rid="F88">Figs 169–170</xref><xref ref-type="fig" rid="F89">, 171–172</xref><tp:nomenclature-citation-list><tp:nomenclature-citation><tp:taxon-name><tp:taxon-name-part taxon-name-part-type="genus">Notaspis</tp:taxon-name-part></tp:taxon-name><comment> Walker, 1834: 21, 37; 1871: 37. Type species: <tp:taxon-name><tp:taxon-name-part taxon-name-part-type="genus">Notaspis</tp:taxon-name-part> <tp:taxon-name-part taxon-name-part-type="species">formiciformis</tp:taxon-name-part></tp:taxon-name> Walker, by monotypy. Preoccupied by <tp:taxon-name><tp:taxon-name-part taxon-name-part-type="genus">Notaspis</tp:taxon-name-part></tp:taxon-name> Herman, 1804.</comment></tp:nomenclature-citation><tp:nomenclature-citation><tp:taxon-name><tp:taxon-name-part taxon-name-part-type="genus">Notaspidium</tp:taxon-name-part></tp:taxon-name><comment> Dalla Torre, 1897: 87. Replacement name for <tp:taxon-name><tp:taxon-name-part taxon-name-part-type="genus">Notaspis</tp:taxon-name-part></tp:taxon-name> Walker.</comment></tp:nomenclature-citation></tp:nomenclature-citation-list></tp:nomenclature><tp:treatment-sec sec-type="Diagnosis"><title>Diagnosis.</title><p>Belongs to the group with <abbrev xmlns:xlink="http://www.w3.org/1999/xlink" xlink:title="marginal vein" xlink:type="simple">MV</abbrev> short and distinctly removed from anterior wing margin (Fig. <xref ref-type="fig" rid="F88">169</xref>), <abbrev xmlns:xlink="http://www.w3.org/1999/xlink" xlink:title="postmarginal vein" xlink:type="simple">PMV</abbrev> absent and <abbrev xmlns:xlink="http://www.w3.org/1999/xlink" xlink:title="stigmal vein" xlink:type="simple">STV</abbrev> usually rudimentary. <italic><tp:taxon-name><tp:taxon-name-part taxon-name-part-type="genus">Notaspidium</tp:taxon-name-part></tp:taxon-name></italic> differs from <italic><tp:taxon-name><tp:taxon-name-part taxon-name-part-type="genus">Psilochalcis</tp:taxon-name-part></tp:taxon-name></italic> by having at least two anteriorly united carinae on T1 (absent in <italic><tp:taxon-name><tp:taxon-name-part taxon-name-part-type="genus">Psilochalcis</tp:taxon-name-part></tp:taxon-name></italic>) and the scutellum arcuate, angulate or protruding apically (broadly rounded or truncated in <italic><tp:taxon-name><tp:taxon-name-part taxon-name-part-type="genus">Psilochalcis</tp:taxon-name-part></tp:taxon-name></italic>).</p></tp:treatment-sec><tp:treatment-sec sec-type="Description"><title>Description.</title><p>Both sexes, length of body 1.5–2.7 mm. Body with bright to dull metallic refringence; flagellum tapering proximally, with two or three segments transverse; metasoma sessile; T1 dorsally more or less flattened and with at least some longitudinal carinae anteriorly united by a cross elevation or carina and mostly with angulate corners. Scutellum often posteriorly produced (rarely hardly so), sometimes into an angulate spine or horn, at least slightly protruding over metanotum; hind femur swollen with a basal large tooth followed by a comb of ventral teeth on outer margin.</p></tp:treatment-sec><tp:treatment-sec sec-type="Hosts"><title>Hosts.</title><p>
              <italic><tp:taxon-name><tp:taxon-name-part taxon-name-part-type="genus">Apanteles</tp:taxon-name-part></tp:taxon-name></italic> spp. (<tp:taxon-name><tp:taxon-name-part taxon-name-part-type="family">Braconidae</tp:taxon-name-part></tp:taxon-name>) through <italic><tp:taxon-name><tp:taxon-name-part taxon-name-part-type="genus">Erisimus</tp:taxon-name-part></tp:taxon-name></italic> spp. (<tp:taxon-name><tp:taxon-name-part taxon-name-part-type="family">Olethreutidae</tp:taxon-name-part></tp:taxon-name>); <italic><tp:taxon-name><tp:taxon-name-part taxon-name-part-type="genus">Pheidole</tp:taxon-name-part> <tp:taxon-name-part taxon-name-part-type="species">titanis</tp:taxon-name-part></tp:taxon-name></italic> (Wheeler) and <tp:taxon-name><tp:taxon-name-part taxon-name-part-type="family">Scolytidae</tp:taxon-name-part></tp:taxon-name> (<tp:taxon-name><tp:taxon-name-part taxon-name-part-type="order">Coleoptera</tp:taxon-name-part></tp:taxon-name>) (<xref ref-type="bibr" rid="B10">Bouček 1992</xref>).</p></tp:treatment-sec><tp:treatment-sec sec-type="Distribution"><title>Distribution.</title><p>India, Thailand, Vietnam (new report), Philippines, New Guinea and South America.</p></tp:treatment-sec><tp:treatment-sec sec-type="Key to Oriental species of Notaspidium Dalla Torre"><title>Key to Oriental species of <italic><tp:taxon-name><tp:taxon-name-part taxon-name-part-type="genus">Notaspidium</tp:taxon-name-part></tp:taxon-name></italic> Dalla Torre</title><table-wrap content-type="key" position="anchor" orientation="portrait"><table id="TID0ELHFK" rules="all"><tbody><tr><td rowspan="1" colspan="1">1</td><td rowspan="1" colspan="1">T1 with 2 long submedian basal carinae (carinae reaching 0.6 length of T1) with 2 or 3 parallel carinulae at distal part of submedian carinae; [apex of scutellum angulate, somewhat pointed (fig. 12 of Narendran 1987); antennae, fore and mid legs pale brownish; India]</td><td rowspan="1" colspan="1">
                      <bold><italic><tp:taxon-name><tp:taxon-name-part taxon-name-part-type="genus">Notaspidium</tp:taxon-name-part> <tp:taxon-name-part taxon-name-part-type="species">grisselli</tp:taxon-name-part></tp:taxon-name></italic> Narendran</bold>
                    </td></tr><tr><td rowspan="1" colspan="1">–</td><td rowspan="1" colspan="1">T1 with more than one pair of basal carinae</td><td rowspan="1" colspan="1">
                      <bold>2</bold>
                    </td></tr><tr><td rowspan="1" colspan="1">2</td><td rowspan="1" colspan="1">Apex of scutellum angulate (fig. 170 of <xref ref-type="bibr" rid="B122">Narendran 1989</xref>) and pointed; scape 0.5 × length of pedicel plus flagellum; [T1 with 4 submedian basal carinae and a few distal broken carinulae beyond the tips of basal carinae; Philippines]</td><td rowspan="1" colspan="1">
                      <bold><italic><tp:taxon-name><tp:taxon-name-part taxon-name-part-type="genus">Notaspidium</tp:taxon-name-part> <tp:taxon-name-part taxon-name-part-type="species">bakeri</tp:taxon-name-part></tp:taxon-name></italic> Narendran</bold>
                    </td></tr><tr><td rowspan="1" colspan="1">–</td><td rowspan="1" colspan="1">Apex of scutellum broadly arcuate posteriorly; scape 0.6 × pedicel plus flagellum or longer</td><td rowspan="1" colspan="1">
                      <bold>3</bold>
                    </td></tr><tr><td rowspan="1" colspan="1">3</td><td rowspan="1" colspan="1">Body without metallic refringence; metasoma a little longer than mesosoma; inner pair of submedian carinae slightly diverging on T1; posterior corners of propodeum tooth-like; [Thailand]</td><td rowspan="1" colspan="1">
                      <bold><italic><tp:taxon-name><tp:taxon-name-part taxon-name-part-type="genus">Notaspidium</tp:taxon-name-part> <tp:taxon-name-part taxon-name-part-type="species">thailandicum</tp:taxon-name-part></tp:taxon-name></italic></bold> Narendran &amp; Konishy</td></tr><tr><td rowspan="1" colspan="1">–</td><td rowspan="1" colspan="1">Body dull metallic green (Fig. <xref ref-type="fig" rid="F88">169</xref>); metasoma a little shorter than mesosoma; inner pair of submedian carinae of T1 converging a little posteriorly (Fig. <xref ref-type="fig" rid="F88">170</xref>); posterior corners of propodeum not with tooth-like projection (Fig. <xref ref-type="fig" rid="F88">170</xref>); [Vietnam]</td><td rowspan="1" colspan="1">
                      <bold><italic><tp:taxon-name><tp:taxon-name-part taxon-name-part-type="genus">Notaspidium</tp:taxon-name-part> <tp:taxon-name-part taxon-name-part-type="species">vietnamicum</tp:taxon-name-part></tp:taxon-name></italic> sp. n.</bold>
                    </td></tr></tbody></table></table-wrap><fig id="F88" position="float" orientation="portrait"><label>Figures 169–170.</label><caption><p>
          <italic><tp:taxon-name><tp:taxon-name-part taxon-name-part-type="genus">Notaspidium</tp:taxon-name-part> <tp:taxon-name-part taxon-name-part-type="species">vietnamicum</tp:taxon-name-part></tp:taxon-name></italic> sp. n., ♀, holotype. <bold>169</bold> habitus lateral <bold>170</bold> metasoma dorsal.</p></caption><graphic xmlns:xlink="http://www.w3.org/1999/xlink" xlink:href="zookeys-576-001-g088.jpg" position="float" orientation="portrait" xlink:type="simple" id="oo_83747.jpg"/></fig><fig id="F89" position="float" orientation="portrait"><label>Figures 171–172.</label><caption><p>
          <italic><tp:taxon-name><tp:taxon-name-part taxon-name-part-type="genus">Notaspidium</tp:taxon-name-part> <tp:taxon-name-part taxon-name-part-type="species">vietnamicum</tp:taxon-name-part></tp:taxon-name></italic> sp. n., ♀, holotype. <bold>171</bold> head dorsal <bold>172</bold> mesosoma dorsal.</p></caption><graphic xmlns:xlink="http://www.w3.org/1999/xlink" xlink:href="zookeys-576-001-g089.jpg" position="float" orientation="portrait" xlink:type="simple" id="oo_83749.jpg"/></fig></tp:treatment-sec><ref-list><ref id="B10"><mixed-citation xmlns:xlink="http://www.w3.org/1999/xlink" xlink:type="simple">
          <person-group><name name-style="western"><surname>Bouček</surname><given-names>Z</given-names></name></person-group> (<year>1992</year>) <article-title>The New World genera of <tp:taxon-name><tp:taxon-name-part taxon-name-part-type="genus">Chalcididae</tp:taxon-name-part></tp:taxon-name>.</article-title> <source>Memoirs of the American Entomological Institute</source> <volume>53</volume>: <page-range>49–117</page-range>, <page-range>443–46</page-range>.</mixed-citation></ref><ref id="B122"><mixed-citation xmlns:xlink="http://www.w3.org/1999/xlink" xlink:type="simple">
          <person-group><name name-style="western"><surname>Narendran</surname><given-names>TC</given-names></name></person-group> (<year>1989</year>) <article-title>Oriental <tp:taxon-name><tp:taxon-name-part taxon-name-part-type="genus">Chalcididae</tp:taxon-name-part></tp:taxon-name> (<tp:taxon-name><tp:taxon-name-part taxon-name-part-type="order">Hymenoptera</tp:taxon-name-part></tp:taxon-name>: <tp:taxon-name><tp:taxon-name-part taxon-name-part-type="superfamily">Chalcidoidea</tp:taxon-name-part></tp:taxon-name>).</article-title> <source>Zoological Monograph</source>. <publisher-name>Department of Zoology, University of Calicut</publisher-name>, <publisher-loc>Kerala</publisher-loc>, <fpage>1</fpage>–<lpage>441</lpage>.</mixed-citation></ref></ref-list></tp:taxon-treatment>
