# Supplementary material for: Revision of the family Chalcididae (Hymenoptera, Chalcidoidea) from Vietnam, with the description of 13 new species
Source: Zookeys. 2016 Apr 4;(576):1–202. doi: 10.3897/zookeys.576.8177 (PMC4829922; doi:10.3897/zookeys.576.8177)
Supplement: XML Treatment for Notaspidium vietnamicum [file zookeys.576.8177-treatment71.xml]

<!DOCTYPE tp:taxon-treatment
  PUBLIC "-//TaxonX//DTD Taxonomic Treatment Publishing DTD v0 20100105//EN" "tax-treatment-NSO.dtd">
<tp:taxon-treatment xmlns:tp="http://www.plazi.org/taxpub"><tp:treatment-meta><kwd-group><label>Taxon classification</label><kwd><named-content content-type="kingdom">Animalia</named-content></kwd><kwd><named-content content-type="order">Hymenoptera</named-content></kwd><kwd><named-content content-type="family">Chalcididae</named-content></kwd></kwd-group><mixed-citation publication-type="journal"><person-group><name><surname>Narendran</surname><given-names>T. C.</given-names></name><name><surname>van Achterberg</surname><given-names>Cornelis</given-names></name></person-group><article-title>Revision of the family <tp:taxon-name><tp:taxon-name-part taxon-name-part-type="genus">Chalcididae</tp:taxon-name-part></tp:taxon-name> (<tp:taxon-name><tp:taxon-name-part taxon-name-part-type="order">Hymenoptera</tp:taxon-name-part></tp:taxon-name>, <tp:taxon-name><tp:taxon-name-part taxon-name-part-type="superfamily">Chalcidoidea</tp:taxon-name-part></tp:taxon-name>) from Vietnam, with the description of 13 new species</article-title><source>Zookeys</source><day>4</day><month>4</month><year>2016</year><volume>2016</volume><issue>576</issue><fpage>1</fpage><lpage>202</lpage><pub-id pub-id-type="doi">10.3897/zookeys.576.8177</pub-id></mixed-citation></tp:treatment-meta><tp:nomenclature><tp:taxon-name><tp:taxon-name-part taxon-name-part-type="genus">Notaspidium</tp:taxon-name-part>
              <tp:taxon-name-part taxon-name-part-type="species">vietnamicum</tp:taxon-name-part>
              <object-id xmlns:xlink="http://www.w3.org/1999/xlink" content-type="zoobank" xlink:type="simple">http://zoobank.org/B1C6A18B-A7C0-44AB-87BF-34B6989B1ABA</object-id>
            </tp:taxon-name><tp:taxon-status xmlns:xlink="http://www.w3.org/1999/xlink" xlink:type="simple">sp. n.</tp:taxon-status><xref ref-type="fig" rid="F88">Figs 169–170</xref><xref ref-type="fig" rid="F89">, 171–172</xref><!--PageBreak--></tp:nomenclature><tp:treatment-sec sec-type="type material"><title>Type material.</title><p>Holotype (<named-content xmlns:xlink="http://www.w3.org/1999/xlink" content-type="dwc:institutional_code" xlink:type="simple">RMNH</named-content>), ♀, “<bold>Vietnam</bold>: Ninh Thuân, Núi Chúa N. P., dry south part, Mal. traps, 100–180 m, <named-content xmlns:xlink="http://www.w3.org/1999/xlink" content-type="date" xlink:type="simple">22–29.v.2007</named-content>, C. v. Achterberg &amp; R. de Vries, <named-content xmlns:xlink="http://www.w3.org/1999/xlink" content-type="dwc:institutional_code" xlink:type="simple">RMNH</named-content>’07”.</p></tp:treatment-sec><tp:treatment-sec sec-type="Diagnosis"><title>Diagnosis.</title><p>This new species comes near <italic><tp:taxon-name><tp:taxon-name-part taxon-name-part-type="genus">Notaspidium</tp:taxon-name-part> <tp:taxon-name-part taxon-name-part-type="species">thailandicum</tp:taxon-name-part></tp:taxon-name></italic> Narendran &amp; Konishy (Konishy et al. 2004) because of the arcuate apex of scutellum, and scape, fore and mid tibiae pale yellow or pale brownish yellow. However, this new species differs from <italic><tp:taxon-name><tp:taxon-name-part taxon-name-part-type="genus">Notaspidium</tp:taxon-name-part> <tp:taxon-name-part taxon-name-part-type="species">thailandicum</tp:taxon-name-part></tp:taxon-name></italic> in having: 1) body dull metallic green (in <italic><tp:taxon-name><tp:taxon-name-part taxon-name-part-type="genus">Notaspidium</tp:taxon-name-part> <tp:taxon-name-part taxon-name-part-type="species">thailandicum</tp:taxon-name-part></tp:taxon-name></italic> body black without metallic refringence); 2) posterior corners of propodeum without tooth-like projection (in <italic><tp:taxon-name><tp:taxon-name-part taxon-name-part-type="genus">Notaspidium</tp:taxon-name-part> <tp:taxon-name-part taxon-name-part-type="species">thailandicum</tp:taxon-name-part></tp:taxon-name></italic> posterior corners of propodeum with tooth-like projection); 3) metasoma shorter than mesosoma (in <italic><tp:taxon-name><tp:taxon-name-part taxon-name-part-type="genus">Notaspidium</tp:taxon-name-part> <tp:taxon-name-part taxon-name-part-type="species">thailandicum</tp:taxon-name-part></tp:taxon-name></italic> metasoma a little longer than mesosoma); 4) T1 with 3 pairs of strong carinae from base (in <italic><tp:taxon-name><tp:taxon-name-part taxon-name-part-type="genus">Notaspidium</tp:taxon-name-part> <tp:taxon-name-part taxon-name-part-type="species">thailandicum</tp:taxon-name-part></tp:taxon-name></italic> T1 with 2 pairs of carinae from base), and 5) inner pair of submedian carinae converging posteriorly (in <italic><tp:taxon-name><tp:taxon-name-part taxon-name-part-type="genus">Notaspidium</tp:taxon-name-part> <tp:taxon-name-part taxon-name-part-type="species">thailandicum</tp:taxon-name-part></tp:taxon-name></italic> inner pair of submedian carinae slightly diverging posteriorly).</p></tp:treatment-sec><tp:treatment-sec sec-type="Description"><title>Description.</title><p>Holotype, ♀, length of body 2.0 mm.</p><p>
              <italic>Colour</italic>. Dull metallic green with following parts as follows: scape pale yellow; pedicel and annellus pale brownish yellow; remaining segments of antenna dark brown; all coxae concolourous with metasoma; fore and mid femora dull brownish with slight green refringence on outer side; inner side pale yellow; fore and mid tibiae and all tarsi pale yellow; hind femur and tibia black with dull green refringence; wings hyaline with <abbrev xmlns:xlink="http://www.w3.org/1999/xlink" xlink:title="submarginal vein" xlink:type="simple">SMV</abbrev> pale hyaline yellow; <abbrev xmlns:xlink="http://www.w3.org/1999/xlink" xlink:title="marginal vein" xlink:type="simple">MV</abbrev> and <abbrev xmlns:xlink="http://www.w3.org/1999/xlink" xlink:title="stigmal vein" xlink:type="simple">STV</abbrev> pale hyaline yellowish brown.</p><p>
              <italic>Head</italic>. Head densely punctate with micro-sculptured median area on occiput; pre- and post-orbital carinae present; post-orbital carina running upwards towards vertex and weakly joining the pre-orbital carina through ocell-ocular space; scrobe cross reticulate, its margins not carinate, separated from anterior ocellus by almost diameter of anterior ocellus; malar space with deep, close pits, malar ridge or malar sulcus absent; relative measurements: width of head (in anterior view) = 35; height = 30; width of fronto-vertex = 16; height of malar space (in lateral view) = 8; eye height in lateral view = 20; eye length in lateral view = 15; <abbrev xmlns:xlink="http://www.w3.org/1999/xlink" xlink:title="distance between two posterior ocelli" xlink:type="simple">POL</abbrev> = 5; <abbrev xmlns:xlink="http://www.w3.org/1999/xlink" xlink:title="minimum distance between posterior ocelli and eye" xlink:type="simple">OOL</abbrev> = 2; <abbrev xmlns:xlink="http://www.w3.org/1999/xlink" xlink:title="distance between anterior ocellus and posterior ocellus" xlink:type="simple">AOL</abbrev> = 4; scape = 16; flagellum plus pedicel = 26; antenna short, clava acuminate; funicular segments transverse.</p><p>
              <italic>Mesosoma</italic>. Pronotum with closely set pits, interstices as broad as diameter of a pit in many places and half as broad as diameter of a pit in remaining places; interstices reticulate. Mesoscutum distinctly reticulate with scattered shallow pits on area adjoining anterior margin, remaining parts with close pits with interstices as broad as or half as broad as diameter of a pit; on scapula interstices more than diameter of a pit in many regions. Scutellum subequal in length to mesoscutum, with close pits, interstices narrower than diameter of a pit, reticulate; apex of scutellum broadly arcuate and angulate posteriorly, slightly produced over base of propodeum in dorsal view. Propo<!--PageBreak-->deum with submedian carinae enclosing smooth areola; other regions of propodeum areolate contain irregular sculpture or pits; posterior corners of propodeum not sharp; postspiracular tooth weakly indicated in the form of a short knob. Lateral panel of pronotum micro-reticulate and with a median raised cross ridge; mesosternum closely pitted; mesepimeron cross carinate; metapleuron closely pitted.</p><p>
              <italic>Wings</italic>. Fore wing 2.4 × as long as broad, pilosity almost absent except a few scattered ones at distal admarginal area.</p><p>
              <italic>Legs</italic>. Hind coxa smooth and shiny on dorsal part with scattered sparse pits on ventral side; hind femur twice as long as broad, ventrally with a broad tooth just before middle (0.42), outer surface finely reticulate, sparse setigerous punctures hardly traceable; hind tibia with a longitudinal band of closely spaced small pits dorsally.</p><!--PageBreak--><!--PageBreak--><p>
              <italic>Metasoma</italic>. Metasoma slightly shorter than mesosoma (19:21), 0.6 × as broad as its length; T1 longest, exceeding middle of metasoma, with 3 pairs of submedian carinae and a lateral carina on either side of outer submedian carina; lateral carina separated from outer submedian carina by a deep fovea; outer submedian carina and inner submedian carina separated by fovea; inner submedian carinae converging towards posterior side but not meeting each other; T1 with a few broken carinulae on posterior half of space between submedian and sublateral carinae and between outer submedian and inner submedian carinae (careful observation under proper illumination is necessary to observe these weak carinulae); T1 mostly smooth and shiny; remaining tergites each with a row of small setigerous pits which are denser on sides. Ovipositor sheath a little protruding; hypopygium exceeding middle of metasoma.</p><p>
              <italic>Male</italic>. Unknown.</p></tp:treatment-sec><tp:treatment-sec sec-type="Host"><title>Host.</title><p>Unknown.</p></tp:treatment-sec><tp:treatment-sec sec-type="Distribution"><title>Distribution.</title><p>Vietnam.</p></tp:treatment-sec><tp:treatment-sec sec-type="Etymology"><title>Etymology.</title><p>Named after its country of origin, Vietnam.</p></tp:treatment-sec><tp:treatment-sec><!--Section generated to contain objects referenced in tp:taxon-treatment.--><fig id="F88" position="float" orientation="portrait"><label>Figures 169–170.</label><caption><p>
          <italic><tp:taxon-name><tp:taxon-name-part taxon-name-part-type="genus">Notaspidium</tp:taxon-name-part> <tp:taxon-name-part taxon-name-part-type="species">vietnamicum</tp:taxon-name-part></tp:taxon-name></italic> sp. n., ♀, holotype. <bold>169</bold> habitus lateral <bold>170</bold> metasoma dorsal.</p></caption><graphic xmlns:xlink="http://www.w3.org/1999/xlink" xlink:href="zookeys-576-001-g088.jpg" position="float" orientation="portrait" xlink:type="simple" id="oo_83747.jpg"/></fig><fig id="F89" position="float" orientation="portrait"><label>Figures 171–172.</label><caption><p>
          <italic><tp:taxon-name><tp:taxon-name-part taxon-name-part-type="genus">Notaspidium</tp:taxon-name-part> <tp:taxon-name-part taxon-name-part-type="species">vietnamicum</tp:taxon-name-part></tp:taxon-name></italic> sp. n., ♀, holotype. <bold>171</bold> head dorsal <bold>172</bold> mesosoma dorsal.</p></caption><graphic xmlns:xlink="http://www.w3.org/1999/xlink" xlink:href="zookeys-576-001-g089.jpg" position="float" orientation="portrait" xlink:type="simple" id="oo_83749.jpg"/></fig></tp:treatment-sec></tp:taxon-treatment>
