# Supplementary material for: Revision of the family Chalcididae (Hymenoptera, Chalcidoidea) from Vietnam, with the description of 13 new species
Source: Zookeys. 2016 Apr 4;(576):1–202. doi: 10.3897/zookeys.576.8177 (PMC4829922; doi:10.3897/zookeys.576.8177)
Supplement: XML Treatment for Oxycoryphe [file zookeys.576.8177-treatment72.xml]

<!DOCTYPE tp:taxon-treatment
  PUBLIC "-//TaxonX//DTD Taxonomic Treatment Publishing DTD v0 20100105//EN" "tax-treatment-NSO.dtd">
<tp:taxon-treatment xmlns:tp="http://www.plazi.org/taxpub"><tp:treatment-meta><kwd-group><label>Taxon classification</label><kwd><named-content content-type="kingdom">Animalia</named-content></kwd><kwd><named-content content-type="order">Hymenoptera</named-content></kwd><kwd><named-content content-type="family">Chalcididae</named-content></kwd></kwd-group><mixed-citation publication-type="journal"><person-group><name><surname>Narendran</surname><given-names>T. C.</given-names></name><name><surname>van Achterberg</surname><given-names>Cornelis</given-names></name></person-group><article-title>Revision of the family <tp:taxon-name><tp:taxon-name-part taxon-name-part-type="genus">Chalcididae</tp:taxon-name-part></tp:taxon-name> (<tp:taxon-name><tp:taxon-name-part taxon-name-part-type="order">Hymenoptera</tp:taxon-name-part></tp:taxon-name>, <tp:taxon-name><tp:taxon-name-part taxon-name-part-type="superfamily">Chalcidoidea</tp:taxon-name-part></tp:taxon-name>) from Vietnam, with the description of 13 new species</article-title><source>Zookeys</source><day>4</day><month>4</month><year>2016</year><volume>2016</volume><issue>576</issue><fpage>1</fpage><lpage>202</lpage><pub-id pub-id-type="doi">10.3897/zookeys.576.8177</pub-id></mixed-citation></tp:treatment-meta><tp:nomenclature><tp:taxon-name><tp:taxon-name-part taxon-name-part-type="genus">Oxycoryphe</tp:taxon-name-part></tp:taxon-name><tp:taxon-authority>Kriechbaumer, 1894</tp:taxon-authority><xref ref-type="fig" rid="F90">Figs 173–174</xref><xref ref-type="fig" rid="F91">, 175–176</xref><xref ref-type="fig" rid="F92">, 177</xref><xref ref-type="fig" rid="F93">, 178–179</xref><xref ref-type="fig" rid="F94">, 180–181</xref><xref ref-type="fig" rid="F95">, 182</xref><tp:nomenclature-citation-list><tp:nomenclature-citation><tp:taxon-name><tp:taxon-name-part taxon-name-part-type="genus">Oxycoryphe</tp:taxon-name-part></tp:taxon-name><comment> Kriechbaumer, 1894a: 67. Type species: <tp:taxon-name><tp:taxon-name-part taxon-name-part-type="genus">Oxycoryphe</tp:taxon-name-part> <tp:taxon-name-part taxon-name-part-type="species">subaenea</tp:taxon-name-part></tp:taxon-name> Kriechbaumer; by monotypy.</comment></tp:nomenclature-citation><tp:nomenclature-citation><tp:taxon-name><tp:taxon-name-part taxon-name-part-type="genus">Paraspirhina</tp:taxon-name-part></tp:taxon-name><comment> Cameron, 1911: 14. Type species: <tp:taxon-name><tp:taxon-name-part taxon-name-part-type="genus">Parasirhina</tp:taxon-name-part> <tp:taxon-name-part taxon-name-part-type="species">nitida</tp:taxon-name-part></tp:taxon-name> Cameron; by monotypy. Synonymised with <tp:taxon-name><tp:taxon-name-part taxon-name-part-type="genus">Oxycoryphe</tp:taxon-name-part></tp:taxon-name> Kriechbaumer by <xref ref-type="bibr" rid="B9">Bouček 1988b</xref>.</comment></tp:nomenclature-citation><tp:nomenclature-citation><tp:taxon-name><tp:taxon-name-part taxon-name-part-type="genus">Hoozania</tp:taxon-name-part></tp:taxon-name><comment> Masi, 1932a: 40. Type species: <tp:taxon-name><tp:taxon-name-part taxon-name-part-type="genus">Hoozania</tp:taxon-name-part> <tp:taxon-name-part taxon-name-part-type="species">maculipennis</tp:taxon-name-part></tp:taxon-name> Masi, by original designation. Synonymised with <tp:taxon-name><tp:taxon-name-part taxon-name-part-type="genus">Oxycoryphe</tp:taxon-name-part></tp:taxon-name> Kriechbaumer by <xref ref-type="bibr" rid="B9">Bouček 1988b</xref>.</comment></tp:nomenclature-citation></tp:nomenclature-citation-list></tp:nomenclature><tp:treatment-sec sec-type="Diagnosis"><title>Diagnosis.</title><p>This genus resembles <italic><tp:taxon-name><tp:taxon-name-part taxon-name-part-type="genus">Sthulapada</tp:taxon-name-part></tp:taxon-name></italic> Narendran in having an external extra carina on the hind tibia and a median tubercle on the pronotum. However, it differs from <italic><tp:taxon-name><tp:taxon-name-part taxon-name-part-type="genus">Sthulapada</tp:taxon-name-part></tp:taxon-name></italic> in having normal hind tarsal segments (in <italic><tp:taxon-name><tp:taxon-name-part taxon-name-part-type="genus">Sthulapada</tp:taxon-name-part></tp:taxon-name></italic> the hind tarsal segments (especially distal one) are unusually and greatly swollen) and the ovipositor sheath without a tooth (in <italic><tp:taxon-name><tp:taxon-name-part taxon-name-part-type="genus">Sthulapada</tp:taxon-name-part></tp:taxon-name></italic> ovipositor sheath with a tooth ventrally).</p></tp:treatment-sec><tp:treatment-sec sec-type="Description"><title>Description.</title><p>Pronotal collar in middle with a short median keel or tooth or a raised triangle (rarely weakly developed but distinctly indicated); apex of scutellum in most species distinctly produced posteriorly, ending in a lobe (in a few species emarginate); hind tibia with an additional external carina; mesosoma quite flat in some species; epipygium in typical form reaches near subapical part of ovipositor sheath whereas in some other species not at all reaching apex.</p></tp:treatment-sec><tp:treatment-sec sec-type="Hosts"><title>Hosts.</title><p>Parasitoids of <tp:taxon-name><tp:taxon-name-part taxon-name-part-type="order">Lepidoptera</tp:taxon-name-part></tp:taxon-name>.</p></tp:treatment-sec><tp:treatment-sec sec-type="Distribution"><title>Distribution.</title><p>Africa (South Africa, Uganda) and Asia (India, Philippines, Malaysia, Singapore, Indonesia (Sumatra, Kalimantan), China (Taiwan) (<xref ref-type="bibr" rid="B122">Narendran 1989</xref>; <xref ref-type="bibr" rid="B129">Noyes 2011</xref>), Vietnam (new record).</p></tp:treatment-sec><tp:treatment-sec sec-type="Key to Vietnamese species of Oxycoryphe Kriechbaumer"><title>Key to Vietnamese species of <italic><tp:taxon-name><tp:taxon-name-part taxon-name-part-type="genus">Oxycoryphe</tp:taxon-name-part></tp:taxon-name></italic> Kriechbaumer (based on females)</title><table-wrap content-type="key" position="anchor" orientation="portrait"><table id="TID0EXTFK" rules="all"><tbody><tr><td rowspan="1" colspan="1">1</td><td rowspan="1" colspan="1">Projected part of apex of scutellum long, 0.2 × length of remaining part of scutellum and distinctly bi-lobed (Fig. <xref ref-type="fig" rid="F95">182</xref>); width of head twice its length in dorsal view; <abbrev xmlns:xlink="http://www.w3.org/1999/xlink" xlink:title="distance between two posterior ocelli" xlink:type="simple">POL</abbrev> 3–4 × <abbrev xmlns:xlink="http://www.w3.org/1999/xlink" xlink:title="minimum distance between posterior ocelli and eye" xlink:type="simple">OOL</abbrev>; clava at most twice as long as preceding segment (Fig. <xref ref-type="fig" rid="F94">180</xref>); hind leg completely black (Fig. <xref ref-type="fig" rid="F93">178</xref>)</td><td rowspan="1" colspan="1">
                      <bold><italic><tp:taxon-name><tp:taxon-name-part taxon-name-part-type="genus">Oxycoryphe</tp:taxon-name-part> <tp:taxon-name-part taxon-name-part-type="species">scutellatus</tp:taxon-name-part></tp:taxon-name></italic> Narendran</bold>
                    </td></tr><tr><td rowspan="1" colspan="1">–</td><td rowspan="1" colspan="1">Projected part of scutellum shorter than above and at most slightly bi-lobed (Fig. <xref ref-type="fig" rid="F92">177</xref>); head width 2.9 × its length in dorsal view; <abbrev xmlns:xlink="http://www.w3.org/1999/xlink" xlink:title="distance between two posterior ocelli" xlink:type="simple">POL</abbrev> 6–8 × <abbrev xmlns:xlink="http://www.w3.org/1999/xlink" xlink:title="minimum distance between posterior ocelli and eye" xlink:type="simple">OOL</abbrev> (Fig. <xref ref-type="fig" rid="F91">175</xref>); clava a little longer than twice preceding segment (Fig. <xref ref-type="fig" rid="F91">175</xref>); hind leg reddish or yellowish brown (Fig. <xref ref-type="fig" rid="F90">173</xref>)</td><td rowspan="1" colspan="1">
                      <bold><italic><tp:taxon-name><tp:taxon-name-part taxon-name-part-type="genus">Oxycoryphe</tp:taxon-name-part> <tp:taxon-name-part taxon-name-part-type="species">neotenax</tp:taxon-name-part></tp:taxon-name></italic> sp. n.</bold>
                    </td></tr></tbody></table></table-wrap><fig id="F90" position="float" orientation="portrait"><label>Figures 173–174.</label><caption><p>
          <italic><tp:taxon-name><tp:taxon-name-part taxon-name-part-type="genus">Oxycoryphe</tp:taxon-name-part> <tp:taxon-name-part taxon-name-part-type="species">neotenax</tp:taxon-name-part></tp:taxon-name></italic> sp. n., ♀, holotype. <bold>173</bold> habitus lateral <bold>174</bold> metasoma dorsal.</p></caption><graphic xmlns:xlink="http://www.w3.org/1999/xlink" xlink:href="zookeys-576-001-g090.jpg" position="float" orientation="portrait" xlink:type="simple" id="oo_83752.jpg"/></fig><fig id="F91" position="float" orientation="portrait"><label>Figures 175–176.</label><caption><p>
          <italic><tp:taxon-name><tp:taxon-name-part taxon-name-part-type="genus">Oxycoryphe</tp:taxon-name-part> <tp:taxon-name-part taxon-name-part-type="species">neotenax</tp:taxon-name-part></tp:taxon-name></italic> sp. n., ♀, holotype. <bold>175</bold> head anterior <bold>176</bold> mesoscutum dorsal.</p></caption><graphic xmlns:xlink="http://www.w3.org/1999/xlink" xlink:href="zookeys-576-001-g091.jpg" position="float" orientation="portrait" xlink:type="simple" id="oo_83754.jpg"/></fig><fig id="F92" position="float" orientation="portrait"><label>Figure 177.</label><caption><p>
          <italic><tp:taxon-name><tp:taxon-name-part taxon-name-part-type="genus">Oxycoryphe</tp:taxon-name-part> <tp:taxon-name-part taxon-name-part-type="species">neotenax</tp:taxon-name-part></tp:taxon-name></italic> sp. n., ♀, holotype, scutellum dorsal.</p></caption><graphic xmlns:xlink="http://www.w3.org/1999/xlink" xlink:href="zookeys-576-001-g092.jpg" position="float" orientation="portrait" xlink:type="simple" id="oo_83756.jpg"/></fig><fig id="F93" position="float" orientation="portrait"><label>Figures 178–179.</label><caption><p>
          <italic><tp:taxon-name><tp:taxon-name-part taxon-name-part-type="genus">Oxycoryphe</tp:taxon-name-part> <tp:taxon-name-part taxon-name-part-type="species">scutellatus</tp:taxon-name-part></tp:taxon-name></italic> Narendran, ♀, Cát Tiên N.P. <bold>178</bold> habitus lateral <bold>179</bold> metasoma dorsal.</p></caption><graphic xmlns:xlink="http://www.w3.org/1999/xlink" xlink:href="zookeys-576-001-g093.jpg" position="float" orientation="portrait" xlink:type="simple" id="oo_83758.jpg"/></fig><fig id="F94" position="float" orientation="portrait"><label>Figures 180–181.</label><caption><p>
          <italic><tp:taxon-name><tp:taxon-name-part taxon-name-part-type="genus">Oxycoryphe</tp:taxon-name-part> <tp:taxon-name-part taxon-name-part-type="species">scutellatus</tp:taxon-name-part></tp:taxon-name></italic> Narendran, ♀, Cát Tiên N.P. <bold>180</bold> head anterior <bold>181</bold> mesoscutum dorsal.</p></caption><graphic xmlns:xlink="http://www.w3.org/1999/xlink" xlink:href="zookeys-576-001-g094.jpg" position="float" orientation="portrait" xlink:type="simple" id="oo_83761.jpg"/></fig><fig id="F95" position="float" orientation="portrait"><label>Figure 182.</label><caption><p>
          <italic><tp:taxon-name><tp:taxon-name-part taxon-name-part-type="genus">Oxycoryphe</tp:taxon-name-part> <tp:taxon-name-part taxon-name-part-type="species">scutellatus</tp:taxon-name-part></tp:taxon-name></italic> Narendran, ♀, Cát Tiên N.P., scutellum dorsal.</p></caption><graphic xmlns:xlink="http://www.w3.org/1999/xlink" xlink:href="zookeys-576-001-g095.jpg" position="float" orientation="portrait" xlink:type="simple" id="oo_83763.jpg"/></fig></tp:treatment-sec><ref-list><ref id="B9"><mixed-citation xmlns:xlink="http://www.w3.org/1999/xlink" xlink:type="simple">
          <person-group><name name-style="western"><surname>Bouček</surname><given-names>Z</given-names></name></person-group> (<year>1988b</year>) <source>Australasian <tp:taxon-name><tp:taxon-name-part taxon-name-part-type="superfamily">Chalcidoidea</tp:taxon-name-part></tp:taxon-name> (<tp:taxon-name><tp:taxon-name-part taxon-name-part-type="order">Hymenoptera</tp:taxon-name-part></tp:taxon-name>) – A biosystematic revision of genera of fourteen families, with a reclassification of species.</source> <publisher-name>CAB International</publisher-name>, <publisher-loc>Wallingford</publisher-loc>, <size units="page">832 pp</size>.</mixed-citation></ref><ref id="B122"><mixed-citation xmlns:xlink="http://www.w3.org/1999/xlink" xlink:type="simple">
          <person-group><name name-style="western"><surname>Narendran</surname><given-names>TC</given-names></name></person-group> (<year>1989</year>) <article-title>Oriental <tp:taxon-name><tp:taxon-name-part taxon-name-part-type="genus">Chalcididae</tp:taxon-name-part></tp:taxon-name> (<tp:taxon-name><tp:taxon-name-part taxon-name-part-type="order">Hymenoptera</tp:taxon-name-part></tp:taxon-name>: <tp:taxon-name><tp:taxon-name-part taxon-name-part-type="superfamily">Chalcidoidea</tp:taxon-name-part></tp:taxon-name>).</article-title> <source>Zoological Monograph</source>. <publisher-name>Department of Zoology, University of Calicut</publisher-name>, <publisher-loc>Kerala</publisher-loc>, <fpage>1</fpage>–<lpage>441</lpage>.</mixed-citation></ref><ref id="B129"><mixed-citation xmlns:xlink="http://www.w3.org/1999/xlink" xlink:type="simple">
          <person-group><name name-style="western"><surname>Noyes</surname><given-names>JS</given-names></name></person-group> (<year>2011</year>) <source>Universal <tp:taxon-name><tp:taxon-name-part taxon-name-part-type="superfamily">Chalcidoidea</tp:taxon-name-part></tp:taxon-name> Database</source>. <ext-link xlink:type="simple" ext-link-type="uri" xlink:href="http://www.nhm.ac.uk/chalcidoids">http://www.nhm.ac.uk/chalcidoids</ext-link></mixed-citation></ref></ref-list></tp:taxon-treatment>
