# Supplementary material for: Revision of the family Chalcididae (Hymenoptera, Chalcidoidea) from Vietnam, with the description of 13 new species
Source: Zookeys. 2016 Apr 4;(576):1–202. doi: 10.3897/zookeys.576.8177 (PMC4829922; doi:10.3897/zookeys.576.8177)
Supplement: XML Treatment for Oxycoryphe neotenax [file zookeys.576.8177-treatment73.xml]

<!DOCTYPE tp:taxon-treatment
  PUBLIC "-//TaxonX//DTD Taxonomic Treatment Publishing DTD v0 20100105//EN" "tax-treatment-NSO.dtd">
<tp:taxon-treatment xmlns:tp="http://www.plazi.org/taxpub"><tp:treatment-meta><kwd-group><label>Taxon classification</label><kwd><named-content content-type="kingdom">Animalia</named-content></kwd><kwd><named-content content-type="order">Hymenoptera</named-content></kwd><kwd><named-content content-type="family">Chalcididae</named-content></kwd></kwd-group><mixed-citation publication-type="journal"><person-group><name><surname>Narendran</surname><given-names>T. C.</given-names></name><name><surname>van Achterberg</surname><given-names>Cornelis</given-names></name></person-group><article-title>Revision of the family <tp:taxon-name><tp:taxon-name-part taxon-name-part-type="genus">Chalcididae</tp:taxon-name-part></tp:taxon-name> (<tp:taxon-name><tp:taxon-name-part taxon-name-part-type="order">Hymenoptera</tp:taxon-name-part></tp:taxon-name>, <tp:taxon-name><tp:taxon-name-part taxon-name-part-type="superfamily">Chalcidoidea</tp:taxon-name-part></tp:taxon-name>) from Vietnam, with the description of 13 new species</article-title><source>Zookeys</source><day>4</day><month>4</month><year>2016</year><volume>2016</volume><issue>576</issue><fpage>1</fpage><lpage>202</lpage><pub-id pub-id-type="doi">10.3897/zookeys.576.8177</pub-id></mixed-citation></tp:treatment-meta><tp:nomenclature><tp:taxon-name><tp:taxon-name-part taxon-name-part-type="genus">Oxycoryphe</tp:taxon-name-part>
              <tp:taxon-name-part taxon-name-part-type="species">neotenax</tp:taxon-name-part>
              <object-id xmlns:xlink="http://www.w3.org/1999/xlink" content-type="zoobank" xlink:type="simple">http://zoobank.org/8BA8E5A9-6415-4207-B7FC-C9B0A711E46C</object-id>
            </tp:taxon-name><tp:taxon-status xmlns:xlink="http://www.w3.org/1999/xlink" xlink:type="simple">sp. n.</tp:taxon-status><xref ref-type="fig" rid="F90">Figs 173–174</xref><xref ref-type="fig" rid="F91">, 175–176</xref><xref ref-type="fig" rid="F92">, 177</xref><!--PageBreak--></tp:nomenclature><tp:treatment-sec sec-type="type material"><title>Type material.</title><p>Holotype, ♀ (<named-content xmlns:xlink="http://www.w3.org/1999/xlink" content-type="dwc:institutional_code" xlink:type="simple">RMNH</named-content>) “<bold>Vietnam</bold>: Ninh Thuân, Núi Chúa N. P., northwest part, Mal. trap 17, c. 150 m, <named-content xmlns:xlink="http://www.w3.org/1999/xlink" content-type="date" xlink:type="simple">24–30.v.2007</named-content>, C. v. Achterberg &amp; R. de Vries, <named-content xmlns:xlink="http://www.w3.org/1999/xlink" content-type="dwc:institutional_code" xlink:type="simple">RMNH</named-content>’07”. Paratypes: <named-content xmlns:xlink="http://www.w3.org/1999/xlink" content-type="specimen-count" xlink:type="simple">2 ♀</named-content> (<named-content xmlns:xlink="http://www.w3.org/1999/xlink" content-type="dwc:institutional_code" xlink:type="simple">RMNH</named-content>, <abbrev xmlns:xlink="http://www.w3.org/1999/xlink" content-type="institution" xlink:title="Institute of Ecology &amp; Biological Resources, Vietnam Academy of Science &amp; Technology, Hanoi, Vietnam" xlink:type="simple">IEBR</abbrev>), “Vietnam: Ninh Thuân, Núi Chúa N. P., northeast part, Mal. traps, 90–150 m, <named-content xmlns:xlink="http://www.w3.org/1999/xlink" content-type="date" xlink:type="simple">23–30.v.2007</named-content>, C. v. Achterberg &amp; R. de Vries, <named-content xmlns:xlink="http://www.w3.org/1999/xlink" content-type="dwc:institutional_code" xlink:type="simple">RMNH</named-content>’07”; <named-content xmlns:xlink="http://www.w3.org/1999/xlink" content-type="specimen-count" xlink:type="simple">1 ♀</named-content> (<named-content xmlns:xlink="http://www.w3.org/1999/xlink" content-type="dwc:institutional_code" xlink:type="simple">RMNH</named-content>), id., but dry south part, 100–180 m, <named-content xmlns:xlink="http://www.w3.org/1999/xlink" content-type="date" xlink:type="simple">22–29.v.2007</named-content>, C. v. Achterberg &amp; R. de Vries, <named-content xmlns:xlink="http://www.w3.org/1999/xlink" content-type="dwc:institutional_code" xlink:type="simple">RMNH</named-content>’07”; <named-content xmlns:xlink="http://www.w3.org/1999/xlink" content-type="specimen-count" xlink:type="simple">2 ♀</named-content> (<named-content xmlns:xlink="http://www.w3.org/1999/xlink" content-type="dwc:institutional_code" xlink:type="simple">RMNH</named-content>, <abbrev xmlns:xlink="http://www.w3.org/1999/xlink" content-type="institution" xlink:title="Institute of Ecology &amp; Biological Resources, Vietnam Academy of Science &amp; Technology, Hanoi, Vietnam" xlink:type="simple">IEBR</abbrev>), “S. Vietnam: Dóng Nai, Cát Tiên N. P., Bird trail, Mal. traps 30–35, c. 100 m, <named-content xmlns:xlink="http://www.w3.org/1999/xlink" content-type="date" xlink:type="simple">15–20.v.2007</named-content>, C. v. Achterberg &amp; R. de Vries, <named-content xmlns:xlink="http://www.w3.org/1999/xlink" content-type="dwc:institutional_code" xlink:type="simple">RMNH</named-content>’07”.</p></tp:treatment-sec><tp:treatment-sec sec-type="Diagnosis"><title>Diagnosis.</title><p>Very similar to <italic><tp:taxon-name><tp:taxon-name-part taxon-name-part-type="genus">Oxycoryphe</tp:taxon-name-part> <tp:taxon-name-part taxon-name-part-type="species">tenax</tp:taxon-name-part></tp:taxon-name></italic> Narendran, 1989, from Malaysia, but <italic><tp:taxon-name><tp:taxon-name-part taxon-name-part-type="genus">Oxycoryphe</tp:taxon-name-part> <tp:taxon-name-part taxon-name-part-type="species">neotenax</tp:taxon-name-part></tp:taxon-name></italic> has the lateral ocelli close to the eyes (<abbrev xmlns:xlink="http://www.w3.org/1999/xlink" xlink:title="distance between two posterior ocelli" xlink:type="simple">POL</abbrev> 6–8 × <abbrev xmlns:xlink="http://www.w3.org/1999/xlink" xlink:title="minimum distance between posterior ocelli and eye" xlink:type="simple">OOL</abbrev>; 3.3–4.3 × in <italic><tp:taxon-name><tp:taxon-name-part taxon-name-part-type="genus">Oxycoryphe</tp:taxon-name-part> <tp:taxon-name-part taxon-name-part-type="species">tenax</tp:taxon-name-part></tp:taxon-name></italic>), <abbrev xmlns:xlink="http://www.w3.org/1999/xlink" xlink:title="postmarginal vein" xlink:type="simple">PMV</abbrev> distinctly longer than SV (about as long as SV in <italic><tp:taxon-name><tp:taxon-name-part taxon-name-part-type="genus">Oxycoryphe</tp:taxon-name-part> <tp:taxon-name-part taxon-name-part-type="species">tenax</tp:taxon-name-part></tp:taxon-name></italic>), the hind femur and tibia reddish to yellowish brown (brownish yellow in <italic><tp:taxon-name><tp:taxon-name-part taxon-name-part-type="genus">Oxycoryphe</tp:taxon-name-part> <tp:taxon-name-part taxon-name-part-type="species">tenax</tp:taxon-name-part></tp:taxon-name></italic>), the post-orbital carina not well developed (distinct in <italic><tp:taxon-name><tp:taxon-name-part taxon-name-part-type="genus">Oxycoryphe</tp:taxon-name-part> <tp:taxon-name-part taxon-name-part-type="species">tenax</tp:taxon-name-part></tp:taxon-name></italic>) and <abbrev xmlns:xlink="http://www.w3.org/1999/xlink" xlink:title="postmarginal vein" xlink:type="simple">PMV</abbrev> as long as <abbrev xmlns:xlink="http://www.w3.org/1999/xlink" xlink:title="marginal vein" xlink:type="simple">MV</abbrev> or longer (less developed in <italic><tp:taxon-name><tp:taxon-name-part taxon-name-part-type="genus">Oxycoryphe</tp:taxon-name-part> <tp:taxon-name-part taxon-name-part-type="species">tenax</tp:taxon-name-part></tp:taxon-name></italic>).</p></tp:treatment-sec><tp:treatment-sec sec-type="Description"><title>Description.</title><p>Holotype, ♀, length of body 6.0 mm.</p><p>
              <italic>Colour</italic>. Black with following parts as follows: eyes and ocelli pale gray; scape and pedicel pale brownish yellow; annellus, F1, F2 and F3 brownish yellow; remaining segments of antenna dark brown; apex of clava, fore coxa pale brown, remaining segments of fore and mid legs yellow; hind leg reddish pale brown; tegula pale brownish yellow; metasoma black with yellowish brown on sides from T1 to T6; epipygium and ovipositor sheath black. Pubescence pale white with slight yellowish tinge; fore wing hyaline with a brownish tinge; veins dark brown; pilosity of wing disc blackish brown.</p><p>
              <italic>Head</italic>. Width 1.1 × its height in anterior view; width in dorsal view 2.9 × its length, subequal to width of mesosoma; pre-orbital carina distinct meeting each other behind anterior ocellus; post-orbital carina absent; geno-temporal furrow present; scrobe cross stri<!--PageBreak-->ate-reticulate, reaching anterior ocellus; posterior ocellus close to eye (fig. 175), <abbrev xmlns:xlink="http://www.w3.org/1999/xlink" xlink:title="distance between two posterior ocelli" xlink:type="simple">POL</abbrev> 6.2 × <abbrev xmlns:xlink="http://www.w3.org/1999/xlink" xlink:title="minimum distance between posterior ocelli and eye" xlink:type="simple">OOL</abbrev>; <abbrev xmlns:xlink="http://www.w3.org/1999/xlink" xlink:title="distance between anterior ocellus and posterior ocellus" xlink:type="simple">AOL</abbrev> twice <abbrev xmlns:xlink="http://www.w3.org/1999/xlink" xlink:title="minimum distance between posterior ocelli and eye" xlink:type="simple">OOL</abbrev>; <abbrev xmlns:xlink="http://www.w3.org/1999/xlink" xlink:title="diameter of ocellus" xlink:type="simple">LOL</abbrev> a little longer than <abbrev xmlns:xlink="http://www.w3.org/1999/xlink" xlink:title="distance between anterior ocellus and posterior ocellus" xlink:type="simple">AOL</abbrev> (9:8); shortest width between eyes in dorsal view 2.2 × <abbrev xmlns:xlink="http://www.w3.org/1999/xlink" xlink:title="distance between two posterior ocelli" xlink:type="simple">POL</abbrev>; face and vertex with close, deep umbilicate, setigerous pits; MS indistinct, malar space 0.4 × eye height in profile; eyes with a few scattered minute pilosity; antenna inserted well below level of ventral margin of eyes, scape not quite reaching anterior ocellus; antennal formula 11273; relative L:W of antennal segments:scape = 29:3; pedicel = 4:4; F1 = 7:5; F2 = 7:5; F3 = 6:6; F4 = 6:6; F5 = 6:6; F6 = 6:6; F7 = 6:6; clava = 13:6.</p><p>
              <italic>Mesosoma</italic>. Pronotum with a tooth-like raised structure medially (but not distinctly forming a tooth as in the type species), with close setigerous pits, interstices narrower than diameter of a pit, somewhat carinate, reticulate; posterior margin of pronotum concave; mesoscutum and scutellum with close setigerous pits; interstices rugulose, narrower than diameter of a pit; apex of scutellum a little produced posteriorly; propodeum with submedian and sublateral carinae distinct, areolate, lateral teeth indistinct.</p><p>
              <italic>Wings</italic>. Fore wing length 3.1 × its width, densely pilose; CC about 7 × as long as <abbrev xmlns:xlink="http://www.w3.org/1999/xlink" xlink:title="marginal vein" xlink:type="simple">MV</abbrev>; <abbrev xmlns:xlink="http://www.w3.org/1999/xlink" xlink:title="postmarginal vein" xlink:type="simple">PMV</abbrev> subequal to <abbrev xmlns:xlink="http://www.w3.org/1999/xlink" xlink:title="marginal vein" xlink:type="simple">MV</abbrev>, longer than <abbrev xmlns:xlink="http://www.w3.org/1999/xlink" xlink:title="stigmal vein" xlink:type="simple">STV</abbrev>.</p><!--PageBreak--><!--PageBreak--><p>
              <italic>Legs</italic>. Hind coxa with a weak tooth at dorso-basal side; hind femur 2.8 × as long as wide; hind tibia with an extra external carina.</p><p>
              <italic>Metasoma</italic>. Metasoma 1.6 × as long as mesosoma, length of pre-epipygial part of metasoma a little longer than mesosoma (27:21), but subequal to length of mesosoma in holotype; T1 with a pair of basal longitudinal carinae, each carina as long as width between each other; posterior margin of T1 to T5 smooth and shiny, T6 with shallow setigerous, micro-punctate; epipygium with close, shallow setigerous pits, with a median carina, fully pubescent.</p><p>
              <italic>Male</italic>. Unknown.</p></tp:treatment-sec><tp:treatment-sec sec-type="Host"><title>Host.</title><p>Unknown.</p></tp:treatment-sec><tp:treatment-sec sec-type="Distribution"><title>Distribution.</title><p>Vietnam.</p></tp:treatment-sec><tp:treatment-sec sec-type="Variation"><title>Variation.</title><p>Length of female varies from 6.0–6.5 mm; <abbrev xmlns:xlink="http://www.w3.org/1999/xlink" xlink:title="distance between two posterior ocelli" xlink:type="simple">POL</abbrev> 6–8 × <abbrev xmlns:xlink="http://www.w3.org/1999/xlink" xlink:title="minimum distance between posterior ocelli and eye" xlink:type="simple">OOL</abbrev>; fore wing with a small infuscation below <abbrev xmlns:xlink="http://www.w3.org/1999/xlink" xlink:title="submarginal vein" xlink:type="simple">SMV</abbrev> in some specimens; 4–6 basal segments of antenna yellowish brown.</p></tp:treatment-sec><tp:treatment-sec><!--Section generated to contain objects referenced in tp:taxon-treatment.--><fig id="F90" position="float" orientation="portrait"><label>Figures 173–174.</label><caption><p>
          <italic><tp:taxon-name><tp:taxon-name-part taxon-name-part-type="genus">Oxycoryphe</tp:taxon-name-part> <tp:taxon-name-part taxon-name-part-type="species">neotenax</tp:taxon-name-part></tp:taxon-name></italic> sp. n., ♀, holotype. <bold>173</bold> habitus lateral <bold>174</bold> metasoma dorsal.</p></caption><graphic xmlns:xlink="http://www.w3.org/1999/xlink" xlink:href="zookeys-576-001-g090.jpg" position="float" orientation="portrait" xlink:type="simple" id="oo_83752.jpg"/></fig><fig id="F91" position="float" orientation="portrait"><label>Figures 175–176.</label><caption><p>
          <italic><tp:taxon-name><tp:taxon-name-part taxon-name-part-type="genus">Oxycoryphe</tp:taxon-name-part> <tp:taxon-name-part taxon-name-part-type="species">neotenax</tp:taxon-name-part></tp:taxon-name></italic> sp. n., ♀, holotype. <bold>175</bold> head anterior <bold>176</bold> mesoscutum dorsal.</p></caption><graphic xmlns:xlink="http://www.w3.org/1999/xlink" xlink:href="zookeys-576-001-g091.jpg" position="float" orientation="portrait" xlink:type="simple" id="oo_83754.jpg"/></fig><fig id="F92" position="float" orientation="portrait"><label>Figure 177.</label><caption><p>
          <italic><tp:taxon-name><tp:taxon-name-part taxon-name-part-type="genus">Oxycoryphe</tp:taxon-name-part> <tp:taxon-name-part taxon-name-part-type="species">neotenax</tp:taxon-name-part></tp:taxon-name></italic> sp. n., ♀, holotype, scutellum dorsal.</p></caption><graphic xmlns:xlink="http://www.w3.org/1999/xlink" xlink:href="zookeys-576-001-g092.jpg" position="float" orientation="portrait" xlink:type="simple" id="oo_83756.jpg"/></fig></tp:treatment-sec></tp:taxon-treatment>
