# Supplementary material for: Revision of the family Chalcididae (Hymenoptera, Chalcidoidea) from Vietnam, with the description of 13 new species
Source: Zookeys. 2016 Apr 4;(576):1–202. doi: 10.3897/zookeys.576.8177 (PMC4829922; doi:10.3897/zookeys.576.8177)
Supplement: XML Treatment for Oxycoryphe scutellatus [file zookeys.576.8177-treatment74.xml]

<!DOCTYPE tp:taxon-treatment
  PUBLIC "-//TaxonX//DTD Taxonomic Treatment Publishing DTD v0 20100105//EN" "tax-treatment-NSO.dtd">
<tp:taxon-treatment xmlns:tp="http://www.plazi.org/taxpub"><tp:treatment-meta><kwd-group><label>Taxon classification</label><kwd><named-content content-type="kingdom">Animalia</named-content></kwd><kwd><named-content content-type="order">Hymenoptera</named-content></kwd><kwd><named-content content-type="family">Chalcididae</named-content></kwd></kwd-group><mixed-citation publication-type="journal"><person-group><name><surname>Narendran</surname><given-names>T. C.</given-names></name><name><surname>van Achterberg</surname><given-names>Cornelis</given-names></name></person-group><article-title>Revision of the family <tp:taxon-name><tp:taxon-name-part taxon-name-part-type="genus">Chalcididae</tp:taxon-name-part></tp:taxon-name> (<tp:taxon-name><tp:taxon-name-part taxon-name-part-type="order">Hymenoptera</tp:taxon-name-part></tp:taxon-name>, <tp:taxon-name><tp:taxon-name-part taxon-name-part-type="superfamily">Chalcidoidea</tp:taxon-name-part></tp:taxon-name>) from Vietnam, with the description of 13 new species</article-title><source>Zookeys</source><day>4</day><month>4</month><year>2016</year><volume>2016</volume><issue>576</issue><fpage>1</fpage><lpage>202</lpage><pub-id pub-id-type="doi">10.3897/zookeys.576.8177</pub-id></mixed-citation></tp:treatment-meta><tp:nomenclature><tp:taxon-name><tp:taxon-name-part taxon-name-part-type="genus">Oxycoryphe</tp:taxon-name-part>
              <tp:taxon-name-part taxon-name-part-type="species">scutellatus</tp:taxon-name-part></tp:taxon-name><tp:taxon-authority>Narendran, 1989</tp:taxon-authority><xref ref-type="fig" rid="F93">Figs 178–179</xref><xref ref-type="fig" rid="F94">, 180–181</xref><xref ref-type="fig" rid="F95">, 182</xref><tp:nomenclature-citation-list><tp:nomenclature-citation><tp:taxon-name><tp:taxon-name-part taxon-name-part-type="genus">Oxycoryphe</tp:taxon-name-part> <tp:taxon-name-part taxon-name-part-type="species">scutellatus</tp:taxon-name-part></tp:taxon-name><comment> Narendran, 1989: 131 (♀, holotype, E. Malaysia, SW. Sabah) (<named-content xmlns:xlink="http://www.w3.org/1999/xlink" content-type="dwc:institutional_code" xlink:type="simple">RMNH</named-content>, examined)).</comment></tp:nomenclature-citation></tp:nomenclature-citation-list></tp:nomenclature><tp:treatment-sec sec-type="material"><title>Material.</title><p>
              <named-content xmlns:xlink="http://www.w3.org/1999/xlink" content-type="specimen-count" xlink:type="simple">2 ♀</named-content> (<named-content xmlns:xlink="http://www.w3.org/1999/xlink" content-type="dwc:institutional_code" xlink:type="simple">RMNH</named-content>, <abbrev xmlns:xlink="http://www.w3.org/1999/xlink" content-type="institution" xlink:title="Institute of Ecology &amp; Biological Resources, Vietnam Academy of Science &amp; Technology, Hanoi, Vietnam" xlink:type="simple">IEBR</abbrev>), “S. <bold>Vietnam</bold>: Dóng Nai, Cát Tiên N. P., Bird trail, Mal. traps 30–35, c. 100 m, <named-content xmlns:xlink="http://www.w3.org/1999/xlink" content-type="date" xlink:type="simple">15–20.v.2007</named-content>, C. v. Achterberg &amp; R. de Vries, <named-content xmlns:xlink="http://www.w3.org/1999/xlink" content-type="dwc:institutional_code" xlink:type="simple">RMNH</named-content>’07”.</p></tp:treatment-sec><tp:treatment-sec sec-type="Diagnosis"><title>Diagnosis.</title><p>This species comes near <italic><tp:taxon-name><tp:taxon-name-part taxon-name-part-type="genus">Oxycoryphe</tp:taxon-name-part> <tp:taxon-name-part taxon-name-part-type="species">thresiae</tp:taxon-name-part></tp:taxon-name></italic> Narendran, 1989, in the key to species by <xref ref-type="bibr" rid="B122">Narendran (1989)</xref>, but differs from it in having: 1) scrobe cross reticulate (in <italic><tp:taxon-name><tp:taxon-name-part taxon-name-part-type="genus">Oxycoryphe</tp:taxon-name-part> <tp:taxon-name-part taxon-name-part-type="species">thresiae</tp:taxon-name-part></tp:taxon-name></italic> scrobe striate); 2) apex of scutellum projecting 0.17–0.24 × length of remaining part of scutellum (in <italic><tp:taxon-name><tp:taxon-name-part taxon-name-part-type="genus">Oxycoryphe</tp:taxon-name-part> <tp:taxon-name-part taxon-name-part-type="species">thresiae</tp:taxon-name-part></tp:taxon-name></italic> apex of scutellum projecting less than 0.17 × length of remaining part of scutellum); 3) <abbrev xmlns:xlink="http://www.w3.org/1999/xlink" xlink:title="postmarginal vein" xlink:type="simple">PMV</abbrev> longer than <abbrev xmlns:xlink="http://www.w3.org/1999/xlink" xlink:title="marginal vein" xlink:type="simple">MV</abbrev> (in <italic><tp:taxon-name><tp:taxon-name-part taxon-name-part-type="genus">Oxycoryphe</tp:taxon-name-part> <tp:taxon-name-part taxon-name-part-type="species">thresiae</tp:taxon-name-part></tp:taxon-name></italic> <abbrev xmlns:xlink="http://www.w3.org/1999/xlink" xlink:title="postmarginal vein" xlink:type="simple">PMV</abbrev> equal to <abbrev xmlns:xlink="http://www.w3.org/1999/xlink" xlink:title="marginal vein" xlink:type="simple">MV</abbrev>); 4) T1 with 2 basal carinae (in <italic><tp:taxon-name><tp:taxon-name-part taxon-name-part-type="genus">Oxycoryphe</tp:taxon-name-part> <tp:taxon-name-part taxon-name-part-type="species">thresiae</tp:taxon-name-part></tp:taxon-name></italic> T1 without a pair of basal carinae, but with a subrectangular pit), and 5) <abbrev xmlns:xlink="http://www.w3.org/1999/xlink" xlink:title="distance between two posterior ocelli" xlink:type="simple">POL</abbrev> 3 × <abbrev xmlns:xlink="http://www.w3.org/1999/xlink" xlink:title="minimum distance between posterior ocelli and eye" xlink:type="simple">OOL</abbrev> (in <italic><tp:taxon-name><tp:taxon-name-part taxon-name-part-type="genus">Oxycoryphe</tp:taxon-name-part> <tp:taxon-name-part taxon-name-part-type="species">thresiae</tp:taxon-name-part></tp:taxon-name></italic> <abbrev xmlns:xlink="http://www.w3.org/1999/xlink" xlink:title="distance between two posterior ocelli" xlink:type="simple">POL</abbrev> much more than 3 × <abbrev xmlns:xlink="http://www.w3.org/1999/xlink" xlink:title="minimum distance between posterior ocelli and eye" xlink:type="simple">OOL</abbrev>).</p></tp:treatment-sec><tp:treatment-sec sec-type="Description"><title>Description</title><p>(specimen from Cát Tiên N. P.). ♀, length of body 7.5 mm.</p><p>
              <italic>Colour</italic>. Black; eyes grayish yellow; ocelli pale reflecting yellow; bases and apices of fore and mid femora and tibiae slightly yellowish brown; fore and mid tarsi pale brownish yellow; hind leg completely black; wings hyaline with slight yellowish brown infuscation with a weak brownish yellow arch connecting parastigma and <abbrev xmlns:xlink="http://www.w3.org/1999/xlink" xlink:title="stigmal vein" xlink:type="simple">STV</abbrev>.</p><p>
              <italic>Head</italic>. Width of head 1.1 × its height (excluding mandibles) in anterior view; width in dorsal view twice its length, a little wider than mesosoma (20:17); height of eye in profile 2.6 × height of malar space, length of eye in profile 1.7 × height of malar space; scrobe almost reaching anterior ocellus, separated from it by a sharp cross ridge; surface of scrobe cross reticulate; pre-orbital carinae horse-shoe-like, ventrally touching malar ridge; pre-orbital carina running upwards towards temple; auricular carina almost reaching malar ridge, not clearly touching it; geno-temporal furrow very narrow, narrower than diameter of adjacent pit, 0.3 × length of fore femur. <abbrev xmlns:xlink="http://www.w3.org/1999/xlink" xlink:title="distance between two posterior ocelli" xlink:type="simple">POL</abbrev> 3.5 × <abbrev xmlns:xlink="http://www.w3.org/1999/xlink" xlink:title="minimum distance between posterior ocelli and eye" xlink:type="simple">OOL</abbrev>; <abbrev xmlns:xlink="http://www.w3.org/1999/xlink" xlink:title="distance between anterior ocellus and posterior ocellus" xlink:type="simple">AOL</abbrev> 1.8 × <abbrev xmlns:xlink="http://www.w3.org/1999/xlink" xlink:title="minimum distance between posterior ocelli and eye" xlink:type="simple">OOL</abbrev>; face and vertex with deep, close, umbilicate, setigerous pits; interstices carinate and rugose; antenna with scape not reaching anterior ocellus; relative L:W of antennal segments:scape = 28:4; pedicel = 3:4; F1 to F7 equal length and width (= 6:5); clava = 10:5.</p><p>
              <italic>Mesosoma</italic>. Pronotum anteriorly with wavy carinae joining at middle to form a median carina running to posterior margin; middle lobe of mesoscutum with close umbilicate pits, interstices as broad as or half as broad as diameter of a pit in most areas, distinctly rugulose; scutellum with slightly larger and deeper pits than those of middle lobe of mesoscutum, scutellum slightly longer than mesoscutum (26:24) (including projecting apex), 1.2 × as long as wide; apex of scutellum projected posteriorly, bi-lobed, projected apex 0.2 × as long as remaining part of scutellum (4:22). Propodeum declining 60° to the vertical axis of scutellum; submedian and sublateral carinae well developed; post spiracular tooth on each side distinct.</p><p>
              <italic>Wings</italic>. Fore wing 3 × as long as broad; relative length of CC = 25; <abbrev xmlns:xlink="http://www.w3.org/1999/xlink" xlink:title="submarginal vein" xlink:type="simple">SMV</abbrev> = 22; parastigma = 3; <abbrev xmlns:xlink="http://www.w3.org/1999/xlink" xlink:title="marginal vein" xlink:type="simple">MV</abbrev> = 5; <abbrev xmlns:xlink="http://www.w3.org/1999/xlink" xlink:title="postmarginal vein" xlink:type="simple">PMV</abbrev> = 6; <abbrev xmlns:xlink="http://www.w3.org/1999/xlink" xlink:title="stigmal vein" xlink:type="simple">STV</abbrev> = 2.</p><p>
              <italic>Legs</italic>. Hind coxa with a distinct dorso-basal tooth; hind femur without an inner basal tooth.</p><p>
              <italic>Metasoma</italic>. Metasoma 1.5 × as long as mesosoma; T1 with basal carinae as long as space between them, smooth and shiny; T1 0.3 × as long as metasoma, its posterior <!--PageBreak-->margin a little concave medially; T2 to T5 micro-sculptured, moderately pubescent laterally; posterior margins of T2 to T5 a little concave; T6 with 9–10 cross rows of shallow pits, interstices weakly micro-sculptured without a distinct smooth basal marginal strip; T6 twice as long as T5, 0.4 × as long as epipygium; visible part of ovipositor sheath 0.3 × length of epipygium.</p><p>
              <italic>Male</italic>. See <xref ref-type="bibr" rid="B122">Narendran (1989)</xref> for description.</p></tp:treatment-sec><tp:treatment-sec sec-type="Host"><title>Host.</title><p>Unknown.</p></tp:treatment-sec><tp:treatment-sec sec-type="Distribution"><title>Distribution.</title><p>Vietnam (new record), Malaysia, Indonesia (Sumatra), Philippines (<xref ref-type="bibr" rid="B122">Narendran 1989</xref>).</p></tp:treatment-sec><tp:treatment-sec sec-type="Variation"><title>Variation.</title><p>Length body of ♀ 5.3–7.8 mm. Hind coxa with basal admarginal area pale brownish, yellow in one specimen; metasoma 1.5–1.6 × as long as mesosoma; <!--PageBreak--><!--PageBreak-->epipygium 2–4 × as long as T6; projected apex of scutellum 0.17–0.24 × as long as remaining length of scutellum; postspiracular tooth weak to strong. In some specimens hind tarsi black, while in one specimen first 3 hind tarsal segments are dark brown.</p></tp:treatment-sec><tp:treatment-sec><!--Section generated to contain objects referenced in tp:taxon-treatment.--><fig id="F93" position="float" orientation="portrait"><label>Figures 178–179.</label><caption><p>
          <italic><tp:taxon-name><tp:taxon-name-part taxon-name-part-type="genus">Oxycoryphe</tp:taxon-name-part> <tp:taxon-name-part taxon-name-part-type="species">scutellatus</tp:taxon-name-part></tp:taxon-name></italic> Narendran, ♀, Cát Tiên N.P. <bold>178</bold> habitus lateral <bold>179</bold> metasoma dorsal.</p></caption><graphic xmlns:xlink="http://www.w3.org/1999/xlink" xlink:href="zookeys-576-001-g093.jpg" position="float" orientation="portrait" xlink:type="simple" id="oo_83758.jpg"/></fig><fig id="F94" position="float" orientation="portrait"><label>Figures 180–181.</label><caption><p>
          <italic><tp:taxon-name><tp:taxon-name-part taxon-name-part-type="genus">Oxycoryphe</tp:taxon-name-part> <tp:taxon-name-part taxon-name-part-type="species">scutellatus</tp:taxon-name-part></tp:taxon-name></italic> Narendran, ♀, Cát Tiên N.P. <bold>180</bold> head anterior <bold>181</bold> mesoscutum dorsal.</p></caption><graphic xmlns:xlink="http://www.w3.org/1999/xlink" xlink:href="zookeys-576-001-g094.jpg" position="float" orientation="portrait" xlink:type="simple" id="oo_83761.jpg"/></fig><fig id="F95" position="float" orientation="portrait"><label>Figure 182.</label><caption><p>
          <italic><tp:taxon-name><tp:taxon-name-part taxon-name-part-type="genus">Oxycoryphe</tp:taxon-name-part> <tp:taxon-name-part taxon-name-part-type="species">scutellatus</tp:taxon-name-part></tp:taxon-name></italic> Narendran, ♀, Cát Tiên N.P., scutellum dorsal.</p></caption><graphic xmlns:xlink="http://www.w3.org/1999/xlink" xlink:href="zookeys-576-001-g095.jpg" position="float" orientation="portrait" xlink:type="simple" id="oo_83763.jpg"/></fig></tp:treatment-sec><ref-list><ref id="B122"><mixed-citation xmlns:xlink="http://www.w3.org/1999/xlink" xlink:type="simple">
          <person-group><name name-style="western"><surname>Narendran</surname><given-names>TC</given-names></name></person-group> (<year>1989</year>) <article-title>Oriental <tp:taxon-name><tp:taxon-name-part taxon-name-part-type="genus">Chalcididae</tp:taxon-name-part></tp:taxon-name> (<tp:taxon-name><tp:taxon-name-part taxon-name-part-type="order">Hymenoptera</tp:taxon-name-part></tp:taxon-name>: <tp:taxon-name><tp:taxon-name-part taxon-name-part-type="superfamily">Chalcidoidea</tp:taxon-name-part></tp:taxon-name>).</article-title> <source>Zoological Monograph</source>. <publisher-name>Department of Zoology, University of Calicut</publisher-name>, <publisher-loc>Kerala</publisher-loc>, <fpage>1</fpage>–<lpage>441</lpage>.</mixed-citation></ref></ref-list></tp:taxon-treatment>
