# Supplementary material for: Revision of the family Chalcididae (Hymenoptera, Chalcidoidea) from Vietnam, with the description of 13 new species
Source: Zookeys. 2016 Apr 4;(576):1–202. doi: 10.3897/zookeys.576.8177 (PMC4829922; doi:10.3897/zookeys.576.8177)
Supplement: XML Treatment for Psilochalcis [file zookeys.576.8177-treatment75.xml]

<!DOCTYPE tp:taxon-treatment
  PUBLIC "-//TaxonX//DTD Taxonomic Treatment Publishing DTD v0 20100105//EN" "tax-treatment-NSO.dtd">
<tp:taxon-treatment xmlns:tp="http://www.plazi.org/taxpub"><tp:treatment-meta><kwd-group><label>Taxon classification</label><kwd><named-content content-type="kingdom">Animalia</named-content></kwd><kwd><named-content content-type="order">Hymenoptera</named-content></kwd><kwd><named-content content-type="family">Chalcididae</named-content></kwd></kwd-group><mixed-citation publication-type="journal"><person-group><name><surname>Narendran</surname><given-names>T. C.</given-names></name><name><surname>van Achterberg</surname><given-names>Cornelis</given-names></name></person-group><article-title>Revision of the family <tp:taxon-name><tp:taxon-name-part taxon-name-part-type="genus">Chalcididae</tp:taxon-name-part></tp:taxon-name> (<tp:taxon-name><tp:taxon-name-part taxon-name-part-type="order">Hymenoptera</tp:taxon-name-part></tp:taxon-name>, <tp:taxon-name><tp:taxon-name-part taxon-name-part-type="superfamily">Chalcidoidea</tp:taxon-name-part></tp:taxon-name>) from Vietnam, with the description of 13 new species</article-title><source>Zookeys</source><day>4</day><month>4</month><year>2016</year><volume>2016</volume><issue>576</issue><fpage>1</fpage><lpage>202</lpage><pub-id pub-id-type="doi">10.3897/zookeys.576.8177</pub-id></mixed-citation></tp:treatment-meta><tp:nomenclature><tp:taxon-name><tp:taxon-name-part taxon-name-part-type="genus">Psilochalcis</tp:taxon-name-part></tp:taxon-name><tp:taxon-authority>Kieffer, 1905</tp:taxon-authority><xref ref-type="fig" rid="F96">Figs 183–184</xref><!--PageBreak--><tp:nomenclature-citation-list><tp:nomenclature-citation><tp:taxon-name><tp:taxon-name-part taxon-name-part-type="genus">Psilochalcis</tp:taxon-name-part></tp:taxon-name><comment> Kieffer, 1905: 250–251. Type species: <tp:taxon-name><tp:taxon-name-part taxon-name-part-type="genus">Psilochalcis</tp:taxon-name-part> <tp:taxon-name-part taxon-name-part-type="species">longigena</tp:taxon-name-part></tp:taxon-name> Kieffer, by monotypy. Redescribed by <xref ref-type="bibr" rid="B142">Steffan (1951b)</xref>.</comment></tp:nomenclature-citation><tp:nomenclature-citation><tp:taxon-name><tp:taxon-name-part taxon-name-part-type="genus">Leptochalcis</tp:taxon-name-part></tp:taxon-name><comment> Kieffer, 1905: 251–252. Type species: <tp:taxon-name><tp:taxon-name-part taxon-name-part-type="genus">Leptochalcis</tp:taxon-name-part> <tp:taxon-name-part taxon-name-part-type="species">filicornis</tp:taxon-name-part></tp:taxon-name> Kieffer, by monotypy. Synonymised with <tp:taxon-name><tp:taxon-name-part taxon-name-part-type="genus">Psilochalcis</tp:taxon-name-part></tp:taxon-name> by <xref ref-type="bibr" rid="B142">Steffan (1951b)</xref>.</comment></tp:nomenclature-citation><tp:nomenclature-citation><tp:taxon-name><tp:taxon-name-part taxon-name-part-type="genus">Invreia</tp:taxon-name-part></tp:taxon-name><comment> Masi, 1929b: 210–211. Type species: <tp:taxon-name><tp:taxon-name-part taxon-name-part-type="genus">Invreia</tp:taxon-name-part> <tp:taxon-name-part taxon-name-part-type="species">subaenea</tp:taxon-name-part></tp:taxon-name> Masi, by original designation. Synonymised with <tp:taxon-name><tp:taxon-name-part taxon-name-part-type="genus">Psilochalcis</tp:taxon-name-part></tp:taxon-name> by <xref ref-type="bibr" rid="B10">Bouček (1992)</xref>.</comment></tp:nomenclature-citation><tp:nomenclature-citation><tp:taxon-name><tp:taxon-name-part taxon-name-part-type="genus">Euchalcidia</tp:taxon-name-part></tp:taxon-name><comment> Masi, 1929b: 220–222. Type species: <tp:taxon-name><tp:taxon-name-part taxon-name-part-type="genus">Euchalcidia</tp:taxon-name-part> <tp:taxon-name-part taxon-name-part-type="species">elegantula</tp:taxon-name-part></tp:taxon-name> Masi, designated by Masi, 1929. Synonymised with <tp:taxon-name><tp:taxon-name-part taxon-name-part-type="genus">Psilochalcis</tp:taxon-name-part></tp:taxon-name> by <xref ref-type="bibr" rid="B10">Bouček (1992)</xref>.</comment></tp:nomenclature-citation><tp:nomenclature-citation><tp:taxon-name><tp:taxon-name-part taxon-name-part-type="genus">Chalcidiopsis</tp:taxon-name-part></tp:taxon-name><comment> Masi, 1933: 4. Type species: <tp:taxon-name><tp:taxon-name-part taxon-name-part-type="genus">Chalcidiopsis</tp:taxon-name-part> <tp:taxon-name-part taxon-name-part-type="species">odontomera</tp:taxon-name-part></tp:taxon-name> Masi, by original designation. Synonymised with <tp:taxon-name><tp:taxon-name-part taxon-name-part-type="genus">Psilochalcis</tp:taxon-name-part></tp:taxon-name> by <xref ref-type="bibr" rid="B125">Narendran and Sudheer (2005)</xref>.</comment></tp:nomenclature-citation><tp:nomenclature-citation><tp:taxon-name><tp:taxon-name-part taxon-name-part-type="genus">Peltochalcidia</tp:taxon-name-part></tp:taxon-name><comment> Steffan, 1949: 121. Type species: <tp:taxon-name><tp:taxon-name-part taxon-name-part-type="genus">Peltochalcidia</tp:taxon-name-part> <tp:taxon-name-part taxon-name-part-type="species">benoisti</tp:taxon-name-part></tp:taxon-name> Steffan, by original designation. Synonymised with <tp:taxon-name><tp:taxon-name-part taxon-name-part-type="genus">Psilochalcis</tp:taxon-name-part></tp:taxon-name> by <xref ref-type="bibr" rid="B10">Bouček (1992)</xref>.</comment></tp:nomenclature-citation><!--PageBreak--><tp:nomenclature-citation><tp:taxon-name><tp:taxon-name-part taxon-name-part-type="genus">Hyperchalcidia</tp:taxon-name-part></tp:taxon-name><comment><xref ref-type="bibr" rid="B142">Steffan; 1951b</xref>: 67. Type species: <tp:taxon-name><tp:taxon-name-part taxon-name-part-type="genus">Hyperchalcidia</tp:taxon-name-part> <tp:taxon-name-part taxon-name-part-type="species">soudanensis</tp:taxon-name-part></tp:taxon-name> Steffan, by original designation. Synonymised with <tp:taxon-name><tp:taxon-name-part taxon-name-part-type="genus">Psilochalcis</tp:taxon-name-part></tp:taxon-name> by <xref ref-type="bibr" rid="B122">Narendran (1989)</xref>.</comment></tp:nomenclature-citation><tp:nomenclature-citation><tp:taxon-name><tp:taxon-name-part taxon-name-part-type="genus">Parinvreia</tp:taxon-name-part></tp:taxon-name><comment> Steffan, 1951a: 7 (as subgenus of <tp:taxon-name><tp:taxon-name-part taxon-name-part-type="genus">Invreia</tp:taxon-name-part></tp:taxon-name>). Type species: <tp:taxon-name><tp:taxon-name-part taxon-name-part-type="genus">Invreia</tp:taxon-name-part> <tp:taxon-name-part taxon-name-part-type="species">frequens</tp:taxon-name-part></tp:taxon-name> Masi, designated by Bouček (1984). Synonymised with <tp:taxon-name><tp:taxon-name-part taxon-name-part-type="genus">Psilochalcis</tp:taxon-name-part></tp:taxon-name> by <xref ref-type="bibr" rid="B10">Bouček (1992)</xref>.</comment></tp:nomenclature-citation></tp:nomenclature-citation-list></tp:nomenclature><tp:treatment-sec sec-type="Diagnosis"><title>Diagnosis.</title><p>See under <italic><tp:taxon-name><tp:taxon-name-part taxon-name-part-type="genus">Notaspidium</tp:taxon-name-part></tp:taxon-name></italic>.</p></tp:treatment-sec><tp:treatment-sec sec-type="Description"><title>Description.</title><p>Horizontal ventral part of mesopleuron anteriorly with a carina defining margin of area for reception of fore coxae; body usually with dense pubescence. <abbrev xmlns:xlink="http://www.w3.org/1999/xlink" xlink:title="marginal vein" xlink:type="simple">MV</abbrev> short and distinctly removed from anterior wing margin; hind tibia with 2 apical spurs. Antenna 13 segmented; in ♀ antenna inserted at clypeus; in ♂ antenna inserted a little above it; scape not reaching anterior ocellus; head in front view roundly triangular or subrectangular as in <italic><tp:taxon-name><tp:taxon-name-part taxon-name-part-type="genus">Psilochalcis</tp:taxon-name-part> <tp:taxon-name-part taxon-name-part-type="species">soudanensis</tp:taxon-name-part></tp:taxon-name></italic> group; outer surface of clypeus gradually turns downwards and its upper edge projects slightly to strongly in different species; body densely setose in some species; mesosoma sturdy, in some species propodeum almost horizontal and with very distinct carinae (submediae, accessoriae, sublaterales and costae lateralis); scutellum flatly arched, posteriorly broadly rounded or truncated; hind femur with a ventral row of teeth, basal tooth massive in “<italic><tp:taxon-name><tp:taxon-name-part taxon-name-part-type="genus">Chalcidiopsis</tp:taxon-name-part></tp:taxon-name></italic>” and typical <italic><tp:taxon-name><tp:taxon-name-part taxon-name-part-type="genus">Psilochalcis</tp:taxon-name-part></tp:taxon-name></italic>; metasoma with large, tongue-shaped, posteriorly rounded T1.</p></tp:treatment-sec><tp:treatment-sec sec-type="Hosts"><title>Hosts.</title><p>Parasitoids of lepidopterous pupae.</p></tp:treatment-sec><tp:treatment-sec sec-type="Distribution"><title>Distribution.</title><p>North and Central America, Europe, Africa, Madagascar, Oriental region and Japan.</p><fig id="F96" position="float" orientation="portrait"><label>Figures 183–184.</label><caption><p>
          <italic><tp:taxon-name><tp:taxon-name-part taxon-name-part-type="genus">Psilochalcis</tp:taxon-name-part> <tp:taxon-name-part taxon-name-part-type="species">carinigena</tp:taxon-name-part></tp:taxon-name></italic> (Cameron), ♀, Cát Tiên N. P. <bold>183</bold>. habitus lateral <bold>184</bold> mesosoma dorsal.</p></caption><graphic xmlns:xlink="http://www.w3.org/1999/xlink" xlink:href="zookeys-576-001-g096.jpg" position="float" orientation="portrait" xlink:type="simple" id="oo_83765.jpg"/></fig></tp:treatment-sec><ref-list><ref id="B142"><mixed-citation xmlns:xlink="http://www.w3.org/1999/xlink" xlink:type="simple">
          <person-group><name name-style="western"><surname>Steffan</surname><given-names>JR</given-names></name></person-group> (<year>1951b</year>) <article-title>Contribution à l’étude des <tp:taxon-name><tp:taxon-name-part taxon-name-part-type="subfamily">Haltichellinae</tp:taxon-name-part></tp:taxon-name> ‘groupe <tp:taxon-name><tp:taxon-name-part taxon-name-part-type="genus">Euchalcidia</tp:taxon-name-part></tp:taxon-name>’ (Hymenopt. <tp:taxon-name><tp:taxon-name-part taxon-name-part-type="genus">Chalcididae</tp:taxon-name-part></tp:taxon-name>) conservés au Muséum National d’Histoire Naturella de Paris.</article-title> <source>Mémoires du Muséum National d’Histoire Naturelle (Nouvelle Séries) (A)</source> <volume>4</volume>(<issue>2</issue>): <fpage>51</fpage>–<lpage>86</lpage>.</mixed-citation></ref><ref id="B10"><mixed-citation xmlns:xlink="http://www.w3.org/1999/xlink" xlink:type="simple">
          <person-group><name name-style="western"><surname>Bouček</surname><given-names>Z</given-names></name></person-group> (<year>1992</year>) <article-title>The New World genera of <tp:taxon-name><tp:taxon-name-part taxon-name-part-type="genus">Chalcididae</tp:taxon-name-part></tp:taxon-name>.</article-title> <source>Memoirs of the American Entomological Institute</source> <volume>53</volume>: <page-range>49–117</page-range>, <page-range>443–46</page-range>.</mixed-citation></ref><ref id="B125"><mixed-citation xmlns:xlink="http://www.w3.org/1999/xlink" xlink:type="simple">
          <person-group><name name-style="western"><surname>Narendran</surname><given-names>TC</given-names></name><name name-style="western"><surname>Sudheer</surname><given-names>K</given-names></name></person-group> (<year>2005</year>) <article-title>Descriptions of two new species of <italic><tp:taxon-name><tp:taxon-name-part taxon-name-part-type="genus">Antrocephalus</tp:taxon-name-part></tp:taxon-name></italic> Kirby (<tp:taxon-name><tp:taxon-name-part taxon-name-part-type="order">Hymenoptera</tp:taxon-name-part></tp:taxon-name>: <tp:taxon-name><tp:taxon-name-part taxon-name-part-type="genus">Chalcididae</tp:taxon-name-part></tp:taxon-name>) from Oriental region and notes of the synonymy of a genus and species of <tp:taxon-name><tp:taxon-name-part taxon-name-part-type="genus">Chalcididae</tp:taxon-name-part></tp:taxon-name>.</article-title> <source>Journal of Ecobiology</source> <volume>17</volume>(<issue>1</issue>): <fpage>89</fpage>–<lpage>98</lpage>.</mixed-citation></ref><ref id="B122"><mixed-citation xmlns:xlink="http://www.w3.org/1999/xlink" xlink:type="simple">
          <person-group><name name-style="western"><surname>Narendran</surname><given-names>TC</given-names></name></person-group> (<year>1989</year>) <article-title>Oriental <tp:taxon-name><tp:taxon-name-part taxon-name-part-type="genus">Chalcididae</tp:taxon-name-part></tp:taxon-name> (<tp:taxon-name><tp:taxon-name-part taxon-name-part-type="order">Hymenoptera</tp:taxon-name-part></tp:taxon-name>: <tp:taxon-name><tp:taxon-name-part taxon-name-part-type="superfamily">Chalcidoidea</tp:taxon-name-part></tp:taxon-name>).</article-title> <source>Zoological Monograph</source>. <publisher-name>Department of Zoology, University of Calicut</publisher-name>, <publisher-loc>Kerala</publisher-loc>, <fpage>1</fpage>–<lpage>441</lpage>.</mixed-citation></ref></ref-list></tp:taxon-treatment>
