# Supplementary material for: Revision of the family Chalcididae (Hymenoptera, Chalcidoidea) from Vietnam, with the description of 13 new species
Source: Zookeys. 2016 Apr 4;(576):1–202. doi: 10.3897/zookeys.576.8177 (PMC4829922; doi:10.3897/zookeys.576.8177)
Supplement: XML Treatment for Smicromorpha [file zookeys.576.8177-treatment77.xml]

<!DOCTYPE tp:taxon-treatment
  PUBLIC "-//TaxonX//DTD Taxonomic Treatment Publishing DTD v0 20100105//EN" "tax-treatment-NSO.dtd">
<tp:taxon-treatment xmlns:tp="http://www.plazi.org/taxpub"><tp:treatment-meta><kwd-group><label>Taxon classification</label><kwd><named-content content-type="kingdom">Animalia</named-content></kwd><kwd><named-content content-type="order">Hymenoptera</named-content></kwd><kwd><named-content content-type="family">Chalcididae</named-content></kwd></kwd-group><mixed-citation publication-type="journal"><person-group><name><surname>Narendran</surname><given-names>T. C.</given-names></name><name><surname>van Achterberg</surname><given-names>Cornelis</given-names></name></person-group><article-title>Revision of the family <tp:taxon-name><tp:taxon-name-part taxon-name-part-type="genus">Chalcididae</tp:taxon-name-part></tp:taxon-name> (<tp:taxon-name><tp:taxon-name-part taxon-name-part-type="order">Hymenoptera</tp:taxon-name-part></tp:taxon-name>, <tp:taxon-name><tp:taxon-name-part taxon-name-part-type="superfamily">Chalcidoidea</tp:taxon-name-part></tp:taxon-name>) from Vietnam, with the description of 13 new species</article-title><source>Zookeys</source><day>4</day><month>4</month><year>2016</year><volume>2016</volume><issue>576</issue><fpage>1</fpage><lpage>202</lpage><pub-id pub-id-type="doi">10.3897/zookeys.576.8177</pub-id></mixed-citation></tp:treatment-meta><tp:nomenclature><tp:taxon-name><tp:taxon-name-part taxon-name-part-type="genus">Smicromorpha</tp:taxon-name-part></tp:taxon-name><tp:taxon-authority>Girault, 1913</tp:taxon-authority><xref ref-type="fig" rid="F97">Figs 185–188</xref><!--PageBreak--><tp:nomenclature-citation-list><tp:nomenclature-citation><tp:taxon-name><tp:taxon-name-part taxon-name-part-type="genus">Smicromorpha</tp:taxon-name-part></tp:taxon-name><comment> Girault, 1913b: 89. Type species: <tp:taxon-name><tp:taxon-name-part taxon-name-part-type="genus">Smicromorpha</tp:taxon-name-part> <tp:taxon-name-part taxon-name-part-type="species">doddi</tp:taxon-name-part></tp:taxon-name> Girault, by original designation and monotypy.</comment></tp:nomenclature-citation><tp:nomenclature-citation><tp:taxon-name><tp:taxon-name-part taxon-name-part-type="genus">Smicromorphella</tp:taxon-name-part></tp:taxon-name><comment> Girault, 1930: 2. Type species: <tp:taxon-name><tp:taxon-name-part taxon-name-part-type="genus">Smicromorphella</tp:taxon-name-part> <tp:taxon-name-part taxon-name-part-type="species">minera</tp:taxon-name-part></tp:taxon-name> Girault, by monotypy (synonymised with <tp:taxon-name><tp:taxon-name-part taxon-name-part-type="genus">Smicromorpha</tp:taxon-name-part></tp:taxon-name> Girault by <xref ref-type="bibr" rid="B126">Naumann 1986</xref>).</comment></tp:nomenclature-citation></tp:nomenclature-citation-list></tp:nomenclature><tp:treatment-sec sec-type="Diagnosis"><title>Diagnosis.</title><p>Unique among the <tp:taxon-name><tp:taxon-name-part taxon-name-part-type="genus">Chalcididae</tp:taxon-name-part></tp:taxon-name> because of shortened antennal flagellum (usually much shorter than length of eye) with less than 11 distinguishable segments (Figs <xref ref-type="fig" rid="F97">185</xref>, <xref ref-type="fig" rid="F97">188</xref>) and usually tail-like metasoma attached at upper margin of propodeum (Fig. <xref ref-type="fig" rid="F97">185</xref>).</p></tp:treatment-sec><tp:treatment-sec sec-type="Description"><title>Description.</title><p>Integument of body predominantly translucent, yellow to orange in colour, occasionally with brown or black markings, non-metallic. Eyes moderate sized to very large, inner margins entire; occipital carina absent; occipital suture dorsally distinct; antennal scrobe deep, margins usually carinate; toruli slightly above or slightly below level of ventral margin of eye, never near anterior tentorial pits; anterior margin of clypeus very weakly emarginated, not produced; mandibles asymmetrical; antenna relatively short, 9 segmented; scape 3.6–4.8 × as long as wide; pedicel swollen; flagellum fusiform or filiform; clava unsegmented. Pronotum without transverse carina; mesoscutum with notauli distinct, percurrent; scutellum with axilla differentiated; frenum not differentiated; prepectus minute, scale-like; mesopleuron with deep ventral <!--PageBreak-->depression; dorsellum absent; propodeum rugose-punctate, without carinae or plicae; petiolar foramen situated anteriorly, separated from metanotum by very narrow rim. Hind coxa subequal in length to hind femur; hind femur greatly enlarged, with a comb of teeth on outer ventral margin, without an inner tooth; hind tibia ventro-apically produced into a spine with a small spur near apex of spine, without additional external carinae; tarsi 5 segmented. Wings densely pilose, sparse on basal part; <abbrev xmlns:xlink="http://www.w3.org/1999/xlink" xlink:title="submarginal vein" xlink:type="simple">SMV</abbrev> very long (longer than twice or more length of <abbrev xmlns:xlink="http://www.w3.org/1999/xlink" xlink:title="marginal vein" xlink:type="simple">MV</abbrev>) parallel to costal margin; <abbrev xmlns:xlink="http://www.w3.org/1999/xlink" xlink:title="marginal vein" xlink:type="simple">MV</abbrev> shorter than or as long as <abbrev xmlns:xlink="http://www.w3.org/1999/xlink" xlink:title="stigmal vein" xlink:type="simple">STV</abbrev>. Metasoma elongate, in ♀ T1 and S1 fused to form a petiole; segments 2–4 depressed, subcylindrical; segments 5–8 laterally compressed; anterior segment of petiole with strong dorsal condyle providing articulation with propodeum; posterior segment of petiole defined antero-laterally and antero-ventrally by transverse lamina, posteriorly slightly overlapping T2 and S2. In ♂ T6-T8 elongate, differentiated into an anterior part concealed by preceding tergite and an exposed posterior setose part; T8 undivided.</p></tp:treatment-sec><tp:treatment-sec sec-type="Host"><title>Host.</title><p>
              <italic><tp:taxon-name><tp:taxon-name-part taxon-name-part-type="genus">Oecophylla</tp:taxon-name-part> <tp:taxon-name-part taxon-name-part-type="species">smaragdina</tp:taxon-name-part></tp:taxon-name></italic> (Fabricius) (<tp:taxon-name><tp:taxon-name-part taxon-name-part-type="order">Hymenoptera</tp:taxon-name-part></tp:taxon-name>: <tp:taxon-name><tp:taxon-name-part taxon-name-part-type="family">Formicidae</tp:taxon-name-part></tp:taxon-name>).</p></tp:treatment-sec><tp:treatment-sec sec-type="Distribution"><title>Distribution.</title><p>Australia, Vietnam, New Guinea, Africa (<xref ref-type="bibr" rid="B116">Narendran 1979</xref>, <xref ref-type="bibr" rid="B122">1989</xref>; <xref ref-type="bibr" rid="B126">Naumann 1986</xref>; <xref ref-type="bibr" rid="B9">Bouček 1988b</xref> and <xref ref-type="bibr" rid="B32">Darling 2009</xref>).</p><fig id="F97" position="float" orientation="portrait"><label>Figures 185–188.</label><caption><p>
          <italic><tp:taxon-name><tp:taxon-name-part taxon-name-part-type="genus">Smicromorpha</tp:taxon-name-part> <tp:taxon-name-part taxon-name-part-type="species">masneri</tp:taxon-name-part></tp:taxon-name></italic> Darling, ♀, Bach Ma N. P. <bold>185</bold> habitus lateral <bold>186</bold> mesosoma dorsal <bold>187</bold> apical antennal segments <bold>188</bold> antenna. From <xref ref-type="bibr" rid="B32">Darling 2009</xref>.</p></caption><graphic xmlns:xlink="http://www.w3.org/1999/xlink" xlink:href="zookeys-576-001-g097.jpg" position="float" orientation="portrait" xlink:type="simple" id="oo_83767.jpg"/></fig></tp:treatment-sec><ref-list><ref id="B32"><mixed-citation xmlns:xlink="http://www.w3.org/1999/xlink" xlink:type="simple">
          <person-group><name name-style="western"><surname>Darling</surname><given-names>DC</given-names></name></person-group> (<year>2009</year>) <article-title>A new species of <italic><tp:taxon-name><tp:taxon-name-part taxon-name-part-type="genus">Smicromorpha</tp:taxon-name-part></tp:taxon-name></italic> (<tp:taxon-name><tp:taxon-name-part taxon-name-part-type="order">Hymenoptera</tp:taxon-name-part></tp:taxon-name>, <tp:taxon-name><tp:taxon-name-part taxon-name-part-type="genus">Chalcididae</tp:taxon-name-part></tp:taxon-name>) from Vietnam, with notes on the host association of the genus.</article-title> <source>ZooKeys</source> <volume>20</volume>: <fpage>155</fpage>–<lpage>163</lpage>. doi: <ext-link xlink:type="simple" ext-link-type="doi" xlink:href="10.3897/zookeys.20.195">10.3897/zookeys.20.195</ext-link></mixed-citation></ref><ref id="B126"><mixed-citation xmlns:xlink="http://www.w3.org/1999/xlink" xlink:type="simple">
          <person-group><name name-style="western"><surname>Naumann</surname><given-names>ID</given-names></name></person-group> (<year>1986</year>) <article-title>A revision of the Indo-Australian <tp:taxon-name><tp:taxon-name-part taxon-name-part-type="subfamily">Smicromorphinae</tp:taxon-name-part></tp:taxon-name> (<tp:taxon-name><tp:taxon-name-part taxon-name-part-type="order">Hymenoptera</tp:taxon-name-part></tp:taxon-name>: <tp:taxon-name><tp:taxon-name-part taxon-name-part-type="genus">Chalcididae</tp:taxon-name-part></tp:taxon-name>).</article-title> <source>Memoirs of the Queensland Museum</source> <volume>22</volume>: <fpage>169</fpage>–<lpage>187</lpage>.</mixed-citation></ref><ref id="B116"><mixed-citation xmlns:xlink="http://www.w3.org/1999/xlink" xlink:type="simple">
          <person-group><name name-style="western"><surname>Narendran</surname><given-names>TC</given-names></name></person-group> (<year>1979</year>) <article-title>A new species and a new record of the interesting genus <italic><tp:taxon-name><tp:taxon-name-part taxon-name-part-type="genus">Smicromorpha</tp:taxon-name-part></tp:taxon-name></italic> Girault (<tp:taxon-name><tp:taxon-name-part taxon-name-part-type="order">Hymenoptera</tp:taxon-name-part></tp:taxon-name>: <tp:taxon-name><tp:taxon-name-part taxon-name-part-type="genus">Chalcididae</tp:taxon-name-part></tp:taxon-name>) from Oriental region.</article-title> <source>Journal of the Bombay Natural History Society</source> <volume>75</volume>(<issue>3</issue>): <fpage>908</fpage>–<lpage>910</lpage>.</mixed-citation></ref><ref id="B122"><mixed-citation xmlns:xlink="http://www.w3.org/1999/xlink" xlink:type="simple">
          <person-group><name name-style="western"><surname>Narendran</surname><given-names>TC</given-names></name></person-group> (<year>1989</year>) <article-title>Oriental <tp:taxon-name><tp:taxon-name-part taxon-name-part-type="genus">Chalcididae</tp:taxon-name-part></tp:taxon-name> (<tp:taxon-name><tp:taxon-name-part taxon-name-part-type="order">Hymenoptera</tp:taxon-name-part></tp:taxon-name>: <tp:taxon-name><tp:taxon-name-part taxon-name-part-type="superfamily">Chalcidoidea</tp:taxon-name-part></tp:taxon-name>).</article-title> <source>Zoological Monograph</source>. <publisher-name>Department of Zoology, University of Calicut</publisher-name>, <publisher-loc>Kerala</publisher-loc>, <fpage>1</fpage>–<lpage>441</lpage>.</mixed-citation></ref><ref id="B9"><mixed-citation xmlns:xlink="http://www.w3.org/1999/xlink" xlink:type="simple">
          <person-group><name name-style="western"><surname>Bouček</surname><given-names>Z</given-names></name></person-group> (<year>1988b</year>) <source>Australasian <tp:taxon-name><tp:taxon-name-part taxon-name-part-type="superfamily">Chalcidoidea</tp:taxon-name-part></tp:taxon-name> (<tp:taxon-name><tp:taxon-name-part taxon-name-part-type="order">Hymenoptera</tp:taxon-name-part></tp:taxon-name>) – A biosystematic revision of genera of fourteen families, with a reclassification of species.</source> <publisher-name>CAB International</publisher-name>, <publisher-loc>Wallingford</publisher-loc>, <size units="page">832 pp</size>.</mixed-citation></ref></ref-list></tp:taxon-treatment>
