# Supplementary material for: Revision of the family Chalcididae (Hymenoptera, Chalcidoidea) from Vietnam, with the description of 13 new species
Source: Zookeys. 2016 Apr 4;(576):1–202. doi: 10.3897/zookeys.576.8177 (PMC4829922; doi:10.3897/zookeys.576.8177)
Supplement: XML Treatment for Smicromorpha masneri [file zookeys.576.8177-treatment78.xml]

<!DOCTYPE tp:taxon-treatment
  PUBLIC "-//TaxonX//DTD Taxonomic Treatment Publishing DTD v0 20100105//EN" "tax-treatment-NSO.dtd">
<tp:taxon-treatment xmlns:tp="http://www.plazi.org/taxpub"><tp:treatment-meta><kwd-group><label>Taxon classification</label><kwd><named-content content-type="kingdom">Animalia</named-content></kwd><kwd><named-content content-type="order">Hymenoptera</named-content></kwd><kwd><named-content content-type="family">Chalcididae</named-content></kwd></kwd-group><mixed-citation publication-type="journal"><person-group><name><surname>Narendran</surname><given-names>T. C.</given-names></name><name><surname>van Achterberg</surname><given-names>Cornelis</given-names></name></person-group><article-title>Revision of the family <tp:taxon-name><tp:taxon-name-part taxon-name-part-type="genus">Chalcididae</tp:taxon-name-part></tp:taxon-name> (<tp:taxon-name><tp:taxon-name-part taxon-name-part-type="order">Hymenoptera</tp:taxon-name-part></tp:taxon-name>, <tp:taxon-name><tp:taxon-name-part taxon-name-part-type="superfamily">Chalcidoidea</tp:taxon-name-part></tp:taxon-name>) from Vietnam, with the description of 13 new species</article-title><source>Zookeys</source><day>4</day><month>4</month><year>2016</year><volume>2016</volume><issue>576</issue><fpage>1</fpage><lpage>202</lpage><pub-id pub-id-type="doi">10.3897/zookeys.576.8177</pub-id></mixed-citation></tp:treatment-meta><tp:nomenclature><tp:taxon-name><tp:taxon-name-part taxon-name-part-type="genus">Smicromorpha</tp:taxon-name-part>
              <tp:taxon-name-part taxon-name-part-type="species">masneri</tp:taxon-name-part></tp:taxon-name><tp:taxon-authority>Darling, 2009</tp:taxon-authority><xref ref-type="fig" rid="F97">Figs 185–188</xref><tp:nomenclature-citation-list><tp:nomenclature-citation><tp:taxon-name><tp:taxon-name-part taxon-name-part-type="genus">Smicromorpha</tp:taxon-name-part> <tp:taxon-name-part taxon-name-part-type="species">masneri</tp:taxon-name-part></tp:taxon-name><comment> Darling, 2009: 157 (♀, holotype, Vietnam, Bach Ma N.P., (<abbrev xmlns:xlink="http://www.w3.org/1999/xlink" content-type="institution" xlink:title="Royal Ontario Museum, Toronto, Canada" xlink:type="simple">ROMT</abbrev>)).</comment></tp:nomenclature-citation></tp:nomenclature-citation-list></tp:nomenclature><tp:treatment-sec sec-type="Diagnosis"><title>Diagnosis.</title><p>
              <italic><tp:taxon-name><tp:taxon-name-part taxon-name-part-type="genus">Smicromorpha</tp:taxon-name-part> <tp:taxon-name-part taxon-name-part-type="species">masneri</tp:taxon-name-part></tp:taxon-name></italic> comes near <italic><tp:taxon-name><tp:taxon-name-part taxon-name-part-type="genus">Smicromorpha</tp:taxon-name-part> <tp:taxon-name-part taxon-name-part-type="species">lagynos</tp:taxon-name-part></tp:taxon-name></italic> Naumann, 1986, in the key to species by <xref ref-type="bibr" rid="B126">Naumann (1986)</xref>, but differs from it having: 1) paired dorsal carinae at base of first tergite absent (in <italic><tp:taxon-name><tp:taxon-name-part taxon-name-part-type="genus">Smicromorpha</tp:taxon-name-part> <tp:taxon-name-part taxon-name-part-type="species">lagynos</tp:taxon-name-part></tp:taxon-name></italic> strong paired dorsal carinae present at base of first tergite); and 2) anterior tentorial pits distinct (in <italic><tp:taxon-name><tp:taxon-name-part taxon-name-part-type="genus">Smicromorpha</tp:taxon-name-part> <tp:taxon-name-part taxon-name-part-type="species">lagynos</tp:taxon-name-part></tp:taxon-name></italic> anterior tentorial pits absent).</p></tp:treatment-sec><tp:treatment-sec sec-type="Description"><title>Description</title><p>(based on <xref ref-type="bibr" rid="B32">Darling 2009</xref>). ♀, length of body 4.2–5.0 mm; fore wing length 2.3–2.6 mm.</p><p>
              <italic>Colour</italic>. Predominantly pale yellow to white, darker dorsad; mesoscutum with light brown areas, a diffuse circle on middle lobe of mesoscutum and along transscutal articulation, and dark brown along notauli; axilla and lateral panel of axilla dark brown or black; apex of scutellum light brown; lateral panel of metanotum dark brown; propodeum white; fore and middle legs white; hind legs dark yellow dorsally, white below; femoral teeth black, tibia yellow; tarsus white; metasoma brown, darker above; petiole dark brown; but yellowish white basad; antenna yellow.</p><p>
              <italic>Head</italic>. Head in anterior view wider than high, in dorsal view wider than long; malar sulcus indistinct. Pronotal collar laterally carinate. Propodeum posteriorly convex; spiracular sulcus indistinct.</p><p>
              <italic>Wings</italic>. Fore wing with stump of basal vein (1-SR) present; <abbrev xmlns:xlink="http://www.w3.org/1999/xlink" xlink:title="stigmal vein" xlink:type="simple">STV</abbrev> shorter than <abbrev xmlns:xlink="http://www.w3.org/1999/xlink" xlink:title="marginal vein" xlink:type="simple">MV</abbrev>.</p><p>
              <italic>Legs</italic>. Hind coxa 3.5–4.1 × as long as high; hind femur 1.7–2.0 × as long as high, with a weak ventral process and well developed ventral teeth.</p><p>
              <italic>Metasoma</italic>. First metasomal tergite subequal in length to hind coxa, 3.5 × as long as wide, dorsally minutely reticulate-punctate, without paired dorsal carinae; transverse lamina indistinct, not extending postero-ventrally to middle length of first tergite.</p><p>
              <italic>Male</italic>. Unknown.</p></tp:treatment-sec><tp:treatment-sec sec-type="Host"><title>Host.</title><p>
              <italic><tp:taxon-name><tp:taxon-name-part taxon-name-part-type="genus">Oecophylla</tp:taxon-name-part> <tp:taxon-name-part taxon-name-part-type="species">smaragdina</tp:taxon-name-part></tp:taxon-name></italic> (Fabricius) (<tp:taxon-name><tp:taxon-name-part taxon-name-part-type="family">Formicidae</tp:taxon-name-part></tp:taxon-name>).</p></tp:treatment-sec><tp:treatment-sec sec-type="Distribution"><title>Distribution.</title><p>Vietnam.</p><!--PageBreak--></tp:treatment-sec><tp:treatment-sec><!--Section generated to contain objects referenced in tp:taxon-treatment.--><fig id="F97" position="float" orientation="portrait"><label>Figures 185–188.</label><caption><p>
          <italic><tp:taxon-name><tp:taxon-name-part taxon-name-part-type="genus">Smicromorpha</tp:taxon-name-part> <tp:taxon-name-part taxon-name-part-type="species">masneri</tp:taxon-name-part></tp:taxon-name></italic> Darling, ♀, Bach Ma N. P. <bold>185</bold> habitus lateral <bold>186</bold> mesosoma dorsal <bold>187</bold> apical antennal segments <bold>188</bold> antenna. From <xref ref-type="bibr" rid="B32">Darling 2009</xref>.</p></caption><graphic xmlns:xlink="http://www.w3.org/1999/xlink" xlink:href="zookeys-576-001-g097.jpg" position="float" orientation="portrait" xlink:type="simple" id="oo_83767.jpg"/></fig></tp:treatment-sec><ref-list><ref id="B32"><mixed-citation xmlns:xlink="http://www.w3.org/1999/xlink" xlink:type="simple">
          <person-group><name name-style="western"><surname>Darling</surname><given-names>DC</given-names></name></person-group> (<year>2009</year>) <article-title>A new species of <italic><tp:taxon-name><tp:taxon-name-part taxon-name-part-type="genus">Smicromorpha</tp:taxon-name-part></tp:taxon-name></italic> (<tp:taxon-name><tp:taxon-name-part taxon-name-part-type="order">Hymenoptera</tp:taxon-name-part></tp:taxon-name>, <tp:taxon-name><tp:taxon-name-part taxon-name-part-type="genus">Chalcididae</tp:taxon-name-part></tp:taxon-name>) from Vietnam, with notes on the host association of the genus.</article-title> <source>ZooKeys</source> <volume>20</volume>: <fpage>155</fpage>–<lpage>163</lpage>. doi: <ext-link xlink:type="simple" ext-link-type="doi" xlink:href="10.3897/zookeys.20.195">10.3897/zookeys.20.195</ext-link></mixed-citation></ref><ref id="B126"><mixed-citation xmlns:xlink="http://www.w3.org/1999/xlink" xlink:type="simple">
          <person-group><name name-style="western"><surname>Naumann</surname><given-names>ID</given-names></name></person-group> (<year>1986</year>) <article-title>A revision of the Indo-Australian <tp:taxon-name><tp:taxon-name-part taxon-name-part-type="subfamily">Smicromorphinae</tp:taxon-name-part></tp:taxon-name> (<tp:taxon-name><tp:taxon-name-part taxon-name-part-type="order">Hymenoptera</tp:taxon-name-part></tp:taxon-name>: <tp:taxon-name><tp:taxon-name-part taxon-name-part-type="genus">Chalcididae</tp:taxon-name-part></tp:taxon-name>).</article-title> <source>Memoirs of the Queensland Museum</source> <volume>22</volume>: <fpage>169</fpage>–<lpage>187</lpage>.</mixed-citation></ref></ref-list></tp:taxon-treatment>
