# Supplementary material for: Revision of the family Chalcididae (Hymenoptera, Chalcidoidea) from Vietnam, with the description of 13 new species
Source: Zookeys. 2016 Apr 4;(576):1–202. doi: 10.3897/zookeys.576.8177 (PMC4829922; doi:10.3897/zookeys.576.8177)
Supplement: XML Treatment for Sthulapada [file zookeys.576.8177-treatment79.xml]

<!DOCTYPE tp:taxon-treatment
  PUBLIC "-//TaxonX//DTD Taxonomic Treatment Publishing DTD v0 20100105//EN" "tax-treatment-NSO.dtd">
<tp:taxon-treatment xmlns:tp="http://www.plazi.org/taxpub"><tp:treatment-meta><kwd-group><label>Taxon classification</label><kwd><named-content content-type="kingdom">Animalia</named-content></kwd><kwd><named-content content-type="order">Hymenoptera</named-content></kwd><kwd><named-content content-type="family">Chalcididae</named-content></kwd></kwd-group><mixed-citation publication-type="journal"><person-group><name><surname>Narendran</surname><given-names>T. C.</given-names></name><name><surname>van Achterberg</surname><given-names>Cornelis</given-names></name></person-group><article-title>Revision of the family <tp:taxon-name><tp:taxon-name-part taxon-name-part-type="genus">Chalcididae</tp:taxon-name-part></tp:taxon-name> (<tp:taxon-name><tp:taxon-name-part taxon-name-part-type="order">Hymenoptera</tp:taxon-name-part></tp:taxon-name>, <tp:taxon-name><tp:taxon-name-part taxon-name-part-type="superfamily">Chalcidoidea</tp:taxon-name-part></tp:taxon-name>) from Vietnam, with the description of 13 new species</article-title><source>Zookeys</source><day>4</day><month>4</month><year>2016</year><volume>2016</volume><issue>576</issue><fpage>1</fpage><lpage>202</lpage><pub-id pub-id-type="doi">10.3897/zookeys.576.8177</pub-id></mixed-citation></tp:treatment-meta><tp:nomenclature><tp:taxon-name><tp:taxon-name-part taxon-name-part-type="genus">Sthulapada</tp:taxon-name-part></tp:taxon-name><tp:taxon-authority>Narendran, 1989</tp:taxon-authority><xref ref-type="fig" rid="F98">Figs 189</xref><xref ref-type="fig" rid="F99">, 190–191</xref><xref ref-type="fig" rid="F100">, 192</xref><xref ref-type="fig" rid="F101">, 193–194</xref><!--PageBreak--><tp:nomenclature-citation-list><tp:nomenclature-citation><tp:taxon-name><tp:taxon-name-part taxon-name-part-type="genus">Sthulapada</tp:taxon-name-part></tp:taxon-name><comment> Narendran, 1989: 145. Type-species: <tp:taxon-name><tp:taxon-name-part taxon-name-part-type="genus">Sthulapada</tp:taxon-name-part> <tp:taxon-name-part taxon-name-part-type="species">padata</tp:taxon-name-part></tp:taxon-name> Narendran, 1989, by monotypy.</comment></tp:nomenclature-citation></tp:nomenclature-citation-list></tp:nomenclature><tp:treatment-sec sec-type="Diagnosis"><title>Diagnosis.</title><p>This genus comes near <italic><tp:taxon-name><tp:taxon-name-part taxon-name-part-type="genus">Thresiaella</tp:taxon-name-part></tp:taxon-name></italic> Narendran, 1989, in the key to genera of <tp:taxon-name><tp:taxon-name-part taxon-name-part-type="genus">Chalcididae</tp:taxon-name-part></tp:taxon-name> by <xref ref-type="bibr" rid="B122">Narendran (1989)</xref>, but differs from it in having: 1) apex of hind tibia and hind tarsus swollen (in <italic><tp:taxon-name><tp:taxon-name-part taxon-name-part-type="genus">Thresiaella</tp:taxon-name-part></tp:taxon-name></italic> hind tibia and hind tarsus not swollen), and 2) ovipositor sheath with a tooth at apex (in <italic><tp:taxon-name><tp:taxon-name-part taxon-name-part-type="genus">Thresiaella</tp:taxon-name-part></tp:taxon-name></italic> ovipositor sheath without tooth). <italic><tp:taxon-name><tp:taxon-name-part taxon-name-part-type="genus">Sthulapada</tp:taxon-name-part></tp:taxon-name></italic> also comes near <italic><tp:taxon-name><tp:taxon-name-part taxon-name-part-type="genus">Oxycoryphe</tp:taxon-name-part></tp:taxon-name></italic> in general appearance, but differs from it in having peculiarly developed hind tarsal segments and ovipositor sheath with a tooth at apex.</p></tp:treatment-sec><tp:treatment-sec sec-type="Description"><title>Description.</title><p>Head wider than mesosoma; scrobe deep, not quite reaching anterior ocellus; clava pointed; pre-orbital carinae joining each other behind anterior ocellus; pronotum with a median tubercle or with two humps; pronotum and mesonotum convex; hind femur greatly swollen; hind tibia greatly clavate; hind tarsal segments (especially telotarsus) unusually swollen; epipygium with a tooth on ventral side below ovipositor sheath apically.</p></tp:treatment-sec><tp:treatment-sec sec-type="Host"><title>Host.</title><p>Unknown.</p></tp:treatment-sec><tp:treatment-sec sec-type="Distribution"><title>Distribution.</title><p>Malaysia, Vietnam (new record).</p></tp:treatment-sec><tp:treatment-sec sec-type="Key to species of Sthulapada Narendran"><title>Key to species of <italic><tp:taxon-name><tp:taxon-name-part taxon-name-part-type="genus">Sthulapada</tp:taxon-name-part></tp:taxon-name></italic> Narendran</title><table-wrap content-type="key" position="anchor" orientation="portrait"><table id="TID0EHSGK" rules="all"><tbody><tr><td rowspan="1" colspan="1">1</td><td rowspan="1" colspan="1">Fore wing without a brownish infuscation adjoining <abbrev xmlns:xlink="http://www.w3.org/1999/xlink" xlink:title="marginal vein" xlink:type="simple">MV</abbrev>; distal end of <abbrev xmlns:xlink="http://www.w3.org/1999/xlink" xlink:title="submarginal vein" xlink:type="simple">SMV</abbrev> not clavate; hind coxa with a weak dorso-basal tooth; F1 shorter than F2; clava 2.3 × as long as F7; hind coxa black with a brownish yellow apex; [not yet found in Vietnam]</td><td rowspan="1" colspan="1">
                      <bold><italic><tp:taxon-name><tp:taxon-name-part taxon-name-part-type="genus">Sthulapada</tp:taxon-name-part> <tp:taxon-name-part taxon-name-part-type="species">padata</tp:taxon-name-part></tp:taxon-name></italic> Narendran</bold>
                    </td></tr><tr><td rowspan="1" colspan="1">–</td><td rowspan="1" colspan="1">Fore wing with a brownish infuscation adjoining <abbrev xmlns:xlink="http://www.w3.org/1999/xlink" xlink:title="marginal vein" xlink:type="simple">MV</abbrev> present; distal end of <abbrev xmlns:xlink="http://www.w3.org/1999/xlink" xlink:title="submarginal vein" xlink:type="simple">SMV</abbrev> clavate; hind coxa without a dorso-basal tooth; F1 as long as F2; clava different from above; colour of hind coxa partly or completely different</td><td rowspan="1" colspan="1">
                      <bold>2</bold>
                    </td></tr><tr><td rowspan="1" colspan="1">2</td><td rowspan="1" colspan="1">Antenna mostly black but scape and pedicel pale brownish yellow and pale brown, respectively; legs mostly black; metasoma black with epipygium reddish brown; apex of scutellum bi-lobed; propodeum without a median carina</td><td rowspan="1" colspan="1">
                      <bold><italic><tp:taxon-name><tp:taxon-name-part taxon-name-part-type="genus">Sthulapada</tp:taxon-name-part> <tp:taxon-name-part taxon-name-part-type="species">vietnamensis</tp:taxon-name-part></tp:taxon-name></italic> sp. n.</bold>
                    </td></tr><tr><td rowspan="1" colspan="1">–</td><td rowspan="1" colspan="1">Antenna entirely brownish yellow; legs mainly brownish yellow but hind coxa black basally; metasoma brownish basally and ventrally; apex of scutellum uni-lobed; propodeum with a short median carina</td><td rowspan="1" colspan="1">
                      <bold><italic><tp:taxon-name><tp:taxon-name-part taxon-name-part-type="genus">Sthulapada</tp:taxon-name-part> <tp:taxon-name-part taxon-name-part-type="species">neopadata</tp:taxon-name-part></tp:taxon-name></italic> sp. n.</bold>
                    </td></tr><!--PageBreak--></tbody></table></table-wrap><fig id="F98" position="float" orientation="portrait"><label>Figure 189.</label><caption><p>
          <italic><tp:taxon-name><tp:taxon-name-part taxon-name-part-type="genus">Sthulapada</tp:taxon-name-part> <tp:taxon-name-part taxon-name-part-type="species">neopadata</tp:taxon-name-part></tp:taxon-name></italic> sp. n., ♀, holotype, habitus lateral.</p></caption><graphic xmlns:xlink="http://www.w3.org/1999/xlink" xlink:href="zookeys-576-001-g098.jpg" position="float" orientation="portrait" xlink:type="simple" id="oo_83771.jpg"/></fig><fig id="F99" position="float" orientation="portrait"><label>Figures 190–191.</label><caption><p>
          <italic><tp:taxon-name><tp:taxon-name-part taxon-name-part-type="genus">Sthulapada</tp:taxon-name-part> <tp:taxon-name-part taxon-name-part-type="species">neopadata</tp:taxon-name-part></tp:taxon-name></italic> sp. n., ♀, holotype. <bold>190</bold> head, anterior <bold>191</bold> mesosoma dorsal.</p></caption><graphic xmlns:xlink="http://www.w3.org/1999/xlink" xlink:href="zookeys-576-001-g099.jpg" position="float" orientation="portrait" xlink:type="simple" id="oo_83773.jpg"/></fig><fig id="F100" position="float" orientation="portrait"><label>Figure 192.</label><caption><p>
          <italic><tp:taxon-name><tp:taxon-name-part taxon-name-part-type="genus">Sthulapada</tp:taxon-name-part> <tp:taxon-name-part taxon-name-part-type="species">vietnamensis</tp:taxon-name-part></tp:taxon-name></italic> sp. n., ♀, holotype, habitus lateral.</p></caption><graphic xmlns:xlink="http://www.w3.org/1999/xlink" xlink:href="zookeys-576-001-g100.jpg" position="float" orientation="portrait" xlink:type="simple" id="oo_83775.jpg"/></fig><fig id="F101" position="float" orientation="portrait"><label>Figures 193–194.</label><caption><p>
          <italic><tp:taxon-name><tp:taxon-name-part taxon-name-part-type="genus">Sthulapada</tp:taxon-name-part> <tp:taxon-name-part taxon-name-part-type="species">vietnamensis</tp:taxon-name-part></tp:taxon-name></italic> sp. n., ♀, holotype. <bold>193</bold> head anterior <bold>194</bold> mesosoma dorsal.</p></caption><graphic xmlns:xlink="http://www.w3.org/1999/xlink" xlink:href="zookeys-576-001-g101.jpg" position="float" orientation="portrait" xlink:type="simple" id="oo_83777.jpg"/></fig></tp:treatment-sec><ref-list><ref id="B122"><mixed-citation xmlns:xlink="http://www.w3.org/1999/xlink" xlink:type="simple">
          <person-group><name name-style="western"><surname>Narendran</surname><given-names>TC</given-names></name></person-group> (<year>1989</year>) <article-title>Oriental <tp:taxon-name><tp:taxon-name-part taxon-name-part-type="genus">Chalcididae</tp:taxon-name-part></tp:taxon-name> (<tp:taxon-name><tp:taxon-name-part taxon-name-part-type="order">Hymenoptera</tp:taxon-name-part></tp:taxon-name>: <tp:taxon-name><tp:taxon-name-part taxon-name-part-type="superfamily">Chalcidoidea</tp:taxon-name-part></tp:taxon-name>).</article-title> <source>Zoological Monograph</source>. <publisher-name>Department of Zoology, University of Calicut</publisher-name>, <publisher-loc>Kerala</publisher-loc>, <fpage>1</fpage>–<lpage>441</lpage>.</mixed-citation></ref></ref-list></tp:taxon-treatment>
