# Supplementary material for: Revision of the family Chalcididae (Hymenoptera, Chalcidoidea) from Vietnam, with the description of 13 new species
Source: Zookeys. 2016 Apr 4;(576):1–202. doi: 10.3897/zookeys.576.8177 (PMC4829922; doi:10.3897/zookeys.576.8177)
Supplement: XML Treatment for Sthulapada neopadata [file zookeys.576.8177-treatment80.xml]

<!DOCTYPE tp:taxon-treatment
  PUBLIC "-//TaxonX//DTD Taxonomic Treatment Publishing DTD v0 20100105//EN" "tax-treatment-NSO.dtd">
<tp:taxon-treatment xmlns:tp="http://www.plazi.org/taxpub"><tp:treatment-meta><kwd-group><label>Taxon classification</label><kwd><named-content content-type="kingdom">Animalia</named-content></kwd><kwd><named-content content-type="order">Hymenoptera</named-content></kwd><kwd><named-content content-type="family">Chalcididae</named-content></kwd></kwd-group><mixed-citation publication-type="journal"><person-group><name><surname>Narendran</surname><given-names>T. C.</given-names></name><name><surname>van Achterberg</surname><given-names>Cornelis</given-names></name></person-group><article-title>Revision of the family <tp:taxon-name><tp:taxon-name-part taxon-name-part-type="genus">Chalcididae</tp:taxon-name-part></tp:taxon-name> (<tp:taxon-name><tp:taxon-name-part taxon-name-part-type="order">Hymenoptera</tp:taxon-name-part></tp:taxon-name>, <tp:taxon-name><tp:taxon-name-part taxon-name-part-type="superfamily">Chalcidoidea</tp:taxon-name-part></tp:taxon-name>) from Vietnam, with the description of 13 new species</article-title><source>Zookeys</source><day>4</day><month>4</month><year>2016</year><volume>2016</volume><issue>576</issue><fpage>1</fpage><lpage>202</lpage><pub-id pub-id-type="doi">10.3897/zookeys.576.8177</pub-id></mixed-citation></tp:treatment-meta><tp:nomenclature><tp:taxon-name><tp:taxon-name-part taxon-name-part-type="genus">Sthulapada</tp:taxon-name-part>
              <tp:taxon-name-part taxon-name-part-type="species">neopadata</tp:taxon-name-part>
              <object-id xmlns:xlink="http://www.w3.org/1999/xlink" content-type="zoobank" xlink:type="simple">http://zoobank.org/6B8C3645-8F2A-477B-8875-D8CFFF07210D</object-id>
            </tp:taxon-name><tp:taxon-status xmlns:xlink="http://www.w3.org/1999/xlink" xlink:type="simple">sp. n.</tp:taxon-status><xref ref-type="fig" rid="F98">Figs 189</xref><xref ref-type="fig" rid="F99">, 190–191</xref></tp:nomenclature><tp:treatment-sec sec-type="material"><title>Material.</title><p>Holotype (<named-content xmlns:xlink="http://www.w3.org/1999/xlink" content-type="dwc:institutional_code" xlink:type="simple">RMNH</named-content>), ♀, “<bold>Vietnam</bold>: Dak Lak, Chu Yang Sin N. P., n[ea]r dam, 600–1000 m, <named-content xmlns:xlink="http://www.w3.org/1999/xlink" content-type="date" xlink:type="simple">2–10.vi.2007</named-content>, Mal. traps 9–11, C. v. Achterberg &amp; R. de Vries, <named-content xmlns:xlink="http://www.w3.org/1999/xlink" content-type="dwc:institutional_code" xlink:type="simple">RMNH</named-content>’07”.</p></tp:treatment-sec><tp:treatment-sec sec-type="Diagnosis"><title>Diagnosis.</title><p>This new species differs from the type species <italic><tp:taxon-name><tp:taxon-name-part taxon-name-part-type="genus">Sthulapada</tp:taxon-name-part> <tp:taxon-name-part taxon-name-part-type="species">padata</tp:taxon-name-part></tp:taxon-name></italic> Narendran in having: 1) pits on mesoscutum and scutellum close, with interstices narrower than half a diameter of a pit and rugulose (in <italic><tp:taxon-name><tp:taxon-name-part taxon-name-part-type="genus">Sthulapada</tp:taxon-name-part> <tp:taxon-name-part taxon-name-part-type="species">padata</tp:taxon-name-part></tp:taxon-name></italic> interstices of mesoscutum and scutellum wider, smooth, shiny and not carinate); 2) fore wing without brownish infuscation adjoining <abbrev xmlns:xlink="http://www.w3.org/1999/xlink" xlink:title="marginal vein" xlink:type="simple">MV</abbrev> (in <italic><tp:taxon-name><tp:taxon-name-part taxon-name-part-type="genus">Sthulapada</tp:taxon-name-part> <tp:taxon-name-part taxon-name-part-type="species">padata</tp:taxon-name-part></tp:taxon-name></italic> with brownish infuscation adjoining <abbrev xmlns:xlink="http://www.w3.org/1999/xlink" xlink:title="marginal vein" xlink:type="simple">MV</abbrev>); 3) distal end of <abbrev xmlns:xlink="http://www.w3.org/1999/xlink" xlink:title="submarginal vein" xlink:type="simple">SMV</abbrev> not clavate (in <italic><tp:taxon-name><tp:taxon-name-part taxon-name-part-type="genus">Sthulapada</tp:taxon-name-part> <tp:taxon-name-part taxon-name-part-type="species">padata</tp:taxon-name-part></tp:taxon-name></italic> distal end of <abbrev xmlns:xlink="http://www.w3.org/1999/xlink" xlink:title="submarginal vein" xlink:type="simple">SMV</abbrev> clavate); 4) hind coxa with a weak dorso-basal tooth (in <italic><tp:taxon-name><tp:taxon-name-part taxon-name-part-type="genus">Sthulapada</tp:taxon-name-part> <tp:taxon-name-part taxon-name-part-type="species">padata</tp:taxon-name-part></tp:taxon-name></italic> hind coxa without a dorso-basal tooth); 5) hind femur 0.6 × as broad as long (in <italic><tp:taxon-name><tp:taxon-name-part taxon-name-part-type="genus">Sthulapada</tp:taxon-name-part> <tp:taxon-name-part taxon-name-part-type="species">padata</tp:taxon-name-part></tp:taxon-name></italic> hind femur 0.7 × as broad as long); 6) hind tibia width 0.2 times its length (in <italic><tp:taxon-name><tp:taxon-name-part taxon-name-part-type="genus">Sthulapada</tp:taxon-name-part> <tp:taxon-name-part taxon-name-part-type="species">padata</tp:taxon-name-part></tp:taxon-name></italic> hind tibia width 0.3 times its length); 7) clava 2.3 × as long as F7 (in <italic><tp:taxon-name><tp:taxon-name-part taxon-name-part-type="genus">Sthulapada</tp:taxon-name-part> <tp:taxon-name-part taxon-name-part-type="species">padata</tp:taxon-name-part></tp:taxon-name></italic> clava 2.6 × as long as F7); 8) F1 shorter than F2 (in <italic><tp:taxon-name><tp:taxon-name-part taxon-name-part-type="genus">Sthulapada</tp:taxon-name-part> <tp:taxon-name-part taxon-name-part-type="species">padata</tp:taxon-name-part></tp:taxon-name></italic> F1 as long as F2); 9) metasoma mainly black (in <italic><tp:taxon-name><tp:taxon-name-part taxon-name-part-type="genus">Sthulapada</tp:taxon-name-part> <tp:taxon-name-part taxon-name-part-type="species">padata</tp:taxon-name-part></tp:taxon-name></italic> metasoma mostly yellowish brown); 10) hind coxa black with a brownish yellow patch apically (brownish yellow more extensive on ventral apical part than dorsal apical part; in <italic><tp:taxon-name><tp:taxon-name-part taxon-name-part-type="genus">Sthulapada</tp:taxon-name-part> <tp:taxon-name-part taxon-name-part-type="species">padata</tp:taxon-name-part></tp:taxon-name></italic> hind coxa mostly yellow with a black or reddish black patch dorsally from base to slightly beyond middle).</p></tp:treatment-sec><tp:treatment-sec sec-type="Description"><title>Description.</title><p>Holotype, ♀, length of body 4.3 mm.</p><p>
              <italic>Colour</italic>. Black, but eyes and ocelli pale grayish yellow; antenna orange yellow; fore leg pale brownish yellow except black coxa; mid leg similar to fore leg except coxa black with yellowish brown tinge, especially towards its distal end; hind coxa black with apical part brownish yellow; hind femur orange yellow; hind tibia orange brown with ventral part medially black; tarsi orange brown; telotarsi black; wings hyaline, veins dark brown; pubescence on body white.</p><p>
              <italic>Head</italic>. Width of head in anterior view a little more than its height (32:29); width in dorsal view about twice its length, a little wider than mesosoma (excluding tegulae) (31:28); occiput concave; surface of face, vertex and occiput with close umbilicate pits, interstices carinate; <abbrev xmlns:xlink="http://www.w3.org/1999/xlink" xlink:title="distance between two posterior ocelli" xlink:type="simple">POL</abbrev> 4 × <abbrev xmlns:xlink="http://www.w3.org/1999/xlink" xlink:title="minimum distance between posterior ocelli and eye" xlink:type="simple">OOL</abbrev>; <abbrev xmlns:xlink="http://www.w3.org/1999/xlink" xlink:title="distance between anterior ocellus and posterior ocellus" xlink:type="simple">AOL</abbrev> 2.3 × <abbrev xmlns:xlink="http://www.w3.org/1999/xlink" xlink:title="minimum distance between posterior ocelli and eye" xlink:type="simple">OOL</abbrev>; distance between eye in dorsal view 2.4 × <abbrev xmlns:xlink="http://www.w3.org/1999/xlink" xlink:title="distance between two posterior ocelli" xlink:type="simple">POL</abbrev>; pre-orbital carina starting from malar ridge running upwards towards vertex and meeting each other behind anterior ocellus; malar sulcus forming malar ridge; geno-temporal furrow deep; scrobe reticulate, not reaching anterior ocellus, margins not carinate; malar space 0.4 times height of eye in profile; eye length in profile 0.7 × eye height; eyes bare; antenna inserted well below level of ventral margin of eyes; scape not at all reaching anterior ocellus; relative L:W of antennal segments:scape = 16:3; pedicel = 4:3; F1 = 5:3; F2–F7 = 4:4; clava = 9:4.</p><p>
              <italic>Mesosoma</italic>. Mesosoma with close umbilicate pits, interstices narrower than half diameter of a pit, rugulose; pronotum with two humps in the submedian part, posterior margin concave medially; apex of scutellum entire; propodeum horizontal, with distinct submedian and sublateral carinae; area between submedian carinae with 12–15 cross carinulae, spaces between carinulae smooth and shiny; area between plical carina and submedian carina alveolate; lateral paraspiracular tooth on each side weakly represented, spiracle bean-shaped.</p><p>
              <italic>Wings</italic>. Fore wing 2.9 × as long as its width; relative length of CC = 44; <abbrev xmlns:xlink="http://www.w3.org/1999/xlink" xlink:title="submarginal vein" xlink:type="simple">SMV</abbrev> = 43; <abbrev xmlns:xlink="http://www.w3.org/1999/xlink" xlink:title="marginal vein" xlink:type="simple">MV</abbrev> = 6; <abbrev xmlns:xlink="http://www.w3.org/1999/xlink" xlink:title="postmarginal vein" xlink:type="simple">PMV</abbrev> = 1; <abbrev xmlns:xlink="http://www.w3.org/1999/xlink" xlink:title="stigmal vein" xlink:type="simple">STV</abbrev> = 4. <abbrev xmlns:xlink="http://www.w3.org/1999/xlink" xlink:title="marginal vein" xlink:type="simple">MV</abbrev> separated from <abbrev xmlns:xlink="http://www.w3.org/1999/xlink" xlink:title="submarginal vein" xlink:type="simple">SMV</abbrev> by a distinct break; distal end of <abbrev xmlns:xlink="http://www.w3.org/1999/xlink" xlink:title="submarginal vein" xlink:type="simple">SMV</abbrev> not clavate as in <italic><tp:taxon-name><tp:taxon-name-part taxon-name-part-type="genus">Sthulapada</tp:taxon-name-part> <tp:taxon-name-part taxon-name-part-type="species">padata</tp:taxon-name-part></tp:taxon-name></italic>.</p><p>
              <italic>Legs</italic>. Hind coxa without a dorso-basal tooth; hind femur 0.6 × as broad as long with a strong inner basal tooth, outer ventral margin with a row of teeth extending from apex to posterior 0.6, ventral margin not distinctly bi-lobed; hind tibia with an additional extra external carina; hind tarsal segments relatively larger, wider than long; fifth tarsal segment 1.5 × as broad as fourth tarsal segment, about 3 × as long as fourth tarsal segment; claws uni-dentate.</p><p>
              <italic>Metasoma</italic>. Metasoma 1.3 × longer than mesosoma; T1 with 3 basal carinae; median carina shorter than lateral carinae; length of median carina 0.2 × length of T1; lateral carina 0.3 × length of T1 in dorsal view; length of T1 a little shorter than half length of metasoma; T1 smooth and shiny, its posterior margin a little convex; T2 smooth with 2 cross rows of minute setigerous pits, pits discontinues at middle in anterior row; T3-T5 rugulose with scattered pits on sides and a single row posteriorly; posterior margin of T2-T4 almost straight; posterior margin of T5 weakly concave; T6 with 7–8 cross rows of setigerous pits; epipygium carinate at middle, its median length a little longer than median length of T6 (10:9); epipygium with a distinct posteriorly directed tooth just below ovipositor sheath; ovipositor sheath about half length of epipygium medially.</p><!--PageBreak--><p>
              <italic>Male</italic>. Unknown.</p></tp:treatment-sec><tp:treatment-sec sec-type="Host"><title>Host.</title><p>Unknown.</p></tp:treatment-sec><tp:treatment-sec sec-type="Distribution"><title>Distribution.</title><p>Vietnam.</p><!--PageBreak--></tp:treatment-sec><tp:treatment-sec><!--Section generated to contain objects referenced in tp:taxon-treatment.--><fig id="F98" position="float" orientation="portrait"><label>Figure 189.</label><caption><p>
          <italic><tp:taxon-name><tp:taxon-name-part taxon-name-part-type="genus">Sthulapada</tp:taxon-name-part> <tp:taxon-name-part taxon-name-part-type="species">neopadata</tp:taxon-name-part></tp:taxon-name></italic> sp. n., ♀, holotype, habitus lateral.</p></caption><graphic xmlns:xlink="http://www.w3.org/1999/xlink" xlink:href="zookeys-576-001-g098.jpg" position="float" orientation="portrait" xlink:type="simple" id="oo_83771.jpg"/></fig><fig id="F99" position="float" orientation="portrait"><label>Figures 190–191.</label><caption><p>
          <italic><tp:taxon-name><tp:taxon-name-part taxon-name-part-type="genus">Sthulapada</tp:taxon-name-part> <tp:taxon-name-part taxon-name-part-type="species">neopadata</tp:taxon-name-part></tp:taxon-name></italic> sp. n., ♀, holotype. <bold>190</bold> head, anterior <bold>191</bold> mesosoma dorsal.</p></caption><graphic xmlns:xlink="http://www.w3.org/1999/xlink" xlink:href="zookeys-576-001-g099.jpg" position="float" orientation="portrait" xlink:type="simple" id="oo_83773.jpg"/></fig></tp:treatment-sec></tp:taxon-treatment>
