# Supplementary material for: Revision of the family Chalcididae (Hymenoptera, Chalcidoidea) from Vietnam, with the description of 13 new species
Source: Zookeys. 2016 Apr 4;(576):1–202. doi: 10.3897/zookeys.576.8177 (PMC4829922; doi:10.3897/zookeys.576.8177)
Supplement: XML Treatment for Sthulapada vietnamensis [file zookeys.576.8177-treatment81.xml]

<!DOCTYPE tp:taxon-treatment
  PUBLIC "-//TaxonX//DTD Taxonomic Treatment Publishing DTD v0 20100105//EN" "tax-treatment-NSO.dtd">
<tp:taxon-treatment xmlns:tp="http://www.plazi.org/taxpub"><tp:treatment-meta><kwd-group><label>Taxon classification</label><kwd><named-content content-type="kingdom">Animalia</named-content></kwd><kwd><named-content content-type="order">Hymenoptera</named-content></kwd><kwd><named-content content-type="family">Chalcididae</named-content></kwd></kwd-group><mixed-citation publication-type="journal"><person-group><name><surname>Narendran</surname><given-names>T. C.</given-names></name><name><surname>van Achterberg</surname><given-names>Cornelis</given-names></name></person-group><article-title>Revision of the family <tp:taxon-name><tp:taxon-name-part taxon-name-part-type="genus">Chalcididae</tp:taxon-name-part></tp:taxon-name> (<tp:taxon-name><tp:taxon-name-part taxon-name-part-type="order">Hymenoptera</tp:taxon-name-part></tp:taxon-name>, <tp:taxon-name><tp:taxon-name-part taxon-name-part-type="superfamily">Chalcidoidea</tp:taxon-name-part></tp:taxon-name>) from Vietnam, with the description of 13 new species</article-title><source>Zookeys</source><day>4</day><month>4</month><year>2016</year><volume>2016</volume><issue>576</issue><fpage>1</fpage><lpage>202</lpage><pub-id pub-id-type="doi">10.3897/zookeys.576.8177</pub-id></mixed-citation></tp:treatment-meta><tp:nomenclature><tp:taxon-name><tp:taxon-name-part taxon-name-part-type="genus">Sthulapada</tp:taxon-name-part>
              <tp:taxon-name-part taxon-name-part-type="species">vietnamensis</tp:taxon-name-part>
              <object-id xmlns:xlink="http://www.w3.org/1999/xlink" content-type="zoobank" xlink:type="simple">http://zoobank.org/F6397F36-B1E4-46A9-842D-20B8232F4648</object-id>
            </tp:taxon-name><tp:taxon-status xmlns:xlink="http://www.w3.org/1999/xlink" xlink:type="simple">sp. n.</tp:taxon-status><xref ref-type="fig" rid="F100">Figs 192</xref><xref ref-type="fig" rid="F101">, 193–194</xref><!--PageBreak--></tp:nomenclature><tp:treatment-sec sec-type="type material"><title>Type material.</title><p>Holotype, ♀ (<named-content xmlns:xlink="http://www.w3.org/1999/xlink" content-type="dwc:institutional_code" xlink:type="simple">RMNH</named-content>), “<bold>Vietnam</bold>: Dak Lak, Chu Yang Sin N. P., Krong K’Mar, Mal. traps 12–13, 590 m, <named-content xmlns:xlink="http://www.w3.org/1999/xlink" content-type="date" xlink:type="simple">22–26.x.2005</named-content>, C. v. Achterberg &amp; R. de Vries, <named-content xmlns:xlink="http://www.w3.org/1999/xlink" content-type="dwc:institutional_code" xlink:type="simple">RMNH</named-content>’05”.</p></tp:treatment-sec><tp:treatment-sec sec-type="Diagnosis"><title>Diagnosis.</title><p>This new species differs from <italic><tp:taxon-name><tp:taxon-name-part taxon-name-part-type="genus">Sthulapada</tp:taxon-name-part> <tp:taxon-name-part taxon-name-part-type="species">padata</tp:taxon-name-part></tp:taxon-name></italic> Narendran in having: 1) antenna mostly black with scape and pedicel pale brownish yellow and pale brown, respectively (in <italic><tp:taxon-name><tp:taxon-name-part taxon-name-part-type="genus">Sthulapada</tp:taxon-name-part> <tp:taxon-name-part taxon-name-part-type="species">padata</tp:taxon-name-part></tp:taxon-name></italic> antenna is immaculate yellow); 2) legs mostly black (in <italic><tp:taxon-name><tp:taxon-name-part taxon-name-part-type="genus">Sthulapada</tp:taxon-name-part> <tp:taxon-name-part taxon-name-part-type="species">padata</tp:taxon-name-part></tp:taxon-name></italic> legs yellow, but hind coxa slightly dark brown basally); 3) metasoma black with epipygium reddish brown (in <italic><tp:taxon-name><tp:taxon-name-part taxon-name-part-type="genus">Sthulapada</tp:taxon-name-part> <tp:taxon-name-part taxon-name-part-type="species">padata</tp:taxon-name-part></tp:taxon-name></italic> metasoma pale brownish yellow basally and latero-ventrally); 4) apex of scutellum distinctly bi-lobed (in <italic><tp:taxon-name><tp:taxon-name-part taxon-name-part-type="genus">Sthulapada</tp:taxon-name-part> <tp:taxon-name-part taxon-name-part-type="species">padata</tp:taxon-name-part></tp:taxon-name></italic> apex of scutellum not bi-lobed), and 5) propodeum without a median carina (in <italic><tp:taxon-name><tp:taxon-name-part taxon-name-part-type="genus">Sthulapada</tp:taxon-name-part> <tp:taxon-name-part taxon-name-part-type="species">padata</tp:taxon-name-part></tp:taxon-name></italic> propodeum with a short median carina).</p></tp:treatment-sec><tp:treatment-sec sec-type="Description"><title>Description.</title><p>Holotype, ♀, length of body 6.6 mm.</p><p>
              <italic>Colour</italic>. Black except the following: scape pale brownish yellow; pedicel pale brown; apex of clava pale pink; eyes and ocelli pale reflecting yellow; tegula pale brownish yellow; apex of fore femur, fore tibia and tarsi pale brownish yellow; base and apex of mid femur pale brownish yellow; base and apex of hind tibia pale brown; hind tarsi pale brown; epipygium and caudal tooth reddish brown. Wings hyaline with veins dark brown with a patch of infuscation behind <abbrev xmlns:xlink="http://www.w3.org/1999/xlink" xlink:title="stigmal vein" xlink:type="simple">STV</abbrev>.</p><p>
              <italic>Head</italic>. Head closely pitted, interstices narrower than diameter of a pit; width of head in anterior view 1.1x its height; width in dorsal view 2.1 × its length; occiput concave; <abbrev xmlns:xlink="http://www.w3.org/1999/xlink" xlink:title="distance between two posterior ocelli" xlink:type="simple">POL</abbrev> 5.2 × <abbrev xmlns:xlink="http://www.w3.org/1999/xlink" xlink:title="minimum distance between posterior ocelli and eye" xlink:type="simple">OOL</abbrev>; <abbrev xmlns:xlink="http://www.w3.org/1999/xlink" xlink:title="distance between anterior ocellus and posterior ocellus" xlink:type="simple">AOL</abbrev> 2.4 × <abbrev xmlns:xlink="http://www.w3.org/1999/xlink" xlink:title="minimum distance between posterior ocelli and eye" xlink:type="simple">OOL</abbrev>; distance between eyes in dorsal view 2.2 × <abbrev xmlns:xlink="http://www.w3.org/1999/xlink" xlink:title="distance between two posterior ocelli" xlink:type="simple">POL</abbrev>; pre-orbital carina starting from malar ridge running upwards towards vertex and meeting each other behind anterior ocellus; geno-temporal furrow distinct but not deep; scrobe cross reticulate, not reaching anterior ocellus, margins ecarinate; height of malar space 0.5 × eye height in profile; eye length in profile 0.7 × eye height; eyes bare; antennae inserted well below level of ventral margin of eyes; scape not at all reaching anterior ocellus; relative L:W of antennal segments:scape = 25:4; pedicel = 5:4; <abbrev xmlns:xlink="http://www.w3.org/1999/xlink" xlink:title="﻿ first to seventh funicular segments IV-X in" xlink:type="simple">F1–F7</abbrev> = 5:6; clava = 10:6.</p><p>
              <italic>Mesosoma</italic>. Mesosoma closely pitted on pronotum, mesoscutum and scutellum; interstices narrower than half diameter of a pit, posterior margin concave medially; apex of scutellum bi-lobed; propodeum horizontal, with distinct submedian and sublateral carinae; area between plical carina and submedian carina coarsely sculptured with a median micro-reticulate part; area between plical carina and sublateral carina transversely carinate; lateral prespiracular part with a tooth on either side of propodeum; spiracle somewhat bean-shaped.</p><p>
              <italic>Wings</italic>. Fore wing 2. 7x as long as wide; relative length of CC = 53; <abbrev xmlns:xlink="http://www.w3.org/1999/xlink" xlink:title="submarginal vein" xlink:type="simple">SMV</abbrev> = 51; <abbrev xmlns:xlink="http://www.w3.org/1999/xlink" xlink:title="marginal vein" xlink:type="simple">MV</abbrev> = 7; <abbrev xmlns:xlink="http://www.w3.org/1999/xlink" xlink:title="postmarginal vein" xlink:type="simple">PMV</abbrev> = 3; <abbrev xmlns:xlink="http://www.w3.org/1999/xlink" xlink:title="stigmal vein" xlink:type="simple">STV</abbrev> = 4; <abbrev xmlns:xlink="http://www.w3.org/1999/xlink" xlink:title="marginal vein" xlink:type="simple">MV</abbrev> separated from <abbrev xmlns:xlink="http://www.w3.org/1999/xlink" xlink:title="submarginal vein" xlink:type="simple">SMV</abbrev> by a distinct break; distal end of <abbrev xmlns:xlink="http://www.w3.org/1999/xlink" xlink:title="submarginal vein" xlink:type="simple">SMV</abbrev> not clavate as <italic><tp:taxon-name><tp:taxon-name-part taxon-name-part-type="genus">Sthulapada</tp:taxon-name-part> <tp:taxon-name-part taxon-name-part-type="species">padata</tp:taxon-name-part></tp:taxon-name></italic>.</p><p>
              <!--PageBreak-->
              <italic>Legs</italic>. Hind coxa without a dorsal tooth; hind femur greatly swollen, 0.6 × as broad as its length, its ventral margin weakly bi-lobed with a row of teeth; inner basal part of hind femur with a tooth; hind tibia with an extra external carina; hind tarsal segments relatively larger, much wider than long; fifth tarsal segment of hind leg unusually larger than other tarsal segments; each claw unidentate.</p><p>
              <italic>Metasoma</italic>. Metasoma 1.4 × as long as mesosoma; T1 with 3 basal carinae; length of lateral carina 0.3 × length of T1 in dorsal view; length of median carina 0.2 × length of T1; length of T1 in dorsal view a little less than half length of metasoma; T1 smooth and shiny, posterior margin a little convex; T2 smooth and shiny with 2 rows of setigerous pits; T3 weakly shagreened with 1–2 transverse rows of minute setigerous pits; T3 to T5 more distinctly shagreened with 1–2 rows of setigerous pits; posterior margin of T2 to T5 slightly to distinctly concave progressively; T6 distinctly pitted and pubescent; epipygium carinate at middle, its median length subequal to median length of T6; epipygium with a distinct posteriorly directed ventral tooth just below ovipositor sheath and closely attached to it.</p><p>
              <italic>Male</italic>. Unknown.</p></tp:treatment-sec><tp:treatment-sec sec-type="Host"><title>Host.</title><p>Unknown.</p></tp:treatment-sec><tp:treatment-sec sec-type="Distribution"><title>Distribution.</title><p>Vietnam.</p><!--PageBreak--><!--PageBreak--></tp:treatment-sec><tp:treatment-sec><!--Section generated to contain objects referenced in tp:taxon-treatment.--><fig id="F100" position="float" orientation="portrait"><label>Figure 192.</label><caption><p>
          <italic><tp:taxon-name><tp:taxon-name-part taxon-name-part-type="genus">Sthulapada</tp:taxon-name-part> <tp:taxon-name-part taxon-name-part-type="species">vietnamensis</tp:taxon-name-part></tp:taxon-name></italic> sp. n., ♀, holotype, habitus lateral.</p></caption><graphic xmlns:xlink="http://www.w3.org/1999/xlink" xlink:href="zookeys-576-001-g100.jpg" position="float" orientation="portrait" xlink:type="simple" id="oo_83775.jpg"/></fig><fig id="F101" position="float" orientation="portrait"><label>Figures 193–194.</label><caption><p>
          <italic><tp:taxon-name><tp:taxon-name-part taxon-name-part-type="genus">Sthulapada</tp:taxon-name-part> <tp:taxon-name-part taxon-name-part-type="species">vietnamensis</tp:taxon-name-part></tp:taxon-name></italic> sp. n., ♀, holotype. <bold>193</bold> head anterior <bold>194</bold> mesosoma dorsal.</p></caption><graphic xmlns:xlink="http://www.w3.org/1999/xlink" xlink:href="zookeys-576-001-g101.jpg" position="float" orientation="portrait" xlink:type="simple" id="oo_83777.jpg"/></fig></tp:treatment-sec></tp:taxon-treatment>
