# Supplementary material for: Revision of the family Chalcididae (Hymenoptera, Chalcidoidea) from Vietnam, with the description of 13 new species
Source: Zookeys. 2016 Apr 4;(576):1–202. doi: 10.3897/zookeys.576.8177 (PMC4829922; doi:10.3897/zookeys.576.8177)
Supplement: XML Treatment for Tanycoryphus [file zookeys.576.8177-treatment82.xml]

<!DOCTYPE tp:taxon-treatment
  PUBLIC "-//TaxonX//DTD Taxonomic Treatment Publishing DTD v0 20100105//EN" "tax-treatment-NSO.dtd">
<tp:taxon-treatment xmlns:tp="http://www.plazi.org/taxpub"><tp:treatment-meta><kwd-group><label>Taxon classification</label><kwd><named-content content-type="kingdom">Animalia</named-content></kwd><kwd><named-content content-type="order">Hymenoptera</named-content></kwd><kwd><named-content content-type="family">Chalcididae</named-content></kwd></kwd-group><mixed-citation publication-type="journal"><person-group><name><surname>Narendran</surname><given-names>T. C.</given-names></name><name><surname>van Achterberg</surname><given-names>Cornelis</given-names></name></person-group><article-title>Revision of the family <tp:taxon-name><tp:taxon-name-part taxon-name-part-type="genus">Chalcididae</tp:taxon-name-part></tp:taxon-name> (<tp:taxon-name><tp:taxon-name-part taxon-name-part-type="order">Hymenoptera</tp:taxon-name-part></tp:taxon-name>, <tp:taxon-name><tp:taxon-name-part taxon-name-part-type="superfamily">Chalcidoidea</tp:taxon-name-part></tp:taxon-name>) from Vietnam, with the description of 13 new species</article-title><source>Zookeys</source><day>4</day><month>4</month><year>2016</year><volume>2016</volume><issue>576</issue><fpage>1</fpage><lpage>202</lpage><pub-id pub-id-type="doi">10.3897/zookeys.576.8177</pub-id></mixed-citation></tp:treatment-meta><tp:nomenclature><tp:taxon-name><tp:taxon-name-part taxon-name-part-type="genus">Tanycoryphus</tp:taxon-name-part></tp:taxon-name><tp:taxon-authority>Cameron, 1905</tp:taxon-authority><xref ref-type="fig" rid="F102">Figs 195</xref><xref ref-type="fig" rid="F103">, 196</xref><xref ref-type="fig" rid="F104">, 197–199</xref><tp:nomenclature-citation-list><tp:nomenclature-citation><tp:taxon-name><tp:taxon-name-part taxon-name-part-type="genus">Tanycoryphus</tp:taxon-name-part></tp:taxon-name><comment> Cameron, 1905: 313. Type species: <tp:taxon-name><tp:taxon-name-part taxon-name-part-type="genus">Tanycoryphus</tp:taxon-name-part> <tp:taxon-name-part taxon-name-part-type="species">sulcifrons</tp:taxon-name-part></tp:taxon-name> Cameron, by monotypy.</comment></tp:nomenclature-citation><tp:nomenclature-citation><tp:taxon-name><tp:taxon-name-part taxon-name-part-type="genus">Sabatius</tp:taxon-name-part></tp:taxon-name><comment> Masi, 1929a: 163. Type species: <tp:taxon-name><tp:taxon-name-part taxon-name-part-type="genus">Sabatius</tp:taxon-name-part> <tp:taxon-name-part taxon-name-part-type="species">ater</tp:taxon-name-part></tp:taxon-name> Masi, by monotypy. Synonymised with <tp:taxon-name><tp:taxon-name-part taxon-name-part-type="genus">Tanycoryphus</tp:taxon-name-part></tp:taxon-name> by <xref ref-type="bibr" rid="B146">Steffan (1957)</xref>.</comment></tp:nomenclature-citation><tp:nomenclature-citation><tp:taxon-name><tp:taxon-name-part taxon-name-part-type="genus">Malambrunia</tp:taxon-name-part></tp:taxon-name><comment> Masi, 1929a: 169. Type species: <tp:taxon-name><tp:taxon-name-part taxon-name-part-type="genus">Malambrunia</tp:taxon-name-part> <tp:taxon-name-part taxon-name-part-type="species">merisicornis</tp:taxon-name-part></tp:taxon-name> Masi, by monotypy. Synonymised with <tp:taxon-name><tp:taxon-name-part taxon-name-part-type="genus">Tanycoryphus</tp:taxon-name-part></tp:taxon-name> by <xref ref-type="bibr" rid="B140">Steffan (1950)</xref>.</comment></tp:nomenclature-citation></tp:nomenclature-citation-list></tp:nomenclature><tp:treatment-sec sec-type="Diagnosis"><title>Diagnosis.</title><p>The genus resembles the extralimital genera <italic><tp:taxon-name><tp:taxon-name-part taxon-name-part-type="genus">Chirocera</tp:taxon-name-part></tp:taxon-name></italic> Latreille, 1825, and <italic><tp:taxon-name><tp:taxon-name-part taxon-name-part-type="genus">Tanyotorthus</tp:taxon-name-part></tp:taxon-name></italic> Steffan, 1955, in general appearance, but differs from them in having <abbrev xmlns:xlink="http://www.w3.org/1999/xlink" xlink:title="postmarginal vein" xlink:type="simple">PMV</abbrev> relatively shorter (in <italic><tp:taxon-name><tp:taxon-name-part taxon-name-part-type="genus">Chirocera</tp:taxon-name-part></tp:taxon-name></italic> and <italic><tp:taxon-name><tp:taxon-name-part taxon-name-part-type="genus">Tanyotorthus</tp:taxon-name-part></tp:taxon-name></italic> <abbrev xmlns:xlink="http://www.w3.org/1999/xlink" xlink:title="postmarginal vein" xlink:type="simple">PMV</abbrev> 4–5 × longer) and in having pre- and post-orbital carinae present (pre- and post-orbital carinae indistinct in <italic><tp:taxon-name><tp:taxon-name-part taxon-name-part-type="genus">Chirocera</tp:taxon-name-part></tp:taxon-name></italic> and <italic><tp:taxon-name><tp:taxon-name-part taxon-name-part-type="genus">Tanyotorthus</tp:taxon-name-part></tp:taxon-name></italic>).</p></tp:treatment-sec><tp:treatment-sec sec-type="Description"><title>Description.</title><p>Clava narrowed towards apex; fore tibia swollen; tip of hind tibia with a characteristic outer spur and outer carina; postscutellum with characteristic rugae. <abbrev xmlns:xlink="http://www.w3.org/1999/xlink" xlink:title="marginal vein" xlink:type="simple">MV</abbrev> at the wing margin; <abbrev xmlns:xlink="http://www.w3.org/1999/xlink" xlink:title="postmarginal vein" xlink:type="simple">PMV</abbrev> and <abbrev xmlns:xlink="http://www.w3.org/1999/xlink" xlink:title="stigmal vein" xlink:type="simple">STV</abbrev> present.</p></tp:treatment-sec><tp:treatment-sec sec-type="Hosts"><title>Hosts.</title><p>Unknown.</p></tp:treatment-sec><tp:treatment-sec sec-type="Distribution"><title>Distribution.</title><p>Asia and Africa.</p><fig id="F102" position="float" orientation="portrait"><label>Figure 195.</label><caption><p>
          <italic><tp:taxon-name><tp:taxon-name-part taxon-name-part-type="genus">Tanycoryphus</tp:taxon-name-part> <tp:taxon-name-part taxon-name-part-type="species">masii</tp:taxon-name-part></tp:taxon-name></italic> sp. n., ♀, holotype, habitus lateral.</p></caption><graphic xmlns:xlink="http://www.w3.org/1999/xlink" xlink:href="zookeys-576-001-g102.jpg" position="float" orientation="portrait" xlink:type="simple" id="oo_83780.jpg"/></fig><fig id="F103" position="float" orientation="portrait"><label>Figure 196.</label><caption><p>
          <italic><tp:taxon-name><tp:taxon-name-part taxon-name-part-type="genus">Tanycoryphus</tp:taxon-name-part> <tp:taxon-name-part taxon-name-part-type="species">masii</tp:taxon-name-part></tp:taxon-name></italic> sp. n., ♀, holotype, head anterior.</p></caption><graphic xmlns:xlink="http://www.w3.org/1999/xlink" xlink:href="zookeys-576-001-g103.jpg" position="float" orientation="portrait" xlink:type="simple" id="oo_83782.jpg"/></fig><fig id="F104" position="float" orientation="portrait"><label>Figures 197–199.</label><caption><p>
          <italic><tp:taxon-name><tp:taxon-name-part taxon-name-part-type="genus">Tanycoryphus</tp:taxon-name-part> <tp:taxon-name-part taxon-name-part-type="species">masii</tp:taxon-name-part></tp:taxon-name></italic> sp. n., ♀, holotype. <bold>197</bold> fore leg posterior <bold>198</bold> metanotum (postscutellum) dorsal <bold>199</bold> antenna lateral.</p></caption><graphic xmlns:xlink="http://www.w3.org/1999/xlink" xlink:href="zookeys-576-001-g104.jpg" position="float" orientation="portrait" xlink:type="simple" id="oo_83784.jpg"/></fig></tp:treatment-sec><ref-list><ref id="B146"><mixed-citation xmlns:xlink="http://www.w3.org/1999/xlink" xlink:type="simple">
          <person-group><name name-style="western"><surname>Steffan</surname><given-names>JR</given-names></name></person-group> (<year>1957</year>) <article-title>La distribution géographique des <tp:taxon-name><tp:taxon-name-part taxon-name-part-type="genus">Chalcididae</tp:taxon-name-part></tp:taxon-name> (<tp:taxon-name><tp:taxon-name-part taxon-name-part-type="order">Hymenoptera</tp:taxon-name-part></tp:taxon-name>).</article-title> <source>Proceedings X International Congress of Entomology, Montreal</source> <volume>1</volume>: <fpage>799</fpage>–<lpage>804</lpage>.</mixed-citation></ref><ref id="B140"><mixed-citation xmlns:xlink="http://www.w3.org/1999/xlink" xlink:type="simple">
          <person-group><name name-style="western"><surname>Steffan</surname><given-names>JR</given-names></name></person-group> (<year>1950</year>) <article-title>Les <tp:taxon-name><tp:taxon-name-part taxon-name-part-type="subfamily">Haltichellinae</tp:taxon-name-part></tp:taxon-name> du groupe <italic><tp:taxon-name><tp:taxon-name-part taxon-name-part-type="genus">Neochalcis</tp:taxon-name-part></tp:taxon-name></italic> Kirby (Hym. <tp:taxon-name><tp:taxon-name-part taxon-name-part-type="genus">Chalcididae</tp:taxon-name-part></tp:taxon-name>).</article-title> <source>Bulletin du Muséum National d’Histoire Naturelle</source>, <publisher-loc>Paris</publisher-loc> (<volume-series>2</volume-series>) <volume>22</volume>(<issue>6</issue>): <fpage>746</fpage>–<lpage>752</lpage>.</mixed-citation></ref></ref-list></tp:taxon-treatment>
