# Supplementary material for: Revision of the family Chalcididae (Hymenoptera, Chalcidoidea) from Vietnam, with the description of 13 new species
Source: Zookeys. 2016 Apr 4;(576):1–202. doi: 10.3897/zookeys.576.8177 (PMC4829922; doi:10.3897/zookeys.576.8177)
Supplement: XML Treatment for Tanycoryphus masii [file zookeys.576.8177-treatment83.xml]

<!DOCTYPE tp:taxon-treatment
  PUBLIC "-//TaxonX//DTD Taxonomic Treatment Publishing DTD v0 20100105//EN" "tax-treatment-NSO.dtd">
<tp:taxon-treatment xmlns:tp="http://www.plazi.org/taxpub"><tp:treatment-meta><kwd-group><label>Taxon classification</label><kwd><named-content content-type="kingdom">Animalia</named-content></kwd><kwd><named-content content-type="order">Hymenoptera</named-content></kwd><kwd><named-content content-type="family">Chalcididae</named-content></kwd></kwd-group><mixed-citation publication-type="journal"><person-group><name><surname>Narendran</surname><given-names>T. C.</given-names></name><name><surname>van Achterberg</surname><given-names>Cornelis</given-names></name></person-group><article-title>Revision of the family <tp:taxon-name><tp:taxon-name-part taxon-name-part-type="genus">Chalcididae</tp:taxon-name-part></tp:taxon-name> (<tp:taxon-name><tp:taxon-name-part taxon-name-part-type="order">Hymenoptera</tp:taxon-name-part></tp:taxon-name>, <tp:taxon-name><tp:taxon-name-part taxon-name-part-type="superfamily">Chalcidoidea</tp:taxon-name-part></tp:taxon-name>) from Vietnam, with the description of 13 new species</article-title><source>Zookeys</source><day>4</day><month>4</month><year>2016</year><volume>2016</volume><issue>576</issue><fpage>1</fpage><lpage>202</lpage><pub-id pub-id-type="doi">10.3897/zookeys.576.8177</pub-id></mixed-citation></tp:treatment-meta><tp:nomenclature><tp:taxon-name><tp:taxon-name-part taxon-name-part-type="genus">Tanycoryphus</tp:taxon-name-part>
              <tp:taxon-name-part taxon-name-part-type="species">masii</tp:taxon-name-part>
              <object-id xmlns:xlink="http://www.w3.org/1999/xlink" content-type="zoobank" xlink:type="simple">http://zoobank.org/C1397CA3-B004-4688-B689-C989BC80127C</object-id>
            </tp:taxon-name><tp:taxon-status xmlns:xlink="http://www.w3.org/1999/xlink" xlink:type="simple">sp. n.</tp:taxon-status><xref ref-type="fig" rid="F102">Figs 195</xref><xref ref-type="fig" rid="F103">, 196</xref><xref ref-type="fig" rid="F104">, 197–199</xref></tp:nomenclature><tp:treatment-sec sec-type="type material"><title>Type material.</title><p>Holotype, ♀ (<named-content xmlns:xlink="http://www.w3.org/1999/xlink" content-type="dwc:institutional_code" xlink:type="simple">RMNH</named-content>), “<bold>Vietnam</bold>: Ninh Thuân, Núi Chúa N. P., Northeast part, Mal. traps, 90–150 m, <named-content xmlns:xlink="http://www.w3.org/1999/xlink" content-type="date" xlink:type="simple">23–30.v.2007</named-content>, C. v. Achterberg &amp; R. de Vries, <named-content xmlns:xlink="http://www.w3.org/1999/xlink" content-type="dwc:institutional_code" xlink:type="simple">RMNH</named-content>’07”.</p></tp:treatment-sec><tp:treatment-sec sec-type="Diagnosis"><title>Diagnosis.</title><p>In the key to species by <xref ref-type="bibr" rid="B122">Narendran (1989)</xref> this new species comes to <italic><tp:taxon-name><tp:taxon-name-part taxon-name-part-type="genus">Tanycoryphus</tp:taxon-name-part> <tp:taxon-name-part taxon-name-part-type="species">merisicornis</tp:taxon-name-part></tp:taxon-name></italic> (Masi, 1929), but differs from it in having: 1) pronotal carina absent medially (in <italic><tp:taxon-name><tp:taxon-name-part taxon-name-part-type="genus">Tanycoryphus</tp:taxon-name-part> <tp:taxon-name-part taxon-name-part-type="species">merisicornis</tp:taxon-name-part></tp:taxon-name></italic> pronotal carina prominent medially); 2) width of fore tibia half width of fore femur (in <italic><tp:taxon-name><tp:taxon-name-part taxon-name-part-type="genus">Tanycoryphus</tp:taxon-name-part> <tp:taxon-name-part taxon-name-part-type="species">merisicornis</tp:taxon-name-part></tp:taxon-name></italic> width of fore tibia 0.7 × width of fore femur); 3) F1 longer than F2 (in <italic><tp:taxon-name><tp:taxon-name-part taxon-name-part-type="genus">Tanycoryphus</tp:taxon-name-part> <tp:taxon-name-part taxon-name-part-type="species">merisicornis</tp:taxon-name-part></tp:taxon-name></italic> F1 not longer than F2), and 4) each lateral ocellus connected to eye margin by a cross carina (no such carina in <italic><tp:taxon-name><tp:taxon-name-part taxon-name-part-type="genus">Tanycoryphus</tp:taxon-name-part> <tp:taxon-name-part taxon-name-part-type="species">merisicornis</tp:taxon-name-part></tp:taxon-name></italic>).</p></tp:treatment-sec><tp:treatment-sec sec-type="Description"><title>Description.</title><p>Holotype, ♀, length of body 8.5 mm.</p><p>
              <italic>Colour</italic>. Black but eyes pale yellow with reflecting yellow spots, ocelli pale reflecting yellow, tegula yellowish brown and legs reddish brown except black fore and hind coxae; wings hyaline with slight brownish tinge; pubescence on face and gena silvery; pubescence on vertex, pronotum and mesoscutum slightly yellowish except silvery bunch on posterior corners of pronotum and anterior outer corners of scapulae; pubescence on metasoma golden yellow.</p><p>
              <italic>Head</italic>. Width of head 1.2 × its height in anterior view, a little wider than mesosoma (24:21), 2.6 × its length in dorsal view; pre-orbital carina running upwards weakly joining each other behind anterior ocellus; post-orbital carina running upwards to vertex; MS represented as a malar ridge, height malar space 0.4 eye height in profile; eyes bare, eye length in profile 0.7 × eye height; geno-temporal furrow indistinct due to dense pilosity on gena; scrobe not quite reaching anterior ocellus, cross striate; <abbrev xmlns:xlink="http://www.w3.org/1999/xlink" xlink:title="distance between two posterior ocelli" xlink:type="simple">POL</abbrev> 2.6 × <abbrev xmlns:xlink="http://www.w3.org/1999/xlink" xlink:title="minimum distance between posterior ocelli and eye" xlink:type="simple">OOL</abbrev>; <abbrev xmlns:xlink="http://www.w3.org/1999/xlink" xlink:title="distance between anterior ocellus and posterior ocellus" xlink:type="simple">AOL</abbrev> as long as <abbrev xmlns:xlink="http://www.w3.org/1999/xlink" xlink:title="minimum distance between posterior ocelli and eye" xlink:type="simple">OOL</abbrev>; <abbrev xmlns:xlink="http://www.w3.org/1999/xlink" xlink:title="diameter of ocellus" xlink:type="simple">LOL</abbrev> as long as <abbrev xmlns:xlink="http://www.w3.org/1999/xlink" xlink:title="distance between anterior ocellus and posterior ocellus" xlink:type="simple">AOL</abbrev>; minimum width between eyes in dorsal view 2.4 × <abbrev xmlns:xlink="http://www.w3.org/1999/xlink" xlink:title="distance between two posterior ocelli" xlink:type="simple">POL</abbrev>; each lateral ocellus and vertex with deep, close setigerous pits; face and gena densely pubescent; antenna inserted close to clypeus; radicula 0.3 × length of scape, scape almost reaching anterior ocellus; antennal formula 11171; relative L:W of antennal segments:scape = 25:4; pedicel = 3:4; anellus = 2:4; F1 = 8:6; F2–F4 = 6:6; F5–F7 = 5:6; clava = 5:9.</p><p>
              <italic>Mesosoma</italic>. Pronotum with anterior carina obsolescent in median part (visible on sides only), with deep, close setigerous pits, interstices narrower than diameter of a pit, rugulose; mesoscutum with relatively smaller sized close pits on anterior part, pits becoming slightly larger and more widely spaced towards posterior part; notauli distinct and pitted; area surrounding pronotal spiracle with dense white pubescence; tegula pu<!--PageBreak-->bescent; scutellum with close, deep, setigerous pits, interstices narrower than diameter of a pit; apex of scutellum widely emarginated with two teeth; axillula densely pubescent just behind tegula; propodeum with two submedian carinae enclosing areola and deep pits; other areas with areolae and pits; sublateral carinae distinct; lateral teeth absent.</p><p>
              <italic>Wings</italic>. Fore wing 1.7 × as long as wide; relative length of fore wing CC and veins: CC = 22; <abbrev xmlns:xlink="http://www.w3.org/1999/xlink" xlink:title="submarginal vein" xlink:type="simple">SMV</abbrev> = 19; <abbrev xmlns:xlink="http://www.w3.org/1999/xlink" xlink:title="marginal vein" xlink:type="simple">MV</abbrev> = 5; <abbrev xmlns:xlink="http://www.w3.org/1999/xlink" xlink:title="postmarginal vein" xlink:type="simple">PMV</abbrev> = 7; <abbrev xmlns:xlink="http://www.w3.org/1999/xlink" xlink:title="stigmal vein" xlink:type="simple">STV</abbrev> = 2; CC 11 × as long as wide.</p><p>
              <italic>Legs</italic>. Hind coxa without a dorso-basal tooth; hind femur without an inner basal tooth, with a row of teeth on ventral margin in two lobes, distal lobe larger than proximal lobe; hind tibia densely pubescent on distal half, with characteristic broad apex and spur, with outer carina resent.</p><p>
              <italic>Metasoma</italic>. Metasoma a little longer than mesosoma (40:36); T1 smooth and shiny, without basal carinae, posterior margin convex, a little shorter than half length of metasoma; T2 to T5 densely pubescent and micro-sculptured; T6 with distinct close setigerous pits; epipygium carinate at middle, a little shorter than T6 (9:10); ovipositor sheath 0.44 × length of epipygium.</p><p>
              <italic>Male</italic>. Unknown.</p></tp:treatment-sec><tp:treatment-sec sec-type="Host"><title>Host.</title><p>Unknown.</p></tp:treatment-sec><tp:treatment-sec sec-type="Etymology"><title>Etymology.</title><p>Named after Luigi Masi (1879–1961), for his great contributions to the taxonomy of <tp:taxon-name><tp:taxon-name-part taxon-name-part-type="superfamily">Chalcidoidea</tp:taxon-name-part></tp:taxon-name>.</p></tp:treatment-sec><tp:treatment-sec><!--Section generated to contain objects referenced in tp:taxon-treatment.--><fig id="F102" position="float" orientation="portrait"><label>Figure 195.</label><caption><p>
          <italic><tp:taxon-name><tp:taxon-name-part taxon-name-part-type="genus">Tanycoryphus</tp:taxon-name-part> <tp:taxon-name-part taxon-name-part-type="species">masii</tp:taxon-name-part></tp:taxon-name></italic> sp. n., ♀, holotype, habitus lateral.</p></caption><graphic xmlns:xlink="http://www.w3.org/1999/xlink" xlink:href="zookeys-576-001-g102.jpg" position="float" orientation="portrait" xlink:type="simple" id="oo_83780.jpg"/></fig><fig id="F103" position="float" orientation="portrait"><label>Figure 196.</label><caption><p>
          <italic><tp:taxon-name><tp:taxon-name-part taxon-name-part-type="genus">Tanycoryphus</tp:taxon-name-part> <tp:taxon-name-part taxon-name-part-type="species">masii</tp:taxon-name-part></tp:taxon-name></italic> sp. n., ♀, holotype, head anterior.</p></caption><graphic xmlns:xlink="http://www.w3.org/1999/xlink" xlink:href="zookeys-576-001-g103.jpg" position="float" orientation="portrait" xlink:type="simple" id="oo_83782.jpg"/></fig><fig id="F104" position="float" orientation="portrait"><label>Figures 197–199.</label><caption><p>
          <italic><tp:taxon-name><tp:taxon-name-part taxon-name-part-type="genus">Tanycoryphus</tp:taxon-name-part> <tp:taxon-name-part taxon-name-part-type="species">masii</tp:taxon-name-part></tp:taxon-name></italic> sp. n., ♀, holotype. <bold>197</bold> fore leg posterior <bold>198</bold> metanotum (postscutellum) dorsal <bold>199</bold> antenna lateral.</p></caption><graphic xmlns:xlink="http://www.w3.org/1999/xlink" xlink:href="zookeys-576-001-g104.jpg" position="float" orientation="portrait" xlink:type="simple" id="oo_83784.jpg"/></fig></tp:treatment-sec><ref-list><ref id="B122"><mixed-citation xmlns:xlink="http://www.w3.org/1999/xlink" xlink:type="simple">
          <person-group><name name-style="western"><surname>Narendran</surname><given-names>TC</given-names></name></person-group> (<year>1989</year>) <article-title>Oriental <tp:taxon-name><tp:taxon-name-part taxon-name-part-type="genus">Chalcididae</tp:taxon-name-part></tp:taxon-name> (<tp:taxon-name><tp:taxon-name-part taxon-name-part-type="order">Hymenoptera</tp:taxon-name-part></tp:taxon-name>: <tp:taxon-name><tp:taxon-name-part taxon-name-part-type="superfamily">Chalcidoidea</tp:taxon-name-part></tp:taxon-name>).</article-title> <source>Zoological Monograph</source>. <publisher-name>Department of Zoology, University of Calicut</publisher-name>, <publisher-loc>Kerala</publisher-loc>, <fpage>1</fpage>–<lpage>441</lpage>.</mixed-citation></ref></ref-list></tp:taxon-treatment>
