# Supplementary material for: Revision of the family Chalcididae (Hymenoptera, Chalcidoidea) from Vietnam, with the description of 13 new species
Source: Zookeys. 2016 Apr 4;(576):1–202. doi: 10.3897/zookeys.576.8177 (PMC4829922; doi:10.3897/zookeys.576.8177)
Supplement: XML Treatment for Trigonura [file zookeys.576.8177-treatment84.xml]

<!DOCTYPE tp:taxon-treatment
  PUBLIC "-//TaxonX//DTD Taxonomic Treatment Publishing DTD v0 20100105//EN" "tax-treatment-NSO.dtd">
<tp:taxon-treatment xmlns:tp="http://www.plazi.org/taxpub"><tp:treatment-meta><kwd-group><label>Taxon classification</label><kwd><named-content content-type="kingdom">Animalia</named-content></kwd><kwd><named-content content-type="order">Hymenoptera</named-content></kwd><kwd><named-content content-type="family">Chalcididae</named-content></kwd></kwd-group><mixed-citation publication-type="journal"><person-group><name><surname>Narendran</surname><given-names>T. C.</given-names></name><name><surname>van Achterberg</surname><given-names>Cornelis</given-names></name></person-group><article-title>Revision of the family <tp:taxon-name><tp:taxon-name-part taxon-name-part-type="genus">Chalcididae</tp:taxon-name-part></tp:taxon-name> (<tp:taxon-name><tp:taxon-name-part taxon-name-part-type="order">Hymenoptera</tp:taxon-name-part></tp:taxon-name>, <tp:taxon-name><tp:taxon-name-part taxon-name-part-type="superfamily">Chalcidoidea</tp:taxon-name-part></tp:taxon-name>) from Vietnam, with the description of 13 new species</article-title><source>Zookeys</source><day>4</day><month>4</month><year>2016</year><volume>2016</volume><issue>576</issue><fpage>1</fpage><lpage>202</lpage><pub-id pub-id-type="doi">10.3897/zookeys.576.8177</pub-id></mixed-citation></tp:treatment-meta><tp:nomenclature><tp:taxon-name><tp:taxon-name-part taxon-name-part-type="genus">Trigonura</tp:taxon-name-part></tp:taxon-name><tp:taxon-authority>Sichel, 1865</tp:taxon-authority><xref ref-type="fig" rid="F105">Figs 200</xref><xref ref-type="fig" rid="F106">, 201</xref><!--PageBreak--><!--PageBreak--><tp:nomenclature-citation-list><tp:nomenclature-citation><tp:taxon-name><tp:taxon-name-part taxon-name-part-type="genus">Trigonura</tp:taxon-name-part></tp:taxon-name><comment> Sichel, 1865: 358, 376–377 (as subgenus of <tp:taxon-name><tp:taxon-name-part taxon-name-part-type="genus">Phasganophora</tp:taxon-name-part></tp:taxon-name> Sichel, 1865). Type species: <tp:taxon-name><tp:taxon-name-part taxon-name-part-type="genus">Phasganophora</tp:taxon-name-part> <tp:taxon-name-part taxon-name-part-type="species">crassicauda</tp:taxon-name-part></tp:taxon-name> Sichel, by monotypy.</comment></tp:nomenclature-citation><tp:nomenclature-citation><tp:taxon-name><tp:taxon-name-part taxon-name-part-type="genus">Trigonura</tp:taxon-name-part></tp:taxon-name><comment>; <xref ref-type="bibr" rid="B84">Kirby 1883</xref>: 54, 59–60 (upgraded to genus level).</comment></tp:nomenclature-citation><tp:nomenclature-citation><tp:taxon-name><tp:taxon-name-part taxon-name-part-type="genus">Bactrochalcis</tp:taxon-name-part></tp:taxon-name><comment> Kieffer, 1912: 463. Type species: <tp:taxon-name><tp:taxon-name-part taxon-name-part-type="genus">Bactrochalcis</tp:taxon-name-part> <tp:taxon-name-part taxon-name-part-type="species">reticulata</tp:taxon-name-part></tp:taxon-name> Kieffer, by monotypy. Synonymised with <tp:taxon-name><tp:taxon-name-part taxon-name-part-type="genus">Trigonura</tp:taxon-name-part></tp:taxon-name> Sichel by <xref ref-type="bibr" rid="B142">Steffan (1951b)</xref>.</comment></tp:nomenclature-citation><tp:nomenclature-citation><tp:taxon-name><tp:taxon-name-part taxon-name-part-type="genus">Centrochalcis</tp:taxon-name-part></tp:taxon-name><comment> Cameron, 1913: 92. Type species: <tp:taxon-name><tp:taxon-name-part taxon-name-part-type="genus">Centrochalcis</tp:taxon-name-part> <tp:taxon-name-part taxon-name-part-type="species">ruficaudis</tp:taxon-name-part></tp:taxon-name> Cameron, by monotypy. Synonymised with <tp:taxon-name><tp:taxon-name-part taxon-name-part-type="genus">Trigonura</tp:taxon-name-part></tp:taxon-name> Sichel by <xref ref-type="bibr" rid="B159">Waterston (1922)</xref>.</comment></tp:nomenclature-citation><tp:nomenclature-citation><tp:taxon-name><tp:taxon-name-part taxon-name-part-type="genus">Centrochalcidea</tp:taxon-name-part></tp:taxon-name><comment> Gahan &amp; Fagan, 1923: 28. Replacement name for <tp:taxon-name><tp:taxon-name-part taxon-name-part-type="genus">Centrochalcis</tp:taxon-name-part></tp:taxon-name> Cameron, 1913, not 1905.</comment></tp:nomenclature-citation><tp:nomenclature-citation><tp:taxon-name><tp:taxon-name-part taxon-name-part-type="genus">Chalcidellia</tp:taxon-name-part></tp:taxon-name><comment> Girault, 1924a: 1–3. Type species: <tp:taxon-name><tp:taxon-name-part taxon-name-part-type="genus">Chalcis</tp:taxon-name-part> <tp:taxon-name-part taxon-name-part-type="species">euthyrrhini</tp:taxon-name-part></tp:taxon-name> Dodd, by original designation. Synonymised with <tp:taxon-name><tp:taxon-name-part taxon-name-part-type="genus">Trigonura</tp:taxon-name-part></tp:taxon-name> Sichel by <xref ref-type="bibr" rid="B9">Bouček (1988b)</xref>.</comment></tp:nomenclature-citation><tp:nomenclature-citation><tp:taxon-name><tp:taxon-name-part taxon-name-part-type="genus">Urochalcis</tp:taxon-name-part></tp:taxon-name><comment> Nikol’skaya, 1952: 91. Type species: <tp:taxon-name><tp:taxon-name-part taxon-name-part-type="genus">Urochalcis</tp:taxon-name-part> <tp:taxon-name-part taxon-name-part-type="species">ninae</tp:taxon-name-part></tp:taxon-name> Nikol’skaya, by original designation. Synonymised with <tp:taxon-name><tp:taxon-name-part taxon-name-part-type="genus">Trigonura</tp:taxon-name-part></tp:taxon-name> Sichel by <xref ref-type="bibr" rid="B128">Nikol’skaya (1960)</xref>.</comment></tp:nomenclature-citation></tp:nomenclature-citation-list></tp:nomenclature><tp:treatment-sec sec-type="Diagnosis"><title>Diagnosis.</title><p>This genus comes very close to <italic><tp:taxon-name><tp:taxon-name-part taxon-name-part-type="genus">Trigonurella</tp:taxon-name-part></tp:taxon-name></italic> Bouček, but <italic><tp:taxon-name><tp:taxon-name-part taxon-name-part-type="genus">Trigonurella</tp:taxon-name-part></tp:taxon-name></italic> differs from <italic><tp:taxon-name><tp:taxon-name-part taxon-name-part-type="genus">Trigonura</tp:taxon-name-part></tp:taxon-name></italic> in having: 1) lower face with conspicuous raised, X-shaped structure (fig. 251 of <xref ref-type="bibr" rid="B122">Narendran 1989</xref>); 2) face flat; 3) eye margin delimited by pre-orbital carina and hind femur with a large basal tooth. In <italic><tp:taxon-name><tp:taxon-name-part taxon-name-part-type="genus">Trigonura</tp:taxon-name-part></tp:taxon-name></italic> the lower face is regularly punctate; the face is convex without strong pre-orbital carina and hind femur without broad tooth.</p><!--PageBreak--></tp:treatment-sec><tp:treatment-sec sec-type="Description"><title>Description.</title><p>Face convex, without strong pre-orbital carinae; malar space with coarse punctation but without malar sulcus or carina; antenna inserted about at level with lowest margin of eyes; interstices between pits on dorsum of mesosoma raised, rasp-like; T1 normally convex, dorsally shiny, with fine punctures, rarely dull with rugose substriate sculpture; T1 much larger than T2.</p></tp:treatment-sec><tp:treatment-sec sec-type="Variation"><title>Variation.</title><p>Some characters show intrageneric variation. The typical distinct flat and punctured interantennal space varies to narrow upwardly produced (into scrobal space) interantennal space in some species groups. The apex of the metasoma of female varies in length. The apex of scutellum is mostly rounded but in some species medially truncate. In some species T1 has a dull rugose area (<xref ref-type="bibr" rid="B10">Bouček 1992</xref>, <xref ref-type="bibr" rid="B9">1988b</xref>; <xref ref-type="bibr" rid="B142">Steffan 1951b</xref>; <xref ref-type="bibr" rid="B14">Burks 1959</xref>).</p></tp:treatment-sec><tp:treatment-sec sec-type="Hosts"><title>Hosts.</title><p>Parasitoids of coleopterous larvae (<tp:taxon-name><tp:taxon-name-part taxon-name-part-type="family">Buprestidae</tp:taxon-name-part></tp:taxon-name>, <tp:taxon-name><tp:taxon-name-part taxon-name-part-type="family">Curculionidae</tp:taxon-name-part></tp:taxon-name>, <tp:taxon-name><tp:taxon-name-part taxon-name-part-type="family">Scolytidae</tp:taxon-name-part></tp:taxon-name>).</p></tp:treatment-sec><tp:treatment-sec sec-type="Distribution"><title>Distribution.</title><p>New World, Africa, Asia, Australia and New Guinea (<xref ref-type="bibr" rid="B9">Bouček 1988b</xref>).</p><fig id="F105" position="float" orientation="portrait"><label>Figure 200.</label><caption><p>
          <italic><tp:taxon-name><tp:taxon-name-part taxon-name-part-type="genus">Trigonura</tp:taxon-name-part> <tp:taxon-name-part taxon-name-part-type="species">luzonensis</tp:taxon-name-part></tp:taxon-name></italic> Narendran, ♀, Cát Tiên N. P., habitus lateral.</p></caption><graphic xmlns:xlink="http://www.w3.org/1999/xlink" xlink:href="zookeys-576-001-g105.jpg" position="float" orientation="portrait" xlink:type="simple" id="oo_83786.jpg"/></fig><fig id="F106" position="float" orientation="portrait"><label>Figure 201.</label><caption><p>
          <italic><tp:taxon-name><tp:taxon-name-part taxon-name-part-type="genus">Trigonura</tp:taxon-name-part> <tp:taxon-name-part taxon-name-part-type="species">luzonensis</tp:taxon-name-part></tp:taxon-name></italic> Narendran, ♀, Cát Tiên N. P., mesosoma dorsal.</p></caption><graphic xmlns:xlink="http://www.w3.org/1999/xlink" xlink:href="zookeys-576-001-g106.jpg" position="float" orientation="portrait" xlink:type="simple" id="oo_83789.jpg"/></fig></tp:treatment-sec><ref-list><ref id="B84"><mixed-citation xmlns:xlink="http://www.w3.org/1999/xlink" xlink:type="simple">
          <person-group><name name-style="western"><surname>Kirby</surname><given-names>WF</given-names></name></person-group> (<year>1883</year>) <article-title>Remarks on the genera of the subfamily <tp:taxon-name><tp:taxon-name-part taxon-name-part-type="subfamily">Chalcidinae</tp:taxon-name-part></tp:taxon-name>, with synonymic notes and descriptions of new species of <tp:taxon-name><tp:taxon-name-part taxon-name-part-type="subfamily">Leucospidinae</tp:taxon-name-part></tp:taxon-name> and <tp:taxon-name><tp:taxon-name-part taxon-name-part-type="subfamily">Chalcidinae</tp:taxon-name-part></tp:taxon-name>.</article-title> <source>Journal of the Linnean Society (Zoology)</source> <volume>17</volume>: <fpage>53</fpage>–<lpage>78</lpage>. doi: <ext-link xlink:type="simple" ext-link-type="doi" xlink:href="10.1111/j.1096-3642.1883.tb00236.x">10.1111/j.1096-3642.1883.tb00236.x</ext-link></mixed-citation></ref><ref id="B142"><mixed-citation xmlns:xlink="http://www.w3.org/1999/xlink" xlink:type="simple">
          <person-group><name name-style="western"><surname>Steffan</surname><given-names>JR</given-names></name></person-group> (<year>1951b</year>) <article-title>Contribution à l’étude des <tp:taxon-name><tp:taxon-name-part taxon-name-part-type="subfamily">Haltichellinae</tp:taxon-name-part></tp:taxon-name> ‘groupe <tp:taxon-name><tp:taxon-name-part taxon-name-part-type="genus">Euchalcidia</tp:taxon-name-part></tp:taxon-name>’ (Hymenopt. <tp:taxon-name><tp:taxon-name-part taxon-name-part-type="genus">Chalcididae</tp:taxon-name-part></tp:taxon-name>) conservés au Muséum National d’Histoire Naturella de Paris.</article-title> <source>Mémoires du Muséum National d’Histoire Naturelle (Nouvelle Séries) (A)</source> <volume>4</volume>(<issue>2</issue>): <fpage>51</fpage>–<lpage>86</lpage>.</mixed-citation></ref><ref id="B159"><mixed-citation xmlns:xlink="http://www.w3.org/1999/xlink" xlink:type="simple">
          <person-group><name name-style="western"><surname>Waterston</surname><given-names>J</given-names></name></person-group> (<year>1922</year>) <article-title>On <tp:taxon-name><tp:taxon-name-part taxon-name-part-type="superfamily">Chalcidoidea</tp:taxon-name-part></tp:taxon-name>. (Mainly bred at Dehra Dun, U. P., from pests of Sal, Toon, Chir and Sundri).</article-title> <source>Indian Forest Records</source> <volume>9</volume>: <fpage>1</fpage>–<lpage>44</lpage>.</mixed-citation></ref><ref id="B9"><mixed-citation xmlns:xlink="http://www.w3.org/1999/xlink" xlink:type="simple">
          <person-group><name name-style="western"><surname>Bouček</surname><given-names>Z</given-names></name></person-group> (<year>1988b</year>) <source>Australasian <tp:taxon-name><tp:taxon-name-part taxon-name-part-type="superfamily">Chalcidoidea</tp:taxon-name-part></tp:taxon-name> (<tp:taxon-name><tp:taxon-name-part taxon-name-part-type="order">Hymenoptera</tp:taxon-name-part></tp:taxon-name>) – A biosystematic revision of genera of fourteen families, with a reclassification of species.</source> <publisher-name>CAB International</publisher-name>, <publisher-loc>Wallingford</publisher-loc>, <size units="page">832 pp</size>.</mixed-citation></ref><ref id="B128"><mixed-citation xmlns:xlink="http://www.w3.org/1999/xlink" xlink:type="simple">
          <person-group><name name-style="western"><surname>Nikol’skaya</surname><given-names>MN</given-names></name></person-group> (<year>1960</year>) <article-title><tp:taxon-name><tp:taxon-name-part taxon-name-part-type="order">Hymenoptera</tp:taxon-name-part></tp:taxon-name> 7, 5. Chalcids of fam. <tp:taxon-name><tp:taxon-name-part taxon-name-part-type="genus">Chalcididae</tp:taxon-name-part></tp:taxon-name> and <tp:taxon-name><tp:taxon-name-part taxon-name-part-type="family">Leucospidae</tp:taxon-name-part></tp:taxon-name>.</article-title> <source>Fauna SSSR</source> (<series>n. s.</series>) <volume>76</volume>: <fpage>1</fpage>–<lpage>221</lpage>.</mixed-citation></ref><ref id="B122"><mixed-citation xmlns:xlink="http://www.w3.org/1999/xlink" xlink:type="simple">
          <person-group><name name-style="western"><surname>Narendran</surname><given-names>TC</given-names></name></person-group> (<year>1989</year>) <article-title>Oriental <tp:taxon-name><tp:taxon-name-part taxon-name-part-type="genus">Chalcididae</tp:taxon-name-part></tp:taxon-name> (<tp:taxon-name><tp:taxon-name-part taxon-name-part-type="order">Hymenoptera</tp:taxon-name-part></tp:taxon-name>: <tp:taxon-name><tp:taxon-name-part taxon-name-part-type="superfamily">Chalcidoidea</tp:taxon-name-part></tp:taxon-name>).</article-title> <source>Zoological Monograph</source>. <publisher-name>Department of Zoology, University of Calicut</publisher-name>, <publisher-loc>Kerala</publisher-loc>, <fpage>1</fpage>–<lpage>441</lpage>.</mixed-citation></ref><ref id="B10"><mixed-citation xmlns:xlink="http://www.w3.org/1999/xlink" xlink:type="simple">
          <person-group><name name-style="western"><surname>Bouček</surname><given-names>Z</given-names></name></person-group> (<year>1992</year>) <article-title>The New World genera of <tp:taxon-name><tp:taxon-name-part taxon-name-part-type="genus">Chalcididae</tp:taxon-name-part></tp:taxon-name>.</article-title> <source>Memoirs of the American Entomological Institute</source> <volume>53</volume>: <page-range>49–117</page-range>, <page-range>443–46</page-range>.</mixed-citation></ref><ref id="B14"><mixed-citation xmlns:xlink="http://www.w3.org/1999/xlink" xlink:type="simple">
          <person-group><name name-style="western"><surname>Burks</surname><given-names>BD</given-names></name></person-group> (<year>1959</year>) <article-title>The North American species of <italic><tp:taxon-name><tp:taxon-name-part taxon-name-part-type="genus">Trigonura</tp:taxon-name-part></tp:taxon-name></italic> (<tp:taxon-name><tp:taxon-name-part taxon-name-part-type="order">Hymenoptera</tp:taxon-name-part></tp:taxon-name>; <tp:taxon-name><tp:taxon-name-part taxon-name-part-type="genus">Chalcididae</tp:taxon-name-part></tp:taxon-name>).</article-title> <source>Annals of the Entomological Society of America</source> <volume>52</volume>(<issue>1</issue>): <fpage>75</fpage>–<lpage>81</lpage>. doi: <ext-link xlink:type="simple" ext-link-type="doi" xlink:href="10.1093/aesa/52.1.75">10.1093/aesa/52.1.75</ext-link></mixed-citation></ref></ref-list></tp:taxon-treatment>
