# Supplementary material for: Revision of the family Chalcididae (Hymenoptera, Chalcidoidea) from Vietnam, with the description of 13 new species
Source: Zookeys. 2016 Apr 4;(576):1–202. doi: 10.3897/zookeys.576.8177 (PMC4829922; doi:10.3897/zookeys.576.8177)
Supplement: XML Treatment for Trigonura luzonensis [file zookeys.576.8177-treatment85.xml]

<!DOCTYPE tp:taxon-treatment
  PUBLIC "-//TaxonX//DTD Taxonomic Treatment Publishing DTD v0 20100105//EN" "tax-treatment-NSO.dtd">
<tp:taxon-treatment xmlns:tp="http://www.plazi.org/taxpub"><tp:treatment-meta><kwd-group><label>Taxon classification</label><kwd><named-content content-type="kingdom">Animalia</named-content></kwd><kwd><named-content content-type="order">Hymenoptera</named-content></kwd><kwd><named-content content-type="family">Chalcididae</named-content></kwd></kwd-group><mixed-citation publication-type="journal"><person-group><name><surname>Narendran</surname><given-names>T. C.</given-names></name><name><surname>van Achterberg</surname><given-names>Cornelis</given-names></name></person-group><article-title>Revision of the family <tp:taxon-name><tp:taxon-name-part taxon-name-part-type="genus">Chalcididae</tp:taxon-name-part></tp:taxon-name> (<tp:taxon-name><tp:taxon-name-part taxon-name-part-type="order">Hymenoptera</tp:taxon-name-part></tp:taxon-name>, <tp:taxon-name><tp:taxon-name-part taxon-name-part-type="superfamily">Chalcidoidea</tp:taxon-name-part></tp:taxon-name>) from Vietnam, with the description of 13 new species</article-title><source>Zookeys</source><day>4</day><month>4</month><year>2016</year><volume>2016</volume><issue>576</issue><fpage>1</fpage><lpage>202</lpage><pub-id pub-id-type="doi">10.3897/zookeys.576.8177</pub-id></mixed-citation></tp:treatment-meta><tp:nomenclature><tp:taxon-name><tp:taxon-name-part taxon-name-part-type="genus">Trigonura</tp:taxon-name-part>
              <tp:taxon-name-part taxon-name-part-type="species">luzonensis</tp:taxon-name-part></tp:taxon-name><tp:taxon-authority>Narendran, 1987</tp:taxon-authority><xref ref-type="fig" rid="F105">Figs 200</xref><xref ref-type="fig" rid="F106">, 201</xref><tp:nomenclature-citation-list><tp:nomenclature-citation><tp:taxon-name><tp:taxon-name-part taxon-name-part-type="genus">Trigonura</tp:taxon-name-part> <tp:taxon-name-part taxon-name-part-type="species">luzonensis</tp:taxon-name-part></tp:taxon-name><comment> Narendran, 1987a: 288 (♀, Luzon, Philippines (<named-content xmlns:xlink="http://www.w3.org/1999/xlink" content-type="dwc:institutional_code" xlink:type="simple">USNM</named-content>)), 1989: 216.</comment></tp:nomenclature-citation></tp:nomenclature-citation-list></tp:nomenclature><tp:treatment-sec sec-type="material"><title>Material.</title><p>
              <named-content xmlns:xlink="http://www.w3.org/1999/xlink" content-type="specimen-count" xlink:type="simple">1 ♀</named-content> (<named-content xmlns:xlink="http://www.w3.org/1999/xlink" content-type="dwc:institutional_code" xlink:type="simple">RMNH</named-content>), “S. <bold>Vietnam</bold>: Dóng Nai, Cát Tiên N. P., c. 100 m, <named-content xmlns:xlink="http://www.w3.org/1999/xlink" content-type="date" xlink:type="simple">1–9.x.2005</named-content>, <italic><tp:taxon-name><tp:taxon-name-part taxon-name-part-type="genus">Ficus</tp:taxon-name-part></tp:taxon-name></italic> trail, Malaise traps 1–8, C. v. Achterberg &amp; R. de Vries, <named-content xmlns:xlink="http://www.w3.org/1999/xlink" content-type="dwc:institutional_code" xlink:type="simple">RMNH</named-content>’05.</p></tp:treatment-sec><tp:treatment-sec sec-type="Diagnosis"><title>Diagnosis.</title><p>This species resembles <italic><tp:taxon-name><tp:taxon-name-part taxon-name-part-type="genus">Trigonura</tp:taxon-name-part> <tp:taxon-name-part taxon-name-part-type="species">indica</tp:taxon-name-part></tp:taxon-name></italic> Narendran in having the metasoma acuminate and oval and scutellum highly vaulted. However, <italic><tp:taxon-name><tp:taxon-name-part taxon-name-part-type="genus">Trigonura</tp:taxon-name-part> <tp:taxon-name-part taxon-name-part-type="species">luzonensis</tp:taxon-name-part></tp:taxon-name></italic> differs from <italic><tp:taxon-name><tp:taxon-name-part taxon-name-part-type="genus">Trigonura</tp:taxon-name-part> <tp:taxon-name-part taxon-name-part-type="species">indica</tp:taxon-name-part></tp:taxon-name></italic> in many features. In <italic><tp:taxon-name><tp:taxon-name-part taxon-name-part-type="genus">Trigonura</tp:taxon-name-part> <tp:taxon-name-part taxon-name-part-type="species">luzonensis</tp:taxon-name-part></tp:taxon-name></italic> the outer disc of hind femur is densely and minutely punctate and blackish, without any yellow spot, whereas in <italic><tp:taxon-name><tp:taxon-name-part taxon-name-part-type="genus">Trigonura</tp:taxon-name-part> <tp:taxon-name-part taxon-name-part-type="species">indica</tp:taxon-name-part></tp:taxon-name></italic> the punctures are less close on the hind femur and it is yellowish-red with a distinct characteristic yellow spot at the apex. The hind tibia is reddish-brown with its base black in <italic><tp:taxon-name><tp:taxon-name-part taxon-name-part-type="genus">Trigonura</tp:taxon-name-part> <tp:taxon-name-part taxon-name-part-type="species">indica</tp:taxon-name-part></tp:taxon-name></italic>, whereas in <italic><tp:taxon-name><tp:taxon-name-part taxon-name-part-type="genus">Trigonura</tp:taxon-name-part> <tp:taxon-name-part taxon-name-part-type="species">luzonensis</tp:taxon-name-part></tp:taxon-name></italic> the hind tibia is completely black. In addition, the punctation on T6 differs in both species.</p></tp:treatment-sec><tp:treatment-sec sec-type="Description"><title>Description.</title><p>♀, length of body 6.2–7.0 mm.</p><p>
              <italic>Colour</italic>. Head black; eye and ocellus reflecting pale yellow; mandible rusty red except its black tips; mesosoma dorsally rusty-red and laterally and ventrally black; legs black with following parts rusty-red: tip of fore femur, base and tip of fore tibia, base and tip of mid tibia, hind coxa and all tarsi; fore wing slightly smoky.</p><p>
              <italic>Head</italic>. Head with large close, umbilicate pits, interstices shorter than half diameter of a pit, rugose, almost carinate in most areas; <abbrev xmlns:xlink="http://www.w3.org/1999/xlink" xlink:title="distance between two posterior ocelli" xlink:type="simple">POL</abbrev> 2.5–3.1 × <abbrev xmlns:xlink="http://www.w3.org/1999/xlink" xlink:title="minimum distance between posterior ocelli and eye" xlink:type="simple">OOL</abbrev>; interantennal projection in Vietnamese specimen reach just below anterior ocellus as a continuation of a carina from distal part of inter-antennal projection.</p><p>
              <italic>Mesosoma</italic>. Pronotum with deep, close pits, interstices rugose-carinate; anterior margin of pronotum carinate laterally, posterior margin concave in middle; mesoscutum highly convex and vaulted with interstices between pits projecting as humps; scutellum highly convex and similarly sculptured.</p><!--PageBreak--><p>
              <italic>Wings</italic>. Fore wing with <abbrev xmlns:xlink="http://www.w3.org/1999/xlink" xlink:title="postmarginal vein" xlink:type="simple">PMV</abbrev> slightly longer than <abbrev xmlns:xlink="http://www.w3.org/1999/xlink" xlink:title="stigmal vein" xlink:type="simple">STV</abbrev>, 0.3 × as long as <abbrev xmlns:xlink="http://www.w3.org/1999/xlink" xlink:title="marginal vein" xlink:type="simple">MV</abbrev>.</p><p>
              <italic>Legs</italic>. Hind coxa densely punctate and pubescent on ventral side; hind femur with close minute setigerous pits, outer ventral margin with a row of irregular teeth, basal tooth much larger than others.</p><!--PageBreak--><p>
              <italic>Metasoma</italic>. Metasoma with a small T1 (shorter than its width); metasoma a little longer than mesosoma.</p><p>
              <italic>Male</italic>. Similar to ♀ except for stouter antenna and shorter metasoma.</p></tp:treatment-sec><tp:treatment-sec sec-type="Host"><title>Host.</title><p>Unknown.</p></tp:treatment-sec><tp:treatment-sec sec-type="Distribution"><title>Distribution.</title><p>Philippines, India, Vietnam (new record).</p></tp:treatment-sec><tp:treatment-sec sec-type="Variation"><title>Variation.</title><p>The Vietnamese specimen has the dorsal part and distal ventral half of the hind coxa black and remaining baso-ventral part rusty red (Fig. <xref ref-type="fig" rid="F105">200</xref>).</p></tp:treatment-sec><tp:treatment-sec><!--Section generated to contain objects referenced in tp:taxon-treatment.--><fig id="F105" position="float" orientation="portrait"><label>Figure 200.</label><caption><p>
          <italic><tp:taxon-name><tp:taxon-name-part taxon-name-part-type="genus">Trigonura</tp:taxon-name-part> <tp:taxon-name-part taxon-name-part-type="species">luzonensis</tp:taxon-name-part></tp:taxon-name></italic> Narendran, ♀, Cát Tiên N. P., habitus lateral.</p></caption><graphic xmlns:xlink="http://www.w3.org/1999/xlink" xlink:href="zookeys-576-001-g105.jpg" position="float" orientation="portrait" xlink:type="simple" id="oo_83786.jpg"/></fig><fig id="F106" position="float" orientation="portrait"><label>Figure 201.</label><caption><p>
          <italic><tp:taxon-name><tp:taxon-name-part taxon-name-part-type="genus">Trigonura</tp:taxon-name-part> <tp:taxon-name-part taxon-name-part-type="species">luzonensis</tp:taxon-name-part></tp:taxon-name></italic> Narendran, ♀, Cát Tiên N. P., mesosoma dorsal.</p></caption><graphic xmlns:xlink="http://www.w3.org/1999/xlink" xlink:href="zookeys-576-001-g106.jpg" position="float" orientation="portrait" xlink:type="simple" id="oo_83789.jpg"/></fig></tp:treatment-sec></tp:taxon-treatment>
